# Supplementary material for: Synthetic circular miR-21 RNA decoys enhance tumor suppressor expression and impair tumor growth in mice
Source: NAR Cancer. 2020 Jul 31;2(3):zcaa014. doi: 10.1093/narcan/zcaa014 (PMC8210135; doi:10.1093/narcan/zcaa014)
Supplement: zcaa014_Supplemental_Files [file zcaa014_supplemental_files.zip]

Archive with 2 entries (2 files):
- NARC_Supplementary Figure Legends_R1.pdf
- NARC_Supplementary_Tables_R1.xlsx
