# Supplementary material for: Synthetic circular miR-21 RNA decoys enhance tumor suppressor expression and impair tumor growth in mice
Source: NAR Cancer. 2020 Jul 31;2(3):zcaa014. doi: 10.1093/narcan/zcaa014 (PMC8210135; doi:10.1093/narcan/zcaa014)
Supplement: zcaa014_Supplemental_Files [file zcaa014_supplemental_files.zip › NARC_Supplementary_Tables_R1.xlsx]

## Sheet: SUMMARY
Table	Title
S1	MircoRNA expression in TCGA sequencing data sets
S2	RNA-sequencing: Fold changes of protein-coding genes upon MIR21 deletion in A549 cells
S3	Gene Set Enrichment Analysis of protein-coding genes upon MIR21 deletion from Table S2
S4	Pearson correlation of protein-genes with miR-21 expression in LUAD TCGA samples
S5	Gene Set Enrichment Analysis of protein coding genes associated with miR-21 in LUAD patients from Table S4
S6	Prediction of miR-21 targeting in 3'UTR of DE protein-coding genes upon MIR21 deletion
S7	RNA-sequencing: Fold changes of miRNAs upon MIR21 deletion in A549 cells
S8	MiRNA-sequencing of ES-2, C643 and Huh-7 cells
S9	Antibodies, plasmids, oligonucleotides, probes and sequences for ciRs

## Sheet: Table S1
Table S1
MircoRNA expression in TCGA sequencing data sets in RPM - reads per million
miRNA_ID	LUAD	LIHC	OV	PAAD	THCA	ACC	BLCA	BRCA	CESC	CHOL	COAD	DLBC	ESCA	HNSC	KICH	KIRC	KIRP	LAML (Blood derived Cancer?)	LGG	LUSC	MESO	PCPG	PRAD	READ	SARC	SKCM	STAD	TGCT	THYM	UCEC	UCS	UVM	Median	Percent
samples	519	372	490	178	506	80	417	1096	307	36	455	47	186	523	66	544	291	105	512	478	87	179	498	161	259	97	446	150	124	545	57	80	9891
hsa-mir-21	357559	237641	5456.82	376341	188436	63524.6	300654	249847	376134	475762	202629	457267	340041	318110	31453.7	170051	378807	112369	9774.72	332217	418336	26373.8	108671	213519	219452	146818	283309	192896	69483.9	134391	115698	50531.2	208074	0.325773
hsa-mir-22	75763	135296	7157.97	101126	90987.8	158553	86057.6	67248.3	60654.4	84059.9	44000.8	73579.2	61384	95820.9	156944	60766	63898.5	24717.4	26667.4	89719.3	130189	86171.6	49609.4	44754.1	101460	85195.2	63672	84423	69559.8	41684.1	33056.8	93682.4	74671.1	0.116909
hsa-mir-143	63449.2	39258.7	3888.14	62453.6	66559.2	21507.3	84466.1	32226.5	56322.8	42914.1	115502	23986.4	98819.9	50474.9	24110.8	67986.1	10925.3	1512.33	6123.01	47385.6	16751.3	42459.8	333828	120092	52788.7	21248.7	151575	44481.9	14173.9	35709.5	11390.9	8309.73	42687	0.0668331
hsa-mir-148a	42654.8	88458.6	2343.87	26395.6	30072	38375.5	15076.6	40030.2	22477	15839.6	61831.6	35784.1	20520	19764.9	21971.3	22953.3	10903.2	20723.2	791.724	50573.3	31583	6798.03	56725.9	73694.1	14405	28324.3	34794	46507.6	73416.9	39202	30188	30769.9	30130	0.0471732
hsa-mir-99b	23370.1	9138.29	258000	18712.7	44470.5	79002.5	24791.9	35438.3	15870.8	18939.8	12045.4	11395.8	10423.2	14215.8	24996.3	32305.9	16703.3	5716.11	18326.5	20881.2	25695.1	53804.7	14577.9	11728.8	22622.9	52423.5	12539.2	24445.9	15402.1	45739.5	71952.3	48558.6	21752.1	0.0340563
hsa-mir-107	85.7485	137.803	59.3363	50.3598	86.5009	181576	26805	56937.8	25891.4	4288.59	33081.4	16776.4	14934.8	22279.6	170425	168166	39715.2	638.633	4546.83	8855.41	19995	233803	29942.6	18211.2	66443.5	63240.2	12204.5	29574.4	20756.1	84269.6	128457	439.472	21517.9	0.0336896
hsa-mir-106b	563.026	487.751	1234.4	283.702	375.983	18724.3	12275.8	17628.3	13813.2	27818.2	62107.6	3427.86	17878.1	2642.78	125888	26152.3	43963.6	11667.4	55.9098	21023.5	37258.4	14603.3	2918.39	64977.9	16291.6	16801.9	26559.5	6418.87	2989.48	98164.1	46216	253.897	15447.5	0.0241854
hsa-mir-30a	15353.1	18277.9	8057.85	19465.4	82614	13119.9	8571.88	55738.1	6564.52	49426.4	5129.89	5976.77	10198.9	6531.4	134113	165312	179456	361.306	24366.7	14305.1	26462.3	10059.1	30277.4	4567.16	13100.1	16601	11710.6	8164.83	9455.9	26575	21482.4	30469.3	14829.1	0.0232172
hsa-let-7b	13933.6	6496.16	75522.6	18263.8	9369.98	9448.33	9170.62	23415.5	14919.6	13433.8	9086.5	6656.58	9450.2	15378.1	9503.42	14300.4	5482.21	19391.7	12630.2	14532.6	10704.2	5161.5	7983.01	8556.98	19684.3	19337.3	9474.35	6760.71	37082.7	14911.8	4589.59	27602.3	11667.2	0.0182668
hsa-mir-182	20159.1	5146.72	3987.41	6835.28	10694.8	6341.94	20828	40748.9	14201.1	12361.8	14188.9	4831.83	15401.8	14365.4	28567	2463.79	9119.46	1001.72	3930.62	22569.1	8545.22	492.886	16140.7	14336.4	170.29	1510.91	10235.8	73355.7	28826.4	38840.6	34267.4	1534.83	11528.3	0.0180494
hsa-mir-30e	11150.3	15854.6	4579.38	6602.95	19951.7	11852	9441.25	11788.5	10269	10036.4	8633.01	16660.2	6959.49	8376.66	25262.5	17334.1	13172.1	43669.3	7345.34	12084.7	11082.9	5900.75	8974.02	7742.77	8002.16	11053.5	7740.49	14609.6	26565.8	14883.9	18614.5	15020.1	11116.6	0.0174048
hsa-let-7a-3	8972.52	9762.18	25012.2	9946.23	14816.7	12823.6	7537.25	9523.74	9625.67	8123.53	5885.07	9460.51	9002.6	9195.87	7757.23	7161.96	6297.14	10995.4	9739.18	7265.21	12197.9	9282.71	9787.09	6807.95	14159	17316.4	7585.86	6182.13	27410.5	8638.14	4231.73	31788.9	9371.61	0.0146727
hsa-let-7a-1	8962.65	9725.86	24845.3	9894.53	14800	12703.6	7487.85	9460.61	9581.07	8076.92	5847.94	9480.42	8945.05	9267.28	7754.46	7188.45	6233.93	11014.2	9707.71	7201.13	12089.6	9241.84	9826.07	6811.2	14111.1	17069.3	7564.4	6147.82	27364	8585.38	4219.04	31795.8	9363.95	0.0146607
hsa-let-7a-2	8913.43	9706.17	24865.7	9896.99	14834.9	12745.4	7444.67	9441.53	9533.44	8069.12	5855.01	9390.12	8882.37	9172.75	7756.41	7123.57	6263.27	10837	9684.04	7171.67	12103.6	9190.8	9799.31	6717.74	14134.3	17035.5	7517.09	6132.24	27384.7	8571.89	4194.89	31781.9	9290.46	0.0145457
hsa-mir-101-2	5220.97	8346.56	53.7647	4597.53	13197.4	8174.61	13699.2	9217.44	9202.82	6943.73	6428.82	15681.5	13252.3	11089	3702.13	5202.94	7856.35	15230	8394.59	10020.1	11889.9	14085.4	7164.93	6171.55	7408.15	25709	8330.66	14676.1	14867	7396.89	15463.7	22222.9	8798.71	0.0137757
hsa-mir-101-1	5205.03	8245.64	53.9095	4528.69	13098.7	8169.75	13667.7	9195.97	9244.82	6881.44	6367.11	15694.1	13203.9	11004.3	3653.19	5198.1	7847.14	15029.2	8380.58	9953	11911.4	14128.3	7147.64	6144.21	7417.25	25604.6	8311.49	14663.6	14859	7340.32	15454.4	22277.6	8788.28	0.0137594
hsa-mir-25	6849.37	9252.44	16070.1	4165.4	5750.36	5617.1	9410.17	8421.24	11782.7	6495.19	7895.27	10200.4	10119.4	9173.44	3055.19	4724.03	4705.64	26757.6	3734.45	10741	5000.17	2006.7	5976.85	7365.12	5651.04	22436.2	8398.9	15642.9	12440.3	10121.6	14418.9	15635.8	8410.07	0.0131673
hsa-mir-30d	10480	12362.4	12748.2	4998.72	15085.6	7261.08	4915.94	6485.01	4071.46	14559.6	4791.9	10727.6	4958.78	4257.74	22308.1	9047.57	13313.5	18720.9	2821.98	5546.44	6358.93	8422.92	6914.6	4980.32	3505.39	24658.2	4873.92	5169.03	14759.5	5880.39	6013.09	86445	6699.8	0.0104896
hsa-mir-29a	11278.8	6662.14	7392.65	5672.24	19653.7	5179.52	5066.83	3975.36	5836.97	7245.47	7842	8377.96	5439.99	6104.5	14041.7	4358.65	5249.74	7345.17	6699.32	5970.72	6649.17	6234.89	5715.93	6970.05	2451.8	12449	7121.06	3217.51	8109.15	3961.37	1486.01	11474.3	6442.03	0.010086
hsa-mir-92a-1	4275.15	9683.11	53803.4	3170.9	4325.46	1861.78	6389.06	3140.61	6660.77	4402.4	7975.49	10048.5	6309.3	5992.59	2736.96	2186.18	2829.19	25026.4	2569.2	5722.85	2852.09	1507.83	3021.36	9822.28	2946.91	16851.8	4868.89	13138.3	14549.8	6205.89	11795.6	36931.8	5857.72	0.00917117
hsa-mir-924	0	0	0	0	0	2119.75	6789.85	3463.2	7223.49	5109.74	8490.3	11015.6	6952.66	6432.01	2888.12	2385.26	3090.55	27327.3	2801.41	6172.02	3328.69	1663.98	3659.19	10532.5	3318.7	18709.6	5285.83	14490.1	16406.4	6639.44	12734.5	42853.5	5197.79	0.00813795
hsa-mir-200c	9229.13	34.2357	86610.3	5002.43	13196.8	12.4155	13970.7	10699.5	9379.66	66.7387	11209.7	90.5353	12492.4	9687.09	4932.89	25.1414	31.7065	71.1726	7.69517	11408.6	22.1767	17.8608	11419.2	11871.6	11.8046	223.257	8699.73	3717.4	6951.87	14294.4	2445.29	22.8117	4967.66	0.00777764
hsa-mir-100	5980.25	5419.66	2307.7	7056.21	10310	4135.77	3674.35	4672.05	4268.7	4845.77	3059.26	7744.51	2478.83	3113.03	10867.3	6447.37	5414.09	5095.21	4972.38	4871.84	3608.99	7875.15	7376.79	2873.12	3296.9	1856.37	4009.25	6383.05	20980.2	3349.31	2051.64	4505.65	4758.91	0.00745081
hsa-mir-92b	155.728	11.4679	1879.83	63.3886	109.537	3049.27	8190.4	4510.53	6726.1	3932.3	4800.16	8251.52	8426.56	6060.81	1872.25	2538.12	3616.05	15699.2	3637.75	7382.58	4152.48	1338.81	3248.83	5627.42	3851.44	15821.1	5146.16	11229	13050.9	5682.29	15877.5	10759.1	4655.34	0.00728867
hsa-mir-183	9309.09	1709.17	11752.8	2338.52	3561.89	1777.27	11025.2	15062.4	5819.77	3897.62	7445.54	1500.7	5458.18	7128.6	7269.54	637.703	3008.49	335.788	1095.94	13676.8	2473.23	146.69	4826.38	7186.91	37.5911	489.201	4023.8	17387.8	7267.79	17232.2	17802.2	542.381	4425.09	0.00692817
hsa-mir-1-2	3.84538	2.75949	0	6.15019	8.04631	4075.95	3653.55	4673.21	4221.23	4807.22	3061.7	7551.9	2440.79	3078.39	10846.1	6411.12	5378.82	5107.96	4906.24	4832.81	3526.03	7804.72	7280.21	2825.24	3242.97	1814.93	3982.85	6345.02	20823.4	3346.03	2024.06	4361.78	4029.4	0.00630865
hsa-let-7f-2	3729.71	5726.58	711.288	3555.75	8998.42	9334.11	4261.61	2696.33	4352.98	2790.49	3540.58	7385.82	4682.91	4075.15	3857.65	2467.71	3471.9	3359.83	3147.03	2796.15	5993.03	6764.53	3954.02	4484.82	6196.23	5839.14	4000.59	2820.35	10298.7	3065.56	1072.05	11101.5	3977.3	0.00622709
hsa-let-7f-1	3680.9	5510.57	699.88	3468.61	8924.77	9187.09	4205.79	2682.16	4289.19	2748.64	3502.72	7179.55	4611.2	3988.14	3805.45	2471	3422.83	3289.96	3112.66	2759.56	5879.78	6703.45	3785.26	4440.61	6069.87	5701.78	3975.51	2787.28	10022.3	3006.93	1039.98	10863.5	3890.48	0.00609116
hsa-mir-28	3884.93	4092.2	5224.18	2813.87	1370.95	2487.42	4494.44	3705.15	3857.47	2801.93	4783.22	3021.28	4434.6	3664.35	1585.37	3661.51	2886.01	4279.27	1065.87	4876.72	2198.57	1036.86	4048.19	4681.29	4220.31	4976.23	4951.03	2648.58	4038.34	3821.71	3728.81	5615.24	3839.59	0.00601148
hsa-mir-23a	3051.67	1337.12	2330.47	3207.96	3414.22	2494.43	2917.12	2966.51	3367.64	4340.62	3235.05	2755.1	2688.73	4790.4	1516.75	2826.06	2665.46	8385.59	558.702	4389.26	3354.52	3683.78	1149.91	3174.62	3657.48	7031.92	2570.89	1622.43	3182.03	3161.31	1884.08	9369.01	3106.49	0.00486369
hsa-mir-126	2514.99	5009.34	96.2949	1487.08	5703.27	3525.36	1809.43	2881.39	1485.46	2932.28	2094.61	3124.8	1859.93	2000.42	3004.94	12198.6	780.038	9768.71	883.614	2942.09	1541.22	3262.02	1370.84	2413.61	2073.27	1636.03	2205.79	3908.77	4008.6	2529.45	2339.36	1601.35	2376.48	0.00372076
hsa-mir-1-1	3.60492	2.57984	0	5.28842	7.71611	727.971	2531.08	2478.91	1891.71	5420.71	1332.08	3354.26	1533.49	2055.71	6209.23	3333.77	1800.3	403.016	7758.91	4256.04	13170.2	1115.31	7889.93	1547.51	5851.08	3967.85	2405.07	4206.36	16921.6	1799.59	3346.83	1655.44	2230.39	0.00349202
hsa-mir-151a	2789.58	2368.1	2177.3	1487.44	2804.63	1279.66	2928.16	1969.39	1891.42	1390.63	2399.21	1292.21	1844.92	2098.5	1926.02	1646.97	1391.21	280.521	1011.65	2669.94	1311.86	1181.99	1366.76	2494.87	1617.26	3712.19	2177.04	3367.81	1498.8	2253.55	1709.59	5873.71	1908.72	0.0029884
hsa-mir-199b	2080.41	548.678	198.366	5142.85	944.666	249.375	1876.79	4046.13	2029.75	2568.84	2236.12	1651.28	1499.96	2212.56	200.773	610.857	161.232	1710.44	27.1057	3121.3	2327.11	353.692	1501.22	2328.04	6661.55	1028.93	2271.19	2817.94	850.428	2145.73	9124.71	413.858	1793.61	0.00280818
hsa-mir-181a-2	2385.55	1087.28	3791.37	1774.71	7816.19	2372.52	1500.12	1390.97	1168.93	2725.01	883.226	2765.35	1030.72	1464.46	782.636	1478.12	1361.23	10767.1	5227.27	1713.56	1483.49	889.433	385.476	817.545	1687.63	8279.81	902.294	1430.54	10297.8	1892.63	3467.3	7870.15	1593.87	0.00249546
hsa-let-7c	1047.99	1887.45	14916.5	2227.31	4867.11	1335.05	587.005	2046.28	2157.64	990.646	353.397	341.293	949.396	1320.67	1048.21	1970.47	1742.38	395.966	7068.28	1213.16	2270.03	739.611	5988.05	419.775	5464.86	1542.54	1084.59	1358.11	8796.63	1620.41	3094.16	9304.96	1581.47	0.00247604
hsa-mir-1307	1248.41	1887.53	7372.3	703.277	1029.79	1630.41	1893.87	1084.81	1290.76	1065.02	1518.68	1699.16	1629.73	1734.04	794.893	843.763	1514.66	1983.58	553.967	1777.9	952.968	1510.5	414.543	1391.66	850.881	2735.44	1433.06	1418.12	2115.72	2329.24	2924.66	2124.27	1512.58	0.00236817
hsa-mir-203a	3979.47	680.877	868.045	2010.35	3335.4	167.756	11783.8	4105.5	31816.3	1276.76	17442.9	17.8338	19843.1	88931	657.646	350.537	104.183	14.7604	61.6571	23511.8	153.902	22.9576	1564.14	18343	8.14862	1929.94	7737.69	135.269	1389.47	7246.59	1753.37	123.455	1476.81	0.00231217
hsa-mir-29c	2776.74	1667.67	63.9331	1702.12	4912.84	1440.51	1865.27	1643.08	1463.62	1312.8	844.656	2097.99	1246.15	1321.55	1833.15	1432.58	1116.36	1550.55	1004.73	1801.49	997.922	3131.34	3067.17	688.493	280.965	334.52	1847.24	980.833	5683.22	815.504	178.413	1051.79	1436.54	0.00224913
hsa-mir-199a-2	1691.67	533.767	260.943	4242.75	795.811	245.305	1500.48	3221.84	1606.36	2289.35	1714.67	1372.35	1159.27	1642.25	155.219	507.177	153.205	766.052	22.4936	2508.11	1907.74	338.513	1201.17	1753.05	5447.77	915.22	1736.93	2502.98	726.522	1749.59	9039.99	343.943	1436.42	0.00224894
hsa-mir-142	2141.04	1105.72	3.62184	1194.96	885.172	320.992	986.363	1901.7	2045.39	1231.21	2022.03	23733	1088.85	1933.64	444.396	2670.34	830.931	94966.8	176.125	3633.21	1450.59	141.321	413.147	2285.22	482.654	443.409	2166.6	3950.44	24754.2	1462.82	508.114	72.938	1213.08	0.00189927
hsa-mir-141	1467.62	5.00954	123.937	1041.88	1857.94	3.3716	2191.95	1658.55	1833.28	15.0806	1762.15	27.0213	1997.42	1634.56	1699.1	3.92588	4.08997	14.0716	1.12734	2129.72	3.85903	2.5435	1352.84	1889.8	1.82462	13.3491	1551.96	1486	1457.7	2767.38	438.657	0.623134	1197.36	0.00187465
hsa-mir-27b	1746.02	1996.41	871.932	1670.15	2800.96	367.933	1829.48	547.016	2237.04	1443.81	1125.5	302.523	1737.7	2198.59	1000.19	874.156	1250.63	421.851	537.074	1990.49	1466.45	932.369	1493.28	1256.62	904.546	1114.56	1487.5	593.509	732.583	1359.96	790.681	459.087	1188.07	0.0018601
hsa-mir-23b	1362.45	1422.47	1321.63	1289.36	2315.07	387.622	1128.23	673.942	1216.14	1100.87	1003.92	303.572	985.081	1355.7	995.583	1292.4	1019.8	358.651	320.72	1643.52	1216.7	1205.73	1333.6	1154.8	852.287	1164.06	1156.85	422.625	699.04	1151.17	608.638	875.648	1139.7	0.00178438
hsa-let-7e	1112.01	792.069	3924.76	1201.13	2652.67	4873.88	1477.98	1092.56	908.548	1014.23	513.163	641.29	881.323	845.511	1394.29	949.78	909.195	564.891	1167.98	745.051	2183.65	6571.72	774.219	593.345	2220.18	2594.49	850.506	682.758	1417.65	1301.28	1399.88	3809.78	1102.29	0.00172581
hsa-mir-145	1021.08	814.082	1186.11	1933.55	1439.91	1080.45	1656.49	1115.36	1006.39	1549.58	2001.38	666.387	1912.96	717.101	426.568	2148.79	265.367	366.825	160.308	1333.8	517.852	1055.27	4733.44	2137.12	1216.74	732.929	2584.11	1424.76	670.61	1237.19	784.719	331.576	1097.91	0.00171894
hsa-mir-27a	1493.28	526.116	580.813	1339.38	1473.74	538.808	1818.85	959.969	2344.89	1508.24	1484	893.141	1709.06	3096.56	366.079	766.591	939.928	3602.52	237.038	2078.54	1166.71	717.697	488.586	1405.08	847.09	1323.64	1446.82	662.477	777.94	1323.27	723.179	598.219	1063.34	0.00166483
hsa-mir-181a-1	1640.38	580.525	1861.11	1305.99	2936.6	1647.2	807.32	916.35	637.992	1518.34	395.033	3097.48	684.547	774.5	412.737	886.483	881.431	10843.1	2984.32	1018.04	1077.35	489.656	210.421	413.086	1147.23	3745.01	594.719	1515.86	10757.4	549.478	2055.24	3791.89	1047.7	0.00164034
hsa-mir-140	836.401	1713.6	923.666	884.981	1155.05	2501.75	836.41	559.983	742.141	914.56	610.891	2100.12	857.65	822.16	1168.39	1307.46	1449.59	2230.73	1242.74	731.124	1852.27	2355.59	866.117	570.738	1330.99	3031.3	846.579	2080.32	2224.56	491.119	826.407	7322.88	1039.36	0.00162728
hsa-mir-532	706.066	1346.94	1493.63	790.425	804.238	969.987	698.379	567.575	722.694	681.489	1234.98	1105	736.193	644.048	2765.1	658.065	934.517	878.602	412.244	879.717	888.932	1094.03	850.128	1372.95	1256.55	2445.55	1107.02	1271.01	1844.9	1330.04	2013.07	1777.41	952.252	0.0014909
hsa-mir-17	626.161	1165.93	285.451	421.759	575.513	223.99	1055.57	469.111	1053.03	584.096	1336.68	2161.59	1168.32	932.211	293.14	365.28	479.13	8284.66	392.96	957.912	583.917	292.201	525.317	1575.35	403.366	1358.52	875.895	1528.07	2922.33	969.541	2123.9	2384.51	904.053	0.00141544
hsa-mir-199a-1	1029.18	358.477	196.902	2644.77	488.852	169.676	903.534	1944.5	942.6	1417.29	996.207	887.977	709.799	935.733	93.3628	302.687	102.538	393.117	13.9606	1526.17	1138.67	219.591	737.512	977.315	3500.47	614.507	1023.98	1618.37	456.39	1026.25	6352.78	226.075	895.756	0.00140245
hsa-mir-26a-2	1321.52	993.498	346.919	975.503	1650.71	1117.22	847.496	822.938	983.118	1064.02	799.502	1261.32	775.657	877.474	834.341	694.652	571.479	2167.82	611.385	974.499	934.606	783.696	895.312	846.677	778.346	924.411	860.488	1142.4	2315.75	855.555	798.403	2027.87	886.393	0.00138779
hsa-mir-26a-1	1312.68	990.05	336.252	978.881	1626.26	1099.82	828.358	821.623	966.813	1023.1	800.808	1237.27	773.349	878.092	817.36	691.285	574.654	2147.21	598.885	977.042	936.354	761.082	888.596	859.906	776.554	932.443	859.86	1123.51	2295.41	844.509	799.38	1996.41	883.344	0.00138301
hsa-mir-374a	698.606	1231.19	1.52954	584.986	940.669	934.593	859.103	698.568	828.809	845.576	862.259	1135.18	739.383	922.516	456.278	859.304	676.212	994.519	646.974	868.74	831.089	477.242	798.955	870.95	703.54	368.683	662.377	2649.52	1293.65	739.639	863.04	600.916	829.949	0.00129941
hsa-mir-24-1	1012.87	651.268	627.767	742.294	1011.71	264.054	1121.18	579.766	1277.26	772.829	1004.5	436.43	1061.83	1870.96	359.256	563.357	573.493	1565.57	239.653	1226.45	868.399	1045.08	549.377	1068.15	528.819	1210.81	825.015	414.778	499.501	975.868	552.716	652.655	757.561	0.00118608
hsa-mir-375	17662.6	1540.4	1380.67	40785.8	5533.82	29.0649	114.854	14187.7	723.026	8494.12	20814.4	48.1429	2290.59	265.009	90.6402	26.3174	63.9992	9.02837	20.6722	1660.94	11.7727	197384	94697	19215.2	9.0775	58.2236	11946.9	358.382	418.63	5193.83	786.743	16.5433	754.884	0.00118189
hsa-mir-24-2	1013.16	635.208	596.915	729.732	984.325	275.939	1125	594.575	1298.49	773.919	1000.79	451.924	1054.21	1890.19	353.454	556.894	571.486	1613.07	241.219	1238.18	875.866	1028.43	539.73	1081.57	523.794	1216.49	828.076	420.997	492.67	985.529	580.686	653.514	751.826	0.0011771
hsa-mir-125a	606.716	281.39	4378.75	687.867	1960.26	3357.9	638.961	880.324	486.511	915.964	265.927	356.83	337.768	396.442	966.922	828.787	598.605	189.679	501.713	519.459	1037.76	2120.37	523.535	298.06	772.518	1389.11	365.063	1307.4	1758.44	994.744	1703.65	4659.97	730.192	0.00114323
hsa-mir-200a	774.133	44.2289	749.365	1107.96	866.733	0.800283	1510.14	899.593	1290.09	759.122	2484.07	3.53787	1451.89	905.557	524.054	225.715	592.673	3.76683	1.73965	954.208	37.8757	0.413943	478.923	2325.21	1.37461	16.4507	1999.77	18.2468	1274.79	2375.13	670.808	1.82114	710.086	0.00111175
hsa-mir-146b	1260.78	1196.87	1600.63	823.977	23916	178.406	555.27	576.198	835.234	427.084	465.743	1508.12	836.396	757.104	69.4577	499.632	494.922	5439.39	108.851	1023.4	1179.77	95.6256	247.154	490.932	426.901	741.549	655.973	1962.31	1822.85	645.705	1860.17	136.42	698.761	0.00109402
hsa-mir-200b	648.15	44.8492	968.514	990.722	973.413	0.986176	1272.64	655.288	941.938	680.013	2050.48	2.95216	1411.71	638.168	578.527	153.279	586.875	4.80804	1.4391	701.879	39.6255	0.499912	711.61	2522.47	1.5104	14.8091	1806.03	8.4836	1364.41	1945.35	657.315	3.85136	651.719	0.00102037
hsa-mir-26b	637.237	990.102	132.563	488.916	1234.69	403.744	676.638	657.875	634.434	620.764	558.716	575.984	621.492	555.078	208.851	786.418	382.229	3934.71	350.382	676.788	677.257	490.651	713.726	680.085	349.724	490.582	609.38	552.901	1279.2	947.605	750.114	855.389	627.963	0.000983174
hsa-mir-127	385.325	349.685	1960.7	1398.28	130.973	10190	639.293	723.023	434.063	660.177	744.984	187.014	455.343	630.802	73.1982	136.989	59.6053	37.5914	677.32	613.981	1026.88	26259.8	389.838	697.006	1863.2	434.207	631.587	7696.54	1943.56	341.255	362.09	48.6094	622.392	0.000974451
hsa-let-7g	625.897	770.764	225.781	502.963	995.361	887.608	568.789	541.411	560.76	505.08	613.056	1290.24	584.298	447.591	676.898	511.876	583.726	3507.84	448.438	501.113	630.315	716.373	447.67	754.09	683.086	1036.98	672.413	577.81	1663.42	1094.96	412.608	1261.56	619.476	0.000969887
hsa-mir-378a	286.945	1029.66	4113.15	279.658	219.13	291.855	760.697	203.572	693.806	184.965	1284.47	1110.92	933.609	991.406	286.456	382.353	339.421	2459.99	86.4929	638.775	596.937	200.081	409.982	1274.85	435.574	1389.6	801.074	1294.92	973.689	382.572	452.47	13752.5	617.856	0.00096735
hsa-mir-210	805.937	239.747	352.004	338.449	66.7497	692.417	711.357	392.985	1046.33	485.82	697.009	916.908	465.262	987.158	183.403	3456.64	585.6	225.141	83.5959	2254.8	802.855	247.065	55.0283	712.159	364.952	555.859	288.148	909.991	376.986	1627.84	1176.02	637.419	570.73	0.000893567
hsa-mir-99a	273.567	639.611	588.069	715.07	1580.42	397.318	153.152	586.814	629.535	399.135	91.1578	95.0502	185.368	273.301	685.971	615.898	763.822	107.134	2208.67	344.165	578.375	236.588	2213.58	100.959	1181.46	203.837	293.539	561.467	3551.33	555.06	714.917	2118.75	569.921	0.000892301
hsa-mir-192	344.885	38819.8	62.9285	8587.52	680.584	258.667	300.994	407.807	364.361	9198.89	63352.2	817.082	883.445	250.398	511.064	9124.1	2021.12	1382.12	243.779	427.224	358.3	433.915	183.016	76645	244.766	270.558	28306.3	1687.73	1306.81	782.996	539.823	577.781	558.802	0.000874892
hsa-let-7d	535.774	422.125	6448.25	409.843	1042.59	853.782	539.769	498.265	566.341	431.43	549.916	665.238	432.208	491.439	508.121	556.709	371.344	3413.4	318.601	653.898	531.717	575.254	274.487	581.032	647.567	1076.33	535.435	329.136	1193.34	764.456	412.331	2176.91	544.842	0.000853035
hsa-mir-191	429.491	529.166	1253.19	362.073	581.425	698.565	703.678	919.663	394.842	398.622	696.998	1464.62	422.848	337.29	504.139	362.896	411.415	14212.7	279.951	444.002	401.382	450.998	352.261	901.11	464.557	1014.42	517.443	791.96	1229.16	1267.77	1177.16	1074.7	523.305	0.000819315
hsa-mir-320a	341.828	394.87	2066.31	272.767	454.471	697.176	526.08	476.205	602.398	278.832	380.294	253.815	634.354	559.963	154.775	499.221	278.033	995.458	653.719	408.033	353.027	966.762	372.279	397.061	497.803	1875.76	590.015	536.299	700.311	797.837	971.44	1397.85	512.651	0.000802635
hsa-let-7i	600.725	245.944	404.561	600.924	2417.65	366.079	422.818	493.118	514.039	363.437	357.285	1023.18	467.9	648.332	277.585	492.35	336.136	1603.89	320.919	612.353	561.906	293.67	200.607	352.438	501.921	1214.63	502.264	655.765	790.622	363.795	258.7	1273.43	492.734	0.000771452
hsa-mir-379	321.561	360.302	83.0875	1106.64	95.9622	5078.11	609.451	585.576	420.788	568.913	712.804	245.021	431.131	775.787	42.7161	95.8206	51.5766	41.7453	870.628	547.195	892.768	11433.3	391.275	659.191	2087.92	390.623	510.459	7355.84	1400.04	298.138	465.48	38.0481	487.97	0.000763992
hsa-mir-105-2	0.219508	0.214593	1.08633	0	0	206.28	714.833	498.211	893.889	411.51	566.508	872.425	652.723	662.733	236.722	329.99	319.402	2268.99	316.179	763.136	384.855	243.806	271.727	617.166	350.583	941.296	579.386	1105.5	1057.48	922.121	836.413	456.922	477.567	0.000747705
hsa-mir-30c-2	225.931	347.389	544.114	255.369	746.276	419.972	279.689	470.242	225.035	492.819	180.532	258.349	315.973	197.657	789.991	1102.17	1074.94	2346.26	420.12	265.204	484.397	323.952	307.91	252.928	269.219	570.816	249.431	442.414	660.06	445.073	715.884	1013.14	420.046	0.000657647
hsa-mir-361	409.74	524.612	885.25	342.304	527.156	573.994	432.313	310.72	427.463	401.159	266.463	580.797	421.274	400.085	330.089	241.934	314.439	760.243	307.988	381.146	379.442	685.757	278.52	285.121	424.223	1143.8	372.326	750.911	911.676	336.654	462.715	1285.87	415.507	0.00065054
hsa-mir-30b	487.231	566.36	57.366	309.166	671.808	351.569	387.785	417.85	315.423	880.862	287.459	461.618	395.86	273.223	959.251	493.311	493.859	3177.7	249.216	350.802	322.359	342.327	505.121	338.231	164.141	880.826	378.023	259.73	655.386	489.442	441.147	1828.88	406.855	0.000636995
hsa-mir-30c-1	198.893	306.545	415.4	222.946	582.819	408.748	260.528	402.731	203.873	414.488	168.582	249.722	294.005	183.481	505.139	926.051	737.639	2339.87	320.476	236.15	451.546	301.818	259.273	251.214	241.919	458.262	227.875	417.948	635.544	405.986	672.115	839.184	361.604	0.000566147
hsa-mir-125b-2	251.714	263.645	1675.78	555.587	1998.43	366.743	186.071	303.024	325.433	270.058	106.732	195.677	181.54	222.317	475.955	211.167	248.299	108.816	1653.02	277.069	616.035	656.563	693.556	114.837	707.294	429.19	206.113	406.202	3149.46	431.947	966.41	1602.83	346.088	0.000541855
hsa-mir-29b-2	472.856	323.833	43.106	321.205	902.162	718.03	350.821	312.301	244.43	459.196	373.363	979.507	329.588	249.558	529.837	339.321	219.306	549.727	269.761	360.02	580.975	1127.02	255.416	470.094	130.169	209.523	416.386	317.917	989.57	196.801	139.377	427.043	345.071	0.000540262
hsa-mir-338	409.674	300.241	13.9399	975.349	443.152	315.025	275.219	206.954	264.43	876.358	329.541	364.877	529.888	295.185	110.536	327.578	93.7627	317.043	3151.21	369.732	241.444	2236.52	252.395	350.786	216.001	1220.76	885.157	481.564	366.772	142.648	936.838	1853.66	340.163	0.000532579
hsa-mir-125b-1	241.415	242.632	1494.95	550.044	1954.59	354.806	180.412	287.241	294.696	264.833	103.369	184.851	169.922	197.595	467.829	198.493	224.634	92.6408	1583.84	259.747	616.771	622.171	641.727	109.187	664.794	401.375	198.759	380.661	3032.75	407.47	926.864	1515.5	324.751	0.000508449
hsa-mir-29b-1	448.223	299.506	10.6723	307.97	834.754	643.81	315.235	264.586	232.304	452.021	368.877	946.991	317.104	247.33	519.171	283.059	203.824	426.827	251.919	346.565	571.088	975.403	219.49	466.045	109.759	216.515	398.706	314.03	861.978	180.229	123.693	353.969	316.17	0.000495013
hsa-mir-20a	195.454	586.295	16.215	184.55	220.871	124.858	423.04	173.822	448.945	300.896	489.603	1130.38	617.185	376.465	120.566	148.296	246.716	3035.23	216.363	379.456	314.421	77.1208	232.633	664.297	194.085	309.011	355.978	1293.71	1782.17	299.593	1218.05	876.313	311.716	0.00048804
hsa-mir-150	810.227	267.278	629.069	447.936	245.127	49.9449	301.138	452.69	660.215	317.198	336.925	1895.18	273.121	630.209	95.6229	297.717	193.307	3220.03	54.9817	654.392	358.7	63.8081	208.474	286.823	71.328	700.128	484.972	1349.58	2155.68	262.084	40.7488	88.5809	309.168	0.00048405
hsa-mir-451a	368.863	297.766	20.0505	141.444	595.253	261.98	311.373	102.181	475.189	116.429	209.476	218.548	397.142	448.712	606.452	581.055	345.746	1713.56	446.359	329.084	310.09	462.921	68.5524	246.172	55.4784	208.25	271.673	428.503	187.574	182.172	170.877	211.813	284.719	0.000445773
hsa-mir-155	380.503	156.006	216.71	197.692	159.09	46.462	228.923	303.928	434.655	102.614	277.335	6455.86	371.239	558.884	26.2762	471.94	127.487	4045.75	14.886	500.145	253.239	21.1664	79.764	270.354	288.586	768.191	440.057	702.374	568.504	301.415	155.713	280.267	278.801	0.000436506
hsa-mir-197	248.291	301.24	4780.35	189.045	243.394	209.988	377.427	259.065	293.24	248.213	225.523	310.017	247.578	289.334	103.526	247.187	181.887	3136.34	491.605	368.211	265.451	261.877	141.76	237.794	305.346	1013.1	233.895	394.172	461.857	472.413	746.995	1198.78	277.392	0.000434301
hsa-mir-500a	175.449	345.384	551.686	161.223	161.993	469.608	214.295	193.026	199.658	139.887	289.518	317.795	240.655	206.527	305.737	210.187	283.919	471.014	139.947	239.296	271.344	253.872	139.898	307.58	299.453	1613.07	277.279	279.155	267.74	439.988	1329.25	1163.21	274.312	0.000429478
hsa-mir-186	270.469	287.947	126.767	178.468	268.17	190.341	236.414	277.297	227.625	173.61	269.314	381.747	227.381	213.73	96.9799	292.899	152.725	1724.97	122.062	287.278	259.934	147.192	183.143	309.808	256.108	541.394	260.714	323.24	555.481	390.213	448.225	723.046	264.442	0.000414025
hsa-mir-16-2	236.934	216.943	41.3715	117.563	321.764	148.167	267.388	303.286	383.158	246.298	311.752	722.97	251.54	290.879	174.208	365.825	108.957	5259.34	149.793	324.791	248.35	187.32	110.169	374.054	204.254	253.941	236.39	408.548	970.437	404.805	248.405	256.81	252.74	0.000395705
hsa-mir-16-1	234.384	216.06	40.1698	117.025	318.945	137.111	259.389	296.062	362.026	236.402	302.881	712.63	254.006	280.274	170.565	366.314	107.205	5208.63	150.891	308.453	240.433	185.458	111.371	371.401	203.394	242.321	229.315	383.782	973.744	390.382	244.862	255.127	249.434	0.000390527
hsa-mir-93	3639	5426.68	5716.53	2525.24	2860.76	1602.68	185.209	188.481	1434.33	63.3388	59.7742	1134.87	270.696	213.032	36.3745	62.8084	49.1071	72.8889	224430	1149.01	48.5439	3929.97	180.315	63.6302	170.219	1693.31	93.9219	1154.82	34.9726	3776.41	3163.4	212.891	241.864	0.000378676
hsa-mir-15b	203.744	222.234	1633.17	119.867	219.642	194.2	278.783	190.306	410.245	286.272	205.067	900.044	284.992	306.911	233.453	134.626	104.059	3632.9	69.7854	307.057	245.711	157.619	95.0713	211.766	225.016	675.095	234.826	446.908	1076.41	352.731	341.174	564.822	240.268	0.000376178
hsa-mir-196b	20.2639	13.2842	10.5781	48.499	7.70085	100.78	387.208	206.897	603.046	12.7607	2350.02	79.027	221.113	131.847	383.419	1043.07	815.496	6701.85	2.12871	375.59	75.1275	14.8773	587.176	2441.85	526.291	388.006	258.606	30.0233	1467.21	2681.31	1734.79	4.18015	239.86	0.000375538
hsa-mir-221	246.7	109.527	351.361	274.089	1690.46	25.6903	240.887	88.3875	429.469	162.787	195.806	228.027	324.094	385.254	1665.91	70.3758	104.589	2555.19	33.8249	298.961	210.198	18.8015	161.784	191.798	287.402	418.369	324.949	199.153	472.462	114.914	133.431	454.583	234.457	0.000367079
hsa-mir-455	144.802	644.647	213.704	133.186	107.561	270.336	166.07	168.656	246.029	408.536	189.24	222.558	173.533	409.707	28.9384	682.998	320.893	22.8916	37.5619	345.675	163.987	26.7517	71.2483	229.607	248.196	216.966	185.413	260.184	1695.06	333.321	419.423	510.703	219.762	0.000344071
hsa-mir-582	217.791	150.727	5.46059	103.028	50.5873	22.5562	346.092	114.246	276.953	72.7111	324.744	99.532	215.557	266.735	921.714	278.844	74.5722	1106.27	155.229	319.865	60.8325	48.5257	436.855	270.482	208.115	407.583	210.306	110.895	169.437	162.225	324.128	615.282	209.21	0.000327552
hsa-mir-134	119.3	125.076	311.886	364.466	35.814	2279.61	193.929	330.325	119.361	168.067	340.655	60.2529	141.098	272.751	15.4814	73.5831	18.9977	41.7803	218.29	242.5	270.96	2925.49	100.639	327.26	761.928	245.908	192.964	2494.03	396.656	149.518	294.953	23.1437	206.11	0.000322697
hsa-mir-193a	173.406	522.731	2155.04	197.654	224.225	62.1787	184.799	402.302	270.072	347.708	119.221	181.146	180.451	274	84.4401	223.471	167.895	74.2659	41.6742	184.669	752.687	55.2614	145.624	108.419	248.021	790.635	134.219	286.528	210.018	247.26	210.114	945.603	203.836	0.000319137
hsa-mir-425	164.886	165.633	347.226	105.106	93.221	139.496	371.9	323.933	213.541	81.9191	313.719	337.784	298.883	208.928	50.0931	78.069	73.8825	4241.53	82.3834	203.922	127.413	82.9707	92.3174	426.209	91.02	355.084	233.001	243.733	203.408	352.968	419.646	160.914	203.665	0.000318869
hsa-mir-542	216.586	198.302	4.36796	239.974	1066.1	1275.24	252.805	210.612	263.452	203.887	141.768	134.473	173.45	207.56	189.496	357.209	126.007	80.6981	157.195	175.633	277.166	75.4906	80.8766	132.087	444.009	367.696	155.664	396.764	231.417	143.333	691.58	58.5573	201.095	0.000314845
hsa-mir-223	211.096	104.907	29.5631	278.398	88.5749	70.0109	204.292	81.9844	336.025	309.11	248.996	411.418	332.315	450.185	27.2734	105.022	118.56	35815	68.6091	341.718	286.918	51.5558	63.1537	206.27	79.0729	353.396	306.374	252.503	186.716	108.231	143.029	38.5908	195.504	0.000306092
hsa-mir-152	224.412	285.185	20.4882	256.803	301.855	73.2141	187.443	228.859	231.184	150.795	187.423	122.86	169.474	382.42	139.396	207.018	186.294	56.5886	93.9053	380.941	241.826	250.998	219.024	199.099	279.132	389.63	174.067	174.222	259.932	106.964	189.092	174.886	194.095	0.000303887
hsa-mir-625	237.517	47.2916	1150.93	157.561	108.084	162.661	171.739	210.382	234.319	50.0235	386.342	744.703	254.614	171.865	42.3197	84.9144	146.842	975.161	81.5441	248.32	74.7921	55.2993	60.2243	290.157	137.802	220.767	421.217	746.281	472.286	180.787	199.409	220.243	190.098	0.000297628
hsa-mir-181b-1	347.475	96.6141	214.7	252.416	598.046	285.946	164.529	170.621	123.015	328.514	90.9086	317.698	137.806	153.009	61.9215	176.217	139.658	1592.91	449.07	192.699	173.335	101.443	32.3328	89.5167	211.542	748.723	111.555	210.988	1405.85	150.201	554.675	993.178	184.458	0.000288798
hsa-mir-9-2	206.309	61.4165	15.8954	78.6767	15.0774	1612.46	182.36	185.591	1431.42	61.7479	57.6527	1168.68	262.237	217.531	39.1082	61.5772	48.2448	77.5246	224097	1143.54	47.1041	3879.59	182.122	63.7639	166.939	1711.28	92.2775	1169.2	34.9935	3795.49	3081.83	216.264	182.241	0.000285327
hsa-mir-9-1	201.999	62.532	15.9202	76.345	15.3801	1600.43	179.808	185.693	1448.15	58.4305	57.4511	1151.38	259.786	219.339	39.3189	63.061	48.2752	77.3304	224135	1157.45	49.0314	3893.68	179.124	62.2947	167.405	1689.77	92.9926	1165.35	35.5457	3781.71	3107.3	217.058	179.466	0.000280982
hsa-mir-181b-2	323.59	93.2421	216.106	252.684	592.189	288.489	158.192	153.524	115.527	333.712	78.9819	280.707	139.849	139.445	61.1733	156.178	133.77	1046.37	446.839	175.817	169.095	99.3765	31.2158	79.944	197.512	756.264	100.933	202.856	1293.13	137.096	555.683	1008.79	172.456	0.000270006
hsa-mir-15a	125.357	214.555	12.3199	106.11	204.224	163.964	204.604	135.859	208.755	164	121.414	532.3	234.446	178.512	100.524	147.405	99.1635	1245.43	129.608	144.903	254.264	183.961	104.441	123.946	201.369	201.915	153.028	272.217	946.941	142.81	217.264	244.755	171.256	0.000268128
hsa-mir-423	161.186	171.867	726.402	102.63	195.064	159.531	187.838	149.545	164.044	127.441	124.936	205.984	201.055	166.014	72.841	152.019	182.335	952.018	108.945	184.753	154.623	122.42	85.2696	147.325	147.83	558.392	164.055	214.531	285.442	203.222	258.706	712.076	165.034	0.000258387
hsa-mir-148b	191.876	203.011	215.403	95.1849	280.402	190.405	129.895	185.302	125.546	132.836	136.983	215.787	97.7795	105.187	101.003	184.504	124.462	331.389	72.8068	176.507	100.173	200.307	90.5061	165.548	77.9944	271.989	144.921	163.44	187.457	213.677	117.166	176.724	164.494	0.000257541
hsa-mir-34a	221.146	319.181	32.5265	140.268	433.282	442.449	188.815	134.944	161.332	246.652	103.68	175.053	131.474	108.732	70.1814	214.939	299.572	145.882	52.2227	152.714	204.539	108.525	78.3711	103.493	113.301	259.504	150.565	202.741	234.15	185.23	62.2791	374.148	157.023	0.000245844
hsa-mir-342	131.247	85.9832	218.154	95.1361	83.6362	100.115	120.664	357.198	137.686	72.5731	59.4588	483.625	125.486	167.992	30.0956	137.076	67.1769	538.703	87.3434	188.202	128.871	150.905	79.1382	63.9913	92.2313	227.592	89.6288	308.799	487.01	136.506	185.884	297.944	130.059	0.000203628
hsa-mir-194-2	79.4985	9079.5	36.9172	2059.67	162.659	60.079	78.567	88.9066	83.9777	2008.1	9980.85	147.435	212.238	54.4635	95.3576	1502.41	479.053	132.66	43.9184	82.1572	95.6392	100.32	61.7608	10368.1	54.5125	58.4252	6570.77	265.508	286.52	129.041	96.0874	142.746	114.68	0.00017955
hsa-mir-132	100.589	71.2493	168.994	171.371	98.1635	128.385	86.321	65.011	104.583	120.347	75.4099	152.067	88.8384	110.86	47.5519	50.0299	79.6938	39.3513	168.984	97.8863	173.73	427.067	100.153	71.8514	166.445	290.441	107.212	329.664	665.65	75.5506	134.397	570.474	105.898	0.000165799
hsa-mir-194-1	73.2984	7971.69	21.3629	1909.05	150.785	50.0804	68.9885	79.6093	70.4987	1892.65	8786.42	136.071	184.088	46.9073	91.6484	1358.29	442.916	105.875	38.6105	71.3774	84.5891	90.4097	55.9685	9180.19	47.322	48.717	5823.61	233.146	254.91	109.515	76.6178	127.938	98.7618	0.000154627
hsa-mir-146a	145.479	55.9422	28.3165	100.958	78.267	8.28626	86.7682	95.9137	133.775	72.8259	189.739	1337.37	151.692	165.215	11.0097	83.1476	119.844	2482.31	13.4821	136.922	57.9902	10.165	30.9342	184.791	24.7574	2386.39	184.415	243.62	228.544	65.3824	29.5137	11060.8	98.4358	0.000154117
hsa-mir-424	74.8955	90.6023	15.9129	94.1983	400.135	457.354	103.039	112.812	141.786	97.0498	115.388	108.51	64.3068	91.821	179.165	339.71	44.8976	281.77	33.4489	79.71	91.8527	31.0458	20.5456	149.456	152.743	60.3226	70.1766	237.259	88.4867	131.808	205.183	14.1429	95.624	0.000149714
hsa-mir-92a-2	3947.11	8566.89	49771.2	2935	3937.22	39.8535	61.6969	97.8418	117.59	48.7813	52.2052	35.653	89.9819	85.6041	49.5744	45.7554	54.4789	54.9364	1214.3	109.454	88.7495	36.4017	37.5219	53.2664	102.874	164.473	84.7235	241.255	100.067	297.202	220.25	109.871	93.9118	0.000147034
hsa-mir-629	108.862	66.636	55.4029	68.0684	86.1835	25.1907	94.6823	118.499	141.597	57.8708	110.833	157.335	99.8234	136.643	60.956	76.7148	35.4155	303.267	54.0044	170.234	80.4826	23.7875	71.7589	112.918	83.3004	170.819	86.8363	516.339	423.298	83.2546	127.586	146.337	90.7593	0.000142098
hsa-mir-429	107.816	5.88088	11.7298	172.608	115.811	0	273.546	106.032	149.183	95.6253	387.149	0.481995	191.17	89.8671	52.4387	24.0977	75.4245	0	0.191733	140.628	5.98914	0	87.8654	433.336	0.206127	1.28563	294.549	2.12578	174.948	438.628	132.346	0	88.8662	0.000139134
hsa-mir-335	107.508	65.6358	36.3207	98.6267	76.9063	58.5285	90.3219	70.2773	90.0343	101.743	204.185	34.7358	91.799	53.8828	6.62666	17.0243	33.5792	179.33	68.5613	121.609	344.75	114.31	37.0425	251.898	43.9447	14.8053	84.0216	504.271	122.783	136.583	501.941	23.0787	87.0279	0.000136256
hsa-mir-185	84.4086	113.887	28.3098	63.3705	97.1637	71.6831	92.3524	56.8174	92.5638	70.4182	51.9285	186.44	86.2607	91.0127	112.683	45.0926	60.7877	277.569	56.0447	101.303	93.7871	99.3558	27.8773	55.5011	66.8445	316.627	65.0515	104.174	158.365	55.0704	49.8826	353.566	85.3347	0.000133605
hsa-mir-181c	99.4947	23.8322	127.403	110.412	328.262	32.1133	72.0734	84.5552	72.6872	113.137	70.711	77.1881	57.469	60.993	22.5381	40.6439	95.3487	360.451	435.153	82.4135	87.0698	245.611	84.1859	74.9299	54.2235	82.7077	70.7986	186.203	286.262	179.1	129.979	77.1759	83.4468	0.000130649
hsa-mir-222	72.1819	27.7817	131.43	66.486	471.597	9.48441	60.4647	37.5453	118.303	45.5081	80.9314	107.261	97.0285	119.302	405.243	41.8532	28.3687	1493.02	8.1943	106.715	59.273	5.53887	40.8946	89.404	78.9583	138.338	104.752	79.0456	173.229	51.6261	51.4408	131.759	79.0019	0.00012369
hsa-mir-574	80.6309	117.915	325.4	91.88	85.3556	100.719	74.6256	86.4141	58.6274	78.1398	46.6485	52.8391	60.4382	59.6005	25.6517	54.0641	28.8206	117.165	16.0844	79.6956	87.3515	101.33	59.3228	47.5903	125.283	150.957	68.2816	43.3652	32.6091	66.4748	127.517	203.263	76.3827	0.000119589
hsa-mir-19b-1	54.8467	114.236	1.73027	49.5325	65.2505	27.6334	99.837	58.9284	106.968	58.7603	108.957	188.051	112.178	70.7978	15.4355	43.137	41.3184	1389.13	44.0567	85.5948	71.6059	21.2797	79.6394	133.443	44.9457	64.2916	83.0259	182.906	291.54	102.085	346.667	83.207	75.6227	0.000118399
hsa-mir-144	72.8709	94.1722	0.357503	27.0421	131.726	86.7311	66.2986	29.6641	101.011	26.2976	56.3925	56.2133	83.1317	91.4365	257.372	212.293	108.528	442.367	100.125	76.6625	68.2009	187.368	18.6217	78.662	19.01	20.1971	60.901	139.885	76.7593	41.0308	34.6625	27.3784	74.7667	0.000117059
hsa-mir-128-2	55.8174	75.634	78.905	40.9328	58.3129	68.304	77.0332	70.1197	92.3314	73.7983	71.1912	155.191	64.4334	102.784	48.6483	39.6484	73.7923	217.005	717.182	114.969	60.5617	238.224	58.0573	62.9851	70.6712	202.92	65.4734	218.668	1370.36	121.64	174.119	268.102	74.7161	0.00011698
hsa-mir-130a	69.2303	43.8759	85.6752	74.1139	148.356	43.0199	78.9539	59.5568	116.135	91.2003	33.4527	38.1754	63.0362	75.3281	13.8925	84.1523	61.1533	240.18	58.2973	92.7869	201.107	27.1655	62.4978	39.0653	71.7332	61.1539	51.4929	391.43	310.19	182.045	513.128	256.921	72.9236	0.000114173
hsa-mir-374b	54.7672	80.4649	6.51961	61.061	85.8857	84.7563	70.6623	54.3062	56.5867	69.1634	69.4711	78.5652	56.8701	50.8203	47.4027	63.1111	56.3034	243.046	108.404	64.026	73.665	45.1936	79.0607	73.7472	63.2064	35.323	71.8731	158.033	132.538	68.9505	98.1201	71.327	69.3172	0.000108527
hsa-mir-484	53.2796	69.9738	255.572	34.6085	42.4362	92.7674	80.2703	80.6885	63.1832	58.9008	46.176	54.194	64.0032	67.9875	24.9229	78.1022	39.6791	540.973	42.3161	69.4419	51.1793	114.473	27.13	50.7615	43.6433	110.067	61.8086	112.936	82.8709	118.609	101.574	91.4471	65.9954	0.000103326
hsa-mir-589	87.8389	91.648	167.401	35.8864	53.111	55.5535	62.1321	58.0614	60.4392	51.1023	51.3067	109.54	66.6893	65.042	59.9595	41.3382	72.7711	199.064	73.2277	82.2302	41.4874	35.9535	40.3943	44.5453	52.2222	199.778	62.2996	87.7227	92.9577	56.3172	69.3821	118.794	62.2159	9.74086e-05
hsa-mir-19b-2	47.5493	101.649	0.318967	43.3541	60.1823	26.118	90.4887	53.6958	95.4847	49.4639	93.2642	162.094	101.422	60.5248	12.5086	39.3438	35.671	1296.58	40.959	73.9075	63.5342	19.1628	74.5112	113.319	41.5126	49.9328	70.0535	135.695	239.776	91.6481	315.215	59.9518	62.0295	9.71169e-05
hsa-mir-106a	10.1272	7.49458	3.29388	3.21087	6.28425	35.529	76.8992	58.2415	73.8651	56.6789	60.1105	113.481	63.5892	69.7613	56.1443	49.1063	61.0095	119.303	49.9281	72.7396	51.1768	86.2578	30.1689	52.7293	43.0285	128.735	76.1218	98.0707	157.975	80.4995	80.5161	181.814	60.56	9.48161e-05
hsa-mir-193b	52.227	178.236	283.004	46.6835	18.9488	218.416	123.725	109.89	94.7086	53.1346	28.8911	57.4946	65.9933	160.624	34.9977	31.8	37.4946	6.72484	28.5555	95.0778	61.1982	5.6913	31.2581	36.8323	59.0157	117.954	39.394	85.0008	171.292	71.8435	56.8943	71.4285	58.2552	9.12075e-05
hsa-mir-660	39.8734	82.9149	4.73883	56.9123	51.5374	83.6147	51.4583	28.1824	46.425	52.2061	42.7105	88.7918	58.3819	43.0396	120.579	28.8679	61.6132	63.7492	38.4548	46.8892	88.2684	65.1577	54.277	50.6432	75.2934	133.117	70.3498	102.84	107.986	45.1103	131.862	158.795	57.6471	9.02555e-05
hsa-mir-98	58.9039	51.4205	8.28793	45.1154	75.8252	80.4836	69.3557	56.3422	50.9266	42.6558	47.8949	71.0789	55.7381	54.3911	22.8376	57.7247	45.2065	130.325	60.3656	60.3291	57.354	142.862	30.3783	58.8985	61.4475	101.212	48.7384	43.8014	105.952	65.058	39.1678	99.2197	57.5393	9.00868e-05
hsa-mir-7-1	18.5713	12.9835	10.3631	19.2886	26.3711	47.4478	109.552	122.066	154.992	27.0202	52.3177	85.4732	108.182	282.783	17.4875	68.47	33.5206	15.719	330.904	387.06	150.365	20.641	25.9088	49.8024	50.7588	48.9316	68.4517	200.665	117.783	120.741	389.512	9.28514	51.5383	8.06912e-05
hsa-mir-452	67.9654	231.705	8.97145	57.9345	59.1803	15.7282	115.96	19.0147	217.908	71.8674	100.363	22.4065	85.7499	209.989	15.5467	55.6711	14.3141	3.6901	2.94189	151.523	164.787	18.0864	32.767	133.329	91.2587	28.6291	30.5637	44.9749	29.3196	28.4573	68.7218	9.37659	50.323	7.87885e-05
hsa-mir-1282	0	0	0	0	0	48.3689	54.6926	45.102	68.8174	54.5034	46.6552	111.866	41.6385	69.9931	37.2228	28.4332	52.2261	116.298	446.478	84.3423	40.1457	167.36	32.1686	39.9384	42.9597	148.743	47.4254	147.311	888.552	86.3338	115.154	153.835	50.2975	7.87486e-05
hsa-mir-501	37.2098	57.3552	207.642	29.2308	26.0914	75.6638	42.4628	38.3129	33.3737	21.7369	46.6157	80.2508	42.6291	36.6925	47.1597	53.3179	46.9447	64.9839	24.0317	48.3807	41.7036	64.594	15.4716	49.3572	47.0131	316.443	51.8052	70.8794	47.8356	91.3648	247.248	170.732	47.4976	7.43649e-05
hsa-mir-505	39.7414	62.7024	129.312	29.961	30.1189	33.4999	50.5628	31.9789	32.6906	29.8872	47.1584	92.4009	32.8399	36.4589	16.3081	56.2619	35.6433	367.149	24.313	53.7479	54.5103	30.9612	18.5621	48.9294	47.6195	52.9841	40.8484	128.591	69.578	76.1714	89.0586	79.0461	47.389	7.41948e-05
hsa-mir-139	41.4349	107.223	102.466	41.8579	144.804	413.171	40.4239	35.8125	23.4738	51.1813	22.8371	42.6461	38.8157	45.0775	105.998	104.267	23.6902	18.7012	239.829	26.3354	75.6253	226.897	55.3643	24.0888	49.0014	85.3994	38.3254	111.386	146.287	12.9905	20.7137	76.5218	47.0395	7.36476e-05
hsa-mir-584	19.6175	47.1942	28.4738	43.4288	60.9285	21.0716	234.042	25.8873	46.6544	39.9371	273.467	18.0794	85.3188	131.616	37.58	47.2338	25.5206	418.781	144.591	52.8601	29.9855	29.0538	9.67476	239.769	27.6826	1261.69	78.1646	91.2308	22.1099	15.6056	26.5567	482.927	45.0416	7.05197e-05
hsa-mir-486-2	41.3103	37.8784	174.741	26.9222	63.8803	52.8394	34.3734	14.3601	60.4216	16.6733	22.284	72.2878	40.1091	63.1851	156.225	64.9125	61.943	138.711	58.8622	32.981	44.7039	103.439	8.69515	25.5972	25.3422	46.3653	35.4749	95.4015	37.0455	24.0173	25.9787	97.3203	43.0071	6.73343e-05
hsa-mir-486-1	42.3796	37.7869	178.273	26.6243	63.3683	51.2761	36.4077	14.3	58.9917	14.4941	21.5231	75.8846	39.5824	63.2287	153.873	65.2914	60.4044	129.043	58.873	34.9314	43.2606	105.532	8.7747	26.0289	26.2369	45.8674	37.0691	94.7621	37.7212	24.5868	29.3236	101.361	42.8201	6.70415e-05
hsa-mir-365a	32.5113	140.525	126.649	31.1024	21.805	155.94	68.3767	84.5547	47.9489	36.7727	22.6856	25.7042	40.8876	61.4	14.3349	57.6195	27.9177	10.8684	18.5993	43.8209	70.787	12.9139	34.7949	22.7061	39.3984	77.522	27.0786	52.567	86.8305	62.1646	73.9129	90.224	42.3543	6.63122e-05
hsa-mir-365b	32.1226	139.607	127.33	30.5586	21.8472	152.398	67.8703	84.2702	47.7153	36.6088	22.7349	24.866	40.6514	60.2753	14.0652	57.5896	28.383	11.5257	18.1609	43.2287	71.0626	13.0335	34.7741	22.778	38.6793	78.421	27.1123	52.2178	84.5726	63.125	75.4391	88.8596	41.9401	6.56637e-05
hsa-mir-339	45.5662	32.9081	114.648	30.0652	44.7275	50.4306	50.6178	46.0856	41.3273	27.0304	35.3207	29.3887	43.8172	41.8338	16.2803	30.4524	32.0544	146.081	22.2864	51.1082	35.645	30.539	18.2089	39.9215	26.9526	115.442	35.9661	53.0137	55.7039	51.798	63.2148	67.3244	41.5806	6.51009e-05
hsa-mir-324	43.6121	35.6232	160.895	27.8006	53.8425	67.4709	52.9061	39.1237	36.8041	28.2981	27.8414	61.6582	36.643	43.7008	23.5538	27.5648	39.2509	209.796	35.7743	64.5046	36.6579	76.2333	21.2576	29.8912	34.8435	137.504	35.5913	42.2393	64.8175	69.5442	101.87	122.464	40.7451	6.37928e-05
hsa-mir-2355	54.5881	29.4457	2.31482	33.9956	35.9331	49.6881	45.3535	42.3551	42.4347	37.0251	32.6561	40.2141	35.5662	83.9763	23.4491	68.2369	26.3934	89.3325	37.5439	68.9782	43.7355	24.1675	20.847	34.9385	38.2185	23.9137	33.4539	41.0377	40.1563	34.0803	57.2508	8.16204	37.2845	5.83747e-05
hsa-mir-744	39.8283	31.5225	140.207	19.7093	75.0105	17.5675	36.2244	37.8355	26.4545	27.2141	35.897	35.174	24.1526	42.3536	15.8215	27.9411	37.9124	185.169	64.2032	50.5207	27.6221	109.647	22.3975	33.1599	31.1297	90.4116	26.3076	44.8215	62.891	75.6931	42.907	122.591	37.0299	5.79762e-05
hsa-mir-328	28.2056	29.4825	374.247	23.2148	134.092	180.044	19.3106	35.9629	15.2695	20.4494	13.8045	31.4166	10.3798	13.6572	46.5881	63.393	58.4851	243.112	150.558	34.8207	27.7972	347.969	16.5322	14.4864	30.8885	150.759	13.3271	42.6678	158.676	49.1646	57.0142	368.487	35.3918	5.54114e-05
hsa-mir-130b	28.0962	36.6428	58.0264	21.3394	13.4462	9.18127	44.7654	20.1825	36.6598	14.6335	41.3207	86.7448	30.2148	33.4958	4.19731	11.5678	7.78134	228.916	26.2148	50.8137	21.1909	16.6272	9.13307	43.4478	44.9387	69.878	29.9293	105.813	111.681	64.5104	136.729	34.4306	33.9632	5.31747e-05
hsa-mir-664a	25.7077	48.6745	66.9629	30.0694	75.3521	94.5867	28.8836	37.2908	20.8295	31.9115	13.7507	43.2591	24.8072	18.7081	33.599	33.6666	36.2724	100.57	25.0608	22.5653	38.246	129.739	34.1597	15.0311	25.4979	87.6905	20.8092	29.9069	60.9002	25.1228	34.483	245.227	33.6328	5.26574e-05
hsa-mir-381	22.3941	27.0159	11.5516	91.3419	7.6677	538.419	41.8505	22.3588	32.0998	62.3864	37.3603	20.0694	33.319	49.5252	3.55516	5.52985	4.65824	2.69629	24.6328	34.4477	83.8773	466.71	34.5261	39.8299	145.213	12.5338	43.7142	1497.19	107.271	14.2207	31.7658	1.57475	32.7094	5.12117e-05
hsa-mir-32	33.416	65.2043	4.44946	18.8668	69.6792	40.1979	36.9285	25.4198	40.3428	28.478	33.3634	57.189	30.3911	34.6576	15.1207	24.6599	21.4451	152.601	12.4499	35.7306	20.8842	13.1653	30.1368	35.0435	12.7533	9.716	37.1007	35.1338	66.7264	43.9444	27.4428	7.13582	31.8773	4.99088e-05
hsa-mir-149	19.852	7.24225	399.247	19.2121	18.1026	47.1498	125.321	90.5948	58.6521	12.8604	8.66439	2.77116	33.0684	96.8551	3.73295	6.53639	8.43293	2.1781	89.2407	171.566	31.8809	153.026	55.9639	8.53778	13.7932	27.6026	11.4399	52.1997	422.793	51.9347	206.251	27.8553	29.8681	4.67631e-05
hsa-mir-874	22.4589	18.7663	117.652	35.8808	80.5806	117.942	26.4179	25.0491	14.0609	30.5165	17.3463	38.1412	15.8622	18.4368	315.974	10.473	9.76322	67.7198	44.3714	29.2016	17.0615	58.569	6.66101	14.277	23.9193	35.284	15.7918	60.5368	75.6825	41.4545	33.5846	134.405	29.8591	4.6749e-05
hsa-mir-3065	83.4336	21.0406	11.5541	35.0995	129.433	21.5348	25.651	32.0077	29.0962	13.7596	8.30137	2.6717	32.9577	28.1222	2.65508	11.1651	12.7846	6.0717	153.51	60.997	51.8191	267.524	42.5118	8.2182	7.65524	34.7055	17.158	36.418	95.2054	27.4665	105.096	28.9409	28.5316	4.46706e-05
hsa-mir-136	18.6726	20.7869	1.65014	77.1842	6.96462	723.264	27.5717	32.9176	23.4385	50.8668	28.996	15.2259	22.6804	25.5333	2.61862	8.66894	3.72886	3.86892	33.8874	33.9529	92.0102	1617.64	27.2058	35.5577	115.263	6.95427	29.8913	454.583	258.54	22.0681	47.4432	1.75276	27.3888	4.28814e-05
hsa-mir-195	35.366	26.4334	11.6745	40.122	28.735	16.3288	21.6786	41.4848	25.9673	29.0848	25.2956	22.8284	22.9589	20.431	11.0194	52.6497	10.8611	3.19257	61.6353	28.8855	48.5014	22.3106	68.5183	26.9957	37.8852	15.6998	31.4538	33.0647	111.051	44.9156	6.31675	14.0774	26.7145	4.18257e-05
hsa-mir-652	41.5949	17.1493	115.202	21.1206	25.1289	17.3848	25.586	25.166	28.2043	13.1072	26.176	41.4029	22.57	24.364	18.1087	15.2235	14.5829	119.303	26.1049	32.9175	13.2649	38.8462	9.14554	28.6546	11.6447	69.9811	32.3981	38.8199	40.9787	31.8626	21.4315	48.586	25.8455	4.04651e-05
hsa-mir-409	13.0521	17.6056	41.3052	44.3356	4.75457	736.909	25.0159	31.7126	17.1958	26.892	29.9644	10.6548	19.7227	25.9033	2.40702	9.79397	3.43509	4.05051	25.2517	23.0471	39.6947	900.518	16.7182	32.3361	108.056	28.2132	27.6428	283.143	42.7825	16.5325	45.9308	3.36667	25.5775	4.00456e-05
hsa-mir-3607	25.1782	40.829	12.7518	10.8763	47.0058	20.7865	15.647	78.727	19.3945	19.1562	81.8756	24.9823	11.9481	16.2613	39.7576	153.964	39.3874	457.117	11.8587	38.5761	7.81909	7.00011	24.777	130.229	5.31829	101.658	21.3499	49.706	53.9554	57.5953	14.5995	108.032	25.0803	3.9267e-05
hsa-mir-19a	17.2821	46.6624	0	17.8631	16.8182	13.7379	36.87	20.9112	47.2079	19.243	44.8992	87.0854	54.3358	27.0922	4.70955	17.5882	13.7695	421.282	14.3306	39.2111	30.961	7.9643	18.0812	56.2275	21.8006	14.5274	34.4438	80.1035	147.547	42.2687	251.387	17.082	24.4464	3.82746e-05
hsa-mir-769	19.0974	17.6726	38.512	13.7213	19.7329	20.708	27.7841	26.3797	23.1919	16.6504	28.6735	33.6083	21.5225	23.6695	11.3462	13.8193	14.6652	47.2371	30.59	39.0866	14.9127	29.7059	18.0473	30.1154	19.2723	33.9271	21.0654	34.018	57.2284	36.875	43.8233	24.5171	24.0933	3.77218e-05
hsa-mir-224	36.7187	132.077	37.4798	24.774	18.3078	13.6451	75.7064	10.022	142.644	65.1768	68.5323	7.41131	74.2657	138.698	4.19084	26.322	3.64371	5.09235	0.607768	128.33	69.9734	7.42814	7.86836	99.9648	66.2667	19.8193	11.3516	23.1753	14.0873	11.7103	56.0319	6.98594	23.9746	3.7536e-05
hsa-mir-331	41.2155	25.3181	58.7829	15.649	53.6843	24.955	24.3274	32.1611	21.5644	24.7957	21.3766	29.8934	13.9098	23.6458	18.8942	27.7816	20.2937	89.2954	15.7844	42.4898	19.5662	21.7478	8.04475	17.6399	12.4876	23.4667	19.2431	24.5299	28.4183	46.0416	21.8236	17.6991	23.5563	3.6881e-05
hsa-mir-7-2	0.55935	0.197578	0	2.70428	2.11461	21.5015	21.7548	28.3384	25.8653	10.876	52.1126	94.5921	29.3595	26.7279	12.0468	16.7469	8.06505	249.329	9.2537	31.349	11.0036	206.682	18.1569	47.9653	12.639	24.3927	42.0224	69.4811	58.4818	45.4531	28.1974	18.0193	23.0737	3.61255e-05
hsa-mir-1287	50.9704	17.7607	47.806	21.1132	36.8463	8.37005	27.0629	32.641	19.24	24.0908	15.9997	12.3463	17.0598	17.6729	6.63404	19.7689	23.0662	21.1095	8.45391	31.0239	29.4037	22.5449	21.6929	14.9056	25.5447	71.9067	22.9728	49.8957	36.6289	42.9668	50.1677	188.303	23.0195	3.60406e-05
hsa-mir-330	38.0635	14.7654	41.9524	22.5554	21.2301	32.2364	37.788	26.9955	33.8858	18.0622	22.5585	54.0472	21.6925	38.3853	9.63092	15.4624	8.38866	23.2905	32.9125	31.5387	12.4233	42.5111	7.57588	16.4838	8.23438	52.1704	29.1184	22.8826	21.4342	25.3746	19.6232	17.3674	22.7205	3.55726e-05
hsa-mir-340	23.1364	45.4941	3.21763	16.8682	18.5958	26.6745	17.1954	25.3956	20.7583	18.5743	16.847	31.8682	21.7303	18.6198	10.2742	19.7135	19.7529	140.748	50.2209	19.2079	27.2268	32.0383	21.4237	18.6662	25.7383	53.385	17.3599	45.9968	35.1771	26.4827	51.6659	60.9187	22.4334	3.51229e-05
hsa-mir-214	23.5228	8.91207	31.2805	62.1684	10.3868	3.45524	24.6199	30.6337	23.8265	36.8189	19.9003	20.2438	20.8511	22.6968	1.39849	4.92182	2.13643	0	0.323375	28.253	31.9779	4.98813	14.7414	19.3151	76.4916	11.2887	22.6616	35.5722	7.67328	22.9494	205.86	1.37327	20.5474	3.21702e-05
hsa-mir-33a	17.7066	31.5622	3.29414	12.5917	14.776	33.4209	23.2224	13.945	33.9293	21.3045	43.5687	46.8812	17.4942	27.6891	28.1317	6.57296	4.50805	55.8722	17.7155	51.0515	9.21123	27.1941	10.5342	50.0294	11.3674	8.35886	19.5696	27.4005	48.5868	33.5131	14.9655	6.70872	20.4371	3.19974e-05
hsa-mir-598	12.162	12.2111	9.62032	21.9658	99.5877	78.1491	19.8379	9.78273	22.1209	34.2824	10.0375	43.2611	19.3911	14.6551	43.5196	17.4856	14.4201	9.9807	111.529	18.2618	33.036	359.854	32.4482	14.1961	19.5788	27.1454	18.5057	20.3901	80.2746	13.2283	45.7965	64.5999	20.114	3.14916e-05
hsa-mir-337	12.316	17.6227	7.78373	50.6425	5.56836	138.487	24.4187	27.0059	16.4234	31.4385	23.3602	6.02285	14.4489	17.4167	1.7019	7.79398	3.19024	2.15945	9.74931	21.7378	37.1397	368.024	17.2516	24.1253	88.8181	11.2066	19.9616	303.409	28.5808	20.695	27.0784	1.43794	18.7921	2.9422e-05
hsa-mir-181d	21.181	5.35757	29.129	25.2106	60.6731	8.13409	15.9835	19.5659	13.9545	25.0017	14.8933	7.76478	16.114	11.344	3.78813	9.2661	18.7724	53.4666	70.2314	16.4737	17.9483	44.7133	12.9805	19.6395	17.2581	17.5643	15.1741	32.2876	70.3792	29.5562	42.0203	26.222	18.3603	2.8746e-05
hsa-mir-590	16.393	20.2423	0	10.7077	15.8472	14.6227	21.9773	16.0284	20.1928	15.0668	22.0595	43.0169	20.2035	19.8921	10.9976	20.3765	11.603	155.545	9.05336	30.9855	14.9797	11.3927	10.5786	26.1959	13.7594	8.4688	19.695	48.0573	58.0189	30.4155	31.3971	9.48961	18.044	2.82507e-05
hsa-mir-382	9.17532	11.3031	16.2884	44.9634	2.9965	299.916	19.1883	21.1727	10.3759	20.4556	18.7417	7.8396	15.8743	20.2037	1.20538	3.34952	1.57677	2.14138	20.968	16.7145	35.5724	590.761	8.19423	19.4537	87.5644	16.8421	18.4517	381.607	66.9662	7.61974	23.0502	2.71472	17.6469	2.7629e-05
hsa-mir-196a-2	5.27924	0.321913	0.702722	9.79557	0.529006	25.5143	12.412	244.44	58.9896	0.90352	139.598	6.59645	73.4445	29.5654	49.555	219.039	144.734	4.61712	0	22.1219	5.24113	65.1308	1.55806	176.293	91.7002	130.666	62.222	8.35748	1.36554	12.8368	59.8513	0.358202	17.4794	2.73667e-05
hsa-mir-218-1	23.3523	9.50664	4.95325	33.2458	61.8227	29.8793	16.1397	17.0833	12.6735	30.4909	7.15521	12.9092	12.0629	13.5702	109.345	9.69391	17.8263	0	14.6457	28.6475	75.1766	193.019	25.9525	7.41714	42.6967	9.46453	11.6768	51.4677	120.729	38.2965	113.665	4.65013	17.4548	2.73283e-05
hsa-mir-20b	8.78957	10.0839	2.90428	5.51947	7.89225	9.70559	15.1126	19.4211	67.7301	9.99037	3.91288	34.3827	9.91192	7.87913	17.3993	17.3834	19.9473	107.337	46.7196	21.6151	12.3724	7.77226	174.007	5.10238	17.4436	65.547	7.29952	92.3325	813.05	48.9916	137.625	16.2421	16.8128	2.6323e-05
hsa-mir-654	12.7316	15.8545	28.9197	49.921	4.99982	339.087	20.6678	15.9741	13.7852	28.0861	22.2133	9.5675	12.4793	19.5328	1.62525	4.59396	2.35913	6.15617	15.2562	19.2894	39.7581	273.932	13.8569	19.4051	83.7229	13.4737	17.6199	325.139	48.3118	15.1068	47.037	1.66122	16.797	2.62983e-05
hsa-mir-217	15.8612	200.341	0.787046	341.226	24.4389	15.0717	13.2557	11.1455	4.43309	40.2551	26.9602	10.1506	20.0037	8.65365	3.34216	16.9447	3.1455	1.46475	27.5082	15.4046	28.9483	17.6122	17.746	30.5491	11.0164	5.89269	36.6747	104.745	11.2765	9.3718	32.3019	23.7607	16.403	2.56814e-05
hsa-mir-218-2	22.5887	9.18288	2.63479	33.3353	58.7953	35.1203	15.9978	16.2176	12.1318	30.5418	7.11242	12.5677	11.9192	12.9751	103.93	9.1733	16.1158	0.889153	14.6448	26.8056	68.9628	186.911	24.8992	7.12163	41.2934	8.53832	10.7635	50.6377	119.399	36.176	108.165	4.62114	16.1667	2.53115e-05
hsa-mir-1179	0	0	0	0.470167	1.43531	36.4849	16.1013	11.6375	16.1111	16.723	8.11336	5.71326	14.6055	17.2211	8.66259	8.89276	40.8453	2.39443	43.2466	26.6755	22.6774	114.094	6.61799	7.28912	16.3046	57.0529	10.8078	35.6396	30.4667	36.0863	39.1733	59.6742	16.1062	2.52167e-05
hsa-mir-96	22.7251	6.80204	2.02809	9.07833	14.2798	8.58159	29.2014	34.3638	21.4274	25.779	17.4267	6.81661	24.5666	15.8657	36.1158	2.31919	11.5681	2.0063	6.05072	30.4708	11.2138	0.572485	24.7077	20.1125	0.157325	1.15811	14.863	165.105	75.5121	47.4157	44.501	1.20784	15.3643	2.40553e-05
hsa-mir-345	16.1067	15.5196	36.9855	6.77008	46.4797	4.19604	16.7478	18.1014	14.68	7.59377	16.7653	8.16903	9.84656	10.4249	5.0225	8.08808	6.87834	402.756	8.52276	26.2604	6.09502	2.93629	5.25061	17.9791	7.48313	21.3527	11.9595	27.0693	27.2379	50.6241	27.4666	16.7225	15.0998	2.3641e-05
hsa-mir-497	18.2856	15.7708	8.15299	26.848	17.9212	11.8216	11.4031	23.044	12.9176	14.9872	10.6916	16.1214	11.4105	9.59823	6.16465	26.9966	6.97572	3.40109	30.8634	18.9475	30.1237	9.22318	29.5629	10.8945	21.7486	7.58934	18.4462	14.7243	57.8813	28.8353	4.20497	6.17548	14.8557	2.3259e-05
hsa-mir-362	9.46255	24.9607	15.7687	10.1975	9.36358	31.416	11.4255	8.45419	12.0182	8.77371	17.5722	14.019	15.1751	8.95922	36.38	10.8059	12.7846	19.4431	8.85724	12.7574	13.9797	10.7429	8.85218	22.4663	16.2972	140.875	16.6372	13.7518	15.5945	19.7423	48.9548	98.6425	13.9994	2.19182e-05
hsa-mir-3613	9.44986	16.7637	1.49764	6.84537	14.2942	11.2172	15.947	11.3072	17.1036	10.3055	13.8452	23.8787	13.2896	14.14	4.59246	17.012	5.57138	139.681	5.92721	12.2141	13.918	16.9363	7.0845	19.9371	15.6411	11.9623	11.7346	15.6117	93.2278	18.8757	23.8696	11.9616	13.8816	2.17338e-05
hsa-mir-196a-1	4.53696	0.296121	0.709847	8.98606	0.418071	15.4739	10.6096	204.66	52.4048	1.00213	133.641	4.76105	66.119	26.0988	40.9694	165.807	111.505	2.99769	0	19.8729	4.68174	55.9762	1.28606	171.435	77.0196	97.7112	57.1561	7.29106	1.13843	12.0064	51.4878	0.233014	13.7402	2.15123e-05
hsa-mir-889	7.56606	12.7154	0.56189	39.7339	2.40034	442.394	17.0179	10.5178	9.84445	25.4118	14.7794	6.22302	14.4488	15.2511	1.86345	2.60788	2.20185	1.35352	23.8482	11.3278	28.5425	1092.42	10.8998	16.1033	58.157	6.88796	17.4549	267.846	28.7384	5.25122	24.8405	1.13411	13.5821	2.12649e-05
hsa-mir-758	8.23539	9.39739	9.60851	29.4851	3.11331	188.978	15.1984	15.4125	7.992	15.5003	13.9852	5.31785	10.1764	16.5975	1.4004	2.69764	1.53808	0	55.7074	13.5661	22.2016	356.51	8.57134	12.9632	47.012	10.7714	13.5297	412.124	30.1443	6.14248	23.274	0.957647	13.2465	2.07394e-05
hsa-mir-135b	52.1236	0.393299	6.0183	44.7296	213.42	0	14.4748	3.39554	48.052	24.2748	68.3407	4.19297	45.6725	38.0831	0.135925	7.68792	24.549	0	0.451488	33.2883	10.5784	0	0.734004	100.907	0.501214	7.5664	44.4251	76.2282	3.24581	132.804	87.7282	1.80201	12.5266	1.96123e-05
hsa-mir-18a	10.5042	14.7494	11.3248	7.30382	4.48353	3.20529	27.2926	6.70347	23.3399	7.64488	27.1897	37.1529	35.2573	22.5868	2.35813	6.12416	4.40302	141.167	3.73625	23.4883	6.23827	3.2143	4.16189	36.5043	6.52486	13.6154	27.7774	86.3746	34.6073	25.5291	108.532	6.26905	12.4701	1.95239e-05
hsa-mir-105-1	0.280919	0.196381	1.1866	0	0	2.73201	13.0729	16.5159	29.8956	6.58759	21.5906	38.4074	11.5457	9.33068	5.35618	17.2646	9.66503	419.244	16.5366	24.0441	6.62093	2.57522	78.7817	16.77	8.09491	25.4243	10.6243	26.8713	196.014	31.721	81.362	5.82679	12.3093	1.92722e-05
hsa-mir-301a	12.0592	7.34483	0.367096	6.2179	12.2453	16.8432	17.478	13.1308	12.2555	8.29673	10.6891	18.3942	12.3631	11.7582	2.16262	12.9393	7.57975	69.1792	22.7395	23.6846	14.3228	30.8657	4.62272	12.0903	10.6326	7.0678	10.2074	19.378	24.2915	22.6653	100.722	3.58351	12.2504	1.91799e-05
hsa-mir-204	2.26003	16.1612	11.8706	13.0574	12.2273	105.723	1.86283	1.46852	1.60523	7.816	1.25254	1.00244	0.894025	1.07648	6.61093	270.642	489.989	0	42.236	4.28721	14.4819	17.7384	15.8144	1.67533	19.6647	53.8887	2.0686	20.066	86.0735	10.1597	23.324	145.142	12.0489	1.88645e-05
hsa-mir-576	8.57459	14.5999	4.56925	8.10966	8.30034	10.702	11.3293	11.0054	13.6642	10.1415	10.2969	25.8207	11.3682	11.855	7.39314	13.0302	5.49789	56.8545	5.7463	12.8381	14.3422	5.56319	5.9053	11.6476	13.5687	20.4734	10.0571	22.2085	53.7482	18.1323	27.1398	35.5351	11.5079	1.80175e-05
hsa-mir-493	7.2352	8.78585	13.8147	25.8292	2.2258	163.439	13.1467	10.8828	6.7939	16.5055	13.0232	4.03516	11.5464	11.7917	0.816871	2.6277	1.38685	2.60898	0.919947	11.1844	32.7977	59.9433	5.71078	13.5181	40.7499	10.3189	12.3241	265.532	33.8149	6.56067	20.9462	1.55402	11.3654	1.77943e-05
hsa-mir-450b	12.7846	10.4613	0	14.108	51.5166	80.2037	13.2378	15.7626	14.8638	9.88028	7.5955	8.20512	9.8941	12.3481	10.2588	24.5965	8.04839	7.60392	8.11082	12.253	19.6075	3.40457	4.13177	9.2184	37.6641	13.9858	9.01896	22.4929	19.8399	10.4427	70.7717	2.65955	11.3572	1.77814e-05
hsa-mir-502	9.86236	13.6332	18.3959	7.57649	9.47282	9.01686	9.43215	6.66061	10.1314	6.65411	10.1411	12.8313	9.474	9.01616	19.2815	10.9853	10.5374	17.2948	4.23962	11.1107	9.98759	9.08061	7.37011	10.9337	11.7194	49.7231	14.3586	12.768	16.6447	18.5849	25.7139	37.47	10.7356	1.68082e-05
hsa-mir-675	4.53687	34.0501	87.8401	12.7656	2.78314	10.6026	34.6619	25.9538	11.1212	6.592	9.75003	5.12474	7.71406	24.3092	5.97656	11.3091	2.82573	2.6721	0.505626	10.3736	61.0942	53.3067	1.23003	9.38505	15.8396	7.13326	9.62703	87.5353	14.5991	50.8003	27.5499	1.62874	10.4881	1.64208e-05
hsa-mir-1301	12.4614	8.88773	79.8772	5.25763	10.1366	24.2533	10.1527	13.4078	10.641	8.00018	5.56832	11.0785	8.08547	9.01885	4.08791	9.88906	8.346	30.2387	14.3696	18.4391	9.93473	34.3736	3.50438	5.50469	7.04517	59.2869	7.84624	11.4905	12.3505	32.0726	59.5393	35.3032	10.3968	1.62778e-05
hsa-mir-628	12.3005	9.98755	0.502787	6.76576	18.9875	7.36341	5.86399	32.5669	8.27477	5.71251	8.8989	13.1211	6.39122	7.81278	6.20228	50.7054	8.39539	203.501	21.944	12.3152	8.22579	32.0354	5.60142	10.4866	7.34412	20.9322	8.01692	19.3456	17.2094	23.2876	12.1966	14.7694	10.2371	1.60277e-05
hsa-mir-4662a	9.25503	45.8206	1.1855	6.62927	6.66081	32.4539	23.5049	18.4678	17.9301	7.09122	6.3103	4.62783	18.4114	29.6339	82.5687	13.5166	5.66812	9.87534	8.49603	28.5727	7.89585	10.5426	7.40061	5.54149	15.0504	13.1094	5.22413	13.5392	9.82424	8.62861	30.0884	120.393	10.209	1.59837e-05
hsa-mir-454	7.7128	7.16636	0.553225	4.69055	7.2158	9.68171	10.4342	9.557	11.3044	7.67263	7.87265	17.6375	12.4435	9.85055	2.63113	9.21813	5.98528	51.8143	9.4152	10.5525	9.71049	10.8025	5.23744	9.65176	7.54117	10.7259	9.27834	16.9333	21.5427	12.5164	32.5054	10.9555	9.66674	1.51348e-05
hsa-mir-153-2	9.7817	5.33291	0	31.4854	9.39356	10.3701	3.69008	17.4967	5.57953	5.87405	30.7357	10.743	5.96486	6.47219	2.85962	7.04696	1.3495	22.0693	246.539	9.76144	4.72467	213.296	28.7036	33.9958	6.27734	0.933374	22.6867	14.5866	16.4608	10.4805	2.93981	1.3362	9.5775	1.49951e-05
hsa-mir-410	6.37268	9.22509	12.2543	30.725	2.28676	157.186	11.6061	6.63768	6.25901	19.9243	9.40179	3.83937	7.56226	9.41107	1.5669	1.68704	1.49654	0	34.2621	7.33325	23.2694	834.183	7.92595	9.09358	24.2363	4.0374	10.3676	173.237	23.8637	3.52952	16.5365	0.564111	9.15934	1.43404e-05
hsa-mir-503	7.45805	9.53622	9.97666	5.7369	21.4766	527.774	8.38288	12.2056	8.75957	4.15961	6.59657	10.923	8.11102	7.98719	11.88	29.2237	4.16448	17.4941	4.32326	7.4444	11.4468	7.55528	1.46804	10.3572	24.0345	11.3112	7.18344	18.6628	11.7225	7.70144	27.4429	2.08829	9.14789	1.43225e-05
hsa-mir-1247	10.0252	3.99932	43.6183	72.0361	4.28627	2.05498	17.1248	17.1021	60.4008	13.1923	183.545	6.12316	6.21751	37.4404	0.397193	4.10714	0.264124	0	2.12675	15.2402	8.28402	1.05228	24.1145	187.481	6.18663	5.61228	8.81012	31.1558	2.97026	11.5695	18.4269	3.49161	8.54707	1.33818e-05
hsa-mir-671	6.9332	5.09282	44.9537	5.15093	8.8214	16.888	10.1372	8.08424	7.13465	4.47706	6.40827	8.86325	8.47744	9.97839	7.29564	3.82032	6.70993	38.6171	4.06966	12.4569	7.37103	17.35	3.5257	6.54563	7.32672	27.4155	6.81688	16.6523	16.4964	11.6996	16.896	21.8896	8.28084	1.29649e-05
hsa-mir-369	5.17649	6.99687	1.90567	22.581	1.45688	130.677	10.8955	8.2172	7.61521	16.0458	11.2543	3.49144	9.3088	9.41793	0.658448	2.1731	1.24704	2.53206	7.21245	8.16023	22.9199	383.444	5.74517	13.0145	35.3412	4.36086	10.3906	161.955	39.6594	4.86334	22.8344	0.64548	8.18871	1.28207e-05
hsa-mir-766	8.53142	14.8477	31.9747	5.93257	4.8068	29.615	6.1988	6.66595	8.59276	6.46289	5.40051	39.1343	5.03961	8.01661	13.1047	4.43963	3.66182	119.639	3.46676	8.34655	6.14067	34.5378	2.868	5.18523	4.91162	17.0937	5.97925	18.7949	67.2387	12.2791	28.2362	9.36108	8.18158	1.28095e-05
hsa-mir-4677	7.75292	15.1587	0.503069	6.07002	9.25573	5.78822	6.34066	8.57634	8.96506	13.5625	6.3996	13.3983	7.05723	7.7085	2.3108	6.72203	5.05324	50.7179	3.47193	10.839	9.62298	3.63732	3.53725	6.58421	8.55021	23.1156	6.34162	24.1963	27.6513	8.87117	12.1267	25.5114	8.15157	1.27625e-05
hsa-mir-431	4.24505	5.68773	25.1816	16.8733	1.26778	250.858	8.45445	8.3658	4.20753	7.87043	9.08701	2.43539	6.60208	8.16654	0.9853	2.50918	0.943651	1.52032	48.6901	6.44516	17.3926	1246.22	3.49754	9.02426	22.7182	8.76298	7.96717	210.85	12.9238	4.20723	38.4916	1.18004	8.06686	1.26299e-05
hsa-mir-1306	7.33395	8.86532	76.0876	4.65403	10.152	7.32154	8.61961	7.81875	7.96347	7.6717	6.11111	7.07153	4.462	6.93664	5.45404	5.54118	3.85671	30.4509	11.0605	12.4597	5.32117	12.5596	2.61382	6.03119	10.0715	21.7394	5.6588	13.5028	16.4668	14.6876	22.1797	19.9871	7.89111	1.23548e-05
hsa-mir-1976	12.3805	5.6555	38.9547	6.92867	15.0225	7.25746	8.23689	7.64411	10.1201	4.25871	6.73563	26.9273	7.21086	10.0234	6.16676	6.62535	9.89905	22.4827	2.70457	9.73197	7.65439	1.96079	3.99022	6.25858	3.03303	14.0332	7.59542	9.25784	8.69942	9.24008	5.70826	7.49764	7.61977	1.19299e-05
hsa-mir-363	5.56613	4.64329	9.30387	3.05192	3.87752	3.12432	8.47614	9.83225	36.1835	5.46082	2.23326	17.8062	5.42469	5.98326	6.65512	7.91196	9.14923	48.5736	23.6652	9.01654	4.97627	3.9905	110.568	2.29689	6.5276	26.3381	4.77875	20.1684	187.193	21.7617	38.4684	6.65821	7.28508	1.14059e-05
hsa-mir-378c	4.14493	12.1838	16.9623	3.79297	3.20534	5.71533	7.26268	3.29567	7.23467	2.7026	11.1081	15.4669	7.45834	7.01076	3.81105	9.77671	4.60634	21.0854	0.820285	4.92759	9.93402	3.09411	5.68119	11.7034	5.44038	7.51503	9.90845	8.78459	12.9693	4.50186	2.67054	125.402	7.12271	1.11517e-05
hsa-mir-34c	22.7013	1.4979	15.8941	11.0595	4.61347	5.06049	8.17024	9.35152	14.2706	5.72526	2.66006	7.32792	6.60679	24.7781	1.53226	1.39307	2.67462	0	5.22584	42.3626	6.87355	1.5073	5.76648	2.38567	15.4659	26.9254	3.61994	31.2767	136.824	17.7017	12.828	8.31512	7.10074	1.11173e-05
hsa-mir-500b	4.64835	6.98254	10.3826	5.30405	4.28393	11.353	5.41905	3.58981	6.10927	3.97672	6.19494	10.3249	8.88978	5.30125	9.23257	5.22614	6.07935	15.2467	3.47856	5.55928	7.00247	6.95316	3.15338	7.32492	9.32514	32.1344	9.67653	10.4631	10.5666	9.9626	25.4372	27.3586	6.99251	1.09479e-05
hsa-mir-370	3.88811	5.4077	23.0464	16.9437	1.22847	144.656	6.80099	7.93534	4.27158	6.89121	7.31959	2.72507	5.06592	6.70607	1.02085	1.78187	0.986895	1.37243	18.2643	6.33794	16.4149	504.134	4.35723	7.53411	30.0266	7.58903	6.85022	235.222	24.1697	4.07257	12.7438	2.00196	6.8256	1.06865e-05
hsa-mir-653	10.132	5.36137	0	6.4005	8.05872	6.3366	3.93895	12.4017	3.26717	7.13828	4.26386	3.77032	3.11911	4.13534	13.714	50.0307	11.3981	0	1.33379	8.62347	10.0936	9.99525	1.82734	4.38947	6.23888	9.61901	3.78516	12.1255	25.661	10.1387	8.51654	8.38262	6.76939	1.05985e-05
hsa-mir-942	5.23288	4.226	5.33845	3.18247	2.91571	3.6803	7.48577	3.73755	11.6833	3.63807	10.5887	38.5945	11.1408	10.6637	3.44224	2.80549	2.59641	51.423	1.19229	10.2977	4.34814	1.36033	1.53382	9.64436	5.28576	12.2376	9.60561	36.4596	37.719	8.23368	7.56002	7.55799	6.41211	1.00392e-05
hsa-mir-511	21.3647	10.0187	3.81284	11.017	10.192	3.43822	9.417	4.97715	6.14599	3.87246	6.72367	5.54415	6.27306	12.3757	1.85438	6.1801	1.67538	3.54146	0.633266	17.0478	6.77426	2.05244	2.18394	5.55454	8.00723	24.1698	7.37695	11.5702	6.04897	2.48835	3.11662	6.3072	6.16304	9.6492e-06
hsa-mir-508	7.77865	2.74244	45.653	4.17059	32.9492	15715.8	2.41349	4.33153	3.39213	1.06781	5.15348	1.4579	3.12307	3.52004	15.5006	6.40189	5.60024	1.37243	2.87391	16.5922	40.2214	12.8031	1.59859	6.4868	3.76845	15611.9	2.07022	157.739	27.4526	17.9394	48.4996	1014.95	6.00107	9.39561e-06
hsa-mir-3615	4.50239	7.32969	32.3929	2.65491	3.33208	3.63249	6.70914	3.24751	5.75183	5.95377	3.79718	11.565	5.86757	6.95587	1.51628	2.12156	3.03177	21.2845	5.09506	6.70216	6.28176	4.28944	1.36152	4.06989	2.36575	15.5038	4.81589	7.52709	34.2291	6.27173	6.05422	18.3731	5.8097	9.09599e-06
hsa-mir-495	3.12767	5.31422	1.08739	12.6744	1.24437	120.895	6.75739	5.50304	4.15727	11.2634	5.8787	1.89526	6.71862	4.84728	0.509162	2.27671	1.02556	2.34946	17.4606	4.55926	15.5464	257.725	6.07119	6.4533	18.4936	4.53299	7.88992	182.494	31.6248	3.49831	14.677	0.722965	5.69087	8.90994e-06
hsa-mir-411	3.61273	4.41101	0.951778	11.9227	1.42183	66.507	7.08001	4.98409	4.77778	5.62886	7.0939	2.4752	6.12233	7.76663	0.553791	1.06587	0.808998	0	9.24914	5.0249	10.2269	104.284	5.51449	8.55957	24.6845	1.83302	7.13602	115.829	18.9004	3.49655	5.88255	0.257755	5.57167	8.72332e-06
hsa-mir-4326	3.68112	4.34991	21.1978	3.82484	2.42502	6.58648	6.52391	5.81111	4.06437	5.04758	4.91837	6.18799	8.89346	4.29956	1.13654	2.31339	2.4635	16.1047	1.79772	6.1626	5.11347	3.44697	1.73656	6.35475	5.3116	20.3937	7.00163	6.67547	5.91539	6.96218	31.7776	17.4226	5.56136	8.70717e-06
hsa-mir-203b	37.711	0	6.93835	17.2597	28.8125	0.437742	17.41	27.8298	89.7937	0.809389	154.616	0	96.2902	115.508	2.544	0.865918	0.402767	0	3.07478	116.688	1.55375	0.863737	0.999003	158.194	0	1.84035	71.2932	4.14879	25.7706	44.5399	44.7891	0.197768	5.54357	8.67933e-06
hsa-mir-3074	3.81428	4.7022	25.8054	2.18869	3.27048	11.8917	3.42179	10.5212	4.04676	2.5445	5.52165	7.14149	3.04907	3.67912	2.60144	7.86194	5.92622	35.4971	7.09009	5.78699	2.67591	3.05741	4.17054	5.43936	5.53794	12.0317	3.93387	3.42856	12.7527	15.6975	14.3393	11.8322	5.48051	8.58059e-06
hsa-mir-432	3.35389	5.59169	16.2112	18.3427	1.0644	190.944	5.90827	4.62295	2.87906	11.1402	4.899	1.89526	5.03232	5.51465	0.71561	1.75933	0.853365	0	11.956	4.28734	21.9493	634.447	3.34236	5.38622	32.3415	8.60117	5.62011	124.555	23.0685	2.34747	17.173	1.9284	5.45044	8.53351e-06
hsa-mir-154	3.18042	3.44996	3.11994	12.6433	0.981197	87.3298	5.61281	5.86294	3.97479	7.70885	5.33794	2.30581	5.34791	5.4734	0.445429	1.25522	0.555227	1.46099	6.06128	6.10113	14.0653	175.63	3.89395	6.3801	20.1133	2.55854	5.77354	200.03	23.129	3.23569	6.48987	0.217877	5.41066	8.47122e-06
hsa-mir-1468	3.21553	10.8842	24.677	7.59763	13.0619	30.1444	2.80041	4.0614	2.98221	5.11242	3.93581	4.26614	2.67113	2.28529	27.0703	8.9939	7.76318	5.33111	4.53232	4.0249	3.20018	64.6993	7.29643	3.89136	5.20688	5.98113	3.68204	4.33924	9.6218	9.44451	10.4351	7.6484	5.269	8.24943e-06
hsa-mir-10a	20832.5	10447.7	11323.2	41603.3	4232.19	1.65734	8.77261	1.43469	4.16622	4.90544	11.7523	0.900774	11.4839	7.05519	1.0358	3.02272	0.761093	3.23946	1.56974	2.14295	5.91102	4.54965	94.9604	20.0651	8.30252	0.467597	13.9912	4.94128	1.77755	3.52942	5.41568	13.8793	5.17848	8.10772e-06
hsa-mir-31	3.93619	0.218589	6.80586	12.9551	79.7711	0	59.8009	3.85091	84.1092	0.739224	5.16515	1.38558	42.9957	118.266	1.21951	3.46374	55.5175	1.7242	0.876275	20.6714	4.97673	0	2.72037	4.7873	4.13678	6.05914	20.3415	16.5583	16.0408	17.1256	14.7955	0.596075	5.07094	7.93934e-06
hsa-mir-212	6.85444	3.38768	3.86878	6.47109	5.03086	3.00859	5.04796	3.30955	6.45375	4.1756	5.53622	5.35854	4.92346	6.88548	1.73106	2.49952	1.58184	2.03468	5.37443	5.62586	4.88566	12.17	4.37016	4.60594	5.06455	11.309	6.70843	11.5732	14.6236	4.40912	5.86472	12.9665	5.05625	7.91635e-06
hsa-mir-1296	3.06141	3.49156	50.6899	3.6859	5.84373	2.07517	8.30655	4.91786	5.08916	2.94064	4.14124	1.43401	4.96839	4.46012	3.15768	2.96177	2.00472	11.1907	30.523	6.40265	2.9011	11.1515	6.41772	4.26903	4.45558	5.64987	4.46498	15.9454	5.35085	8.31654	18.4944	9.72008	4.94313	7.73923e-06
hsa-mir-3653	4.56314	4.70248	10.1001	2.40476	4.0864	6.45795	4.17444	8.18464	3.6766	2.79192	6.09021	13.3713	3.539	4.26587	5.6382	12.401	4.13528	126.732	3.47515	8.13205	3.03175	2.65928	4.38219	7.42314	2.19487	10.3598	3.8195	8.57506	9.75681	4.87317	4.81994	11.7953	4.76121	7.45442e-06
hsa-mir-376c	2.79072	3.43816	0	10.9262	0.931264	98.7682	6.88593	3.72756	4.38037	9.18347	5.08754	1.89526	5.03408	5.20905	0.33968	1.10219	0.623522	1.31335	4.13464	4.434	15.0072	37.3565	3.83572	5.54525	15.3441	0.990712	5.61158	144.544	17.7855	4.12638	6.3719	0	4.40718	6.90013e-06
hsa-mir-1266	13.4269	5.0384	64.7054	4.56507	12.154	1.22558	3.83174	12.0303	7.36438	4.24778	11.5429	0.634807	5.56315	2.187	3.37663	3.75222	3.08186	3.01219	1.10405	5.8049	2.96559	0.273893	2.06309	9.72239	0.680047	2.75673	11.2832	4.82971	3.52193	20.9409	5.89957	6.44777	4.40642	6.89894e-06
hsa-mir-539	2.19457	3.70098	2.97703	13.2904	0.947263	268.587	4.42201	8.27369	2.25408	7.5956	7.24491	2.58122	3.53994	4.11603	0.613449	2.52947	0.559535	1.57405	11.5361	4.58431	11.2212	469.152	2.78868	10.1738	27.8965	3.81888	6.35823	125.85	17.6119	3.11596	11.7696	1.08777	4.26902	6.68382e-06
hsa-mir-4772	6.52141	5.49625	1.42406	5.66589	2.07424	0.686491	4.11664	2.91068	10.1287	6.20896	6.881	14.3158	5.81893	10.2925	1.5589	4.06306	2.31878	29.7809	0.274811	9.67723	3.38713	0.684145	1.61283	5.04555	1.46591	5.22806	8.47353	14.3059	3.49516	3.33924	1.23871	0.67894	4.08985	6.40329e-06
hsa-mir-95	2.79675	5.35484	2.16682	4.98256	13.0384	7.07178	1.28978	2.64144	5.78329	4.42767	13.0043	1.6917	5.36472	5.63176	0.568968	2.55241	2.53428	0	7.05816	2.19969	7.25276	9.00042	1.17175	15.7137	1.25669	1.46816	5.19868	1.56338	7.85861	4.03006	4.1297	2.7829	4.07988	6.38769e-06
hsa-mir-664b	4.57752	3.86136	22.2818	3.6632	8.74499	15.3578	3.92594	3.94763	2.80013	2.93005	2.17882	5.97737	2.99986	2.66118	5.99059	4.36062	5.49847	23.9856	4.98957	3.42646	3.88669	11.6391	2.44648	2.37703	2.68389	12.1229	2.84194	5.30368	7.20578	4.13229	3.75427	29.6684	4.03996	6.32519e-06
hsa-mir-215	4.13483	92.076	0	80.5053	2.65903	3.91941	2.34994	4.00537	3.28721	47.5078	591.368	5.92592	18.1355	2.4105	3.31162	53.7835	3.94771	4.57619	0.913226	3.19487	1.9868	7.29234	0.767909	508.805	2.37625	2.24378	643.533	7.28792	5.13926	5.08878	2.87495	2.3464	3.97654	6.22589e-06
hsa-mir-450a-1	3.59449	3.51648	0	5.02916	17.0765	25.3328	5.10913	4.17367	5.29194	4.22416	2.74743	2.36814	3.69595	3.69464	2.97151	7.13345	2.20582	4.66385	2.77972	3.79791	5.68232	0.900387	1.33714	2.75318	10.291	4.37722	3.64081	8.68103	4.93722	3.97547	17.8337	0.706578	3.88669	6.08522e-06
hsa-mir-450a-2	3.57866	3.49704	0	4.75524	17.253	26.2994	5.26715	4.1752	5.34657	4.14506	2.45602	2.24013	3.81846	3.89305	2.59356	6.85133	2.03484	3.65811	2.69167	3.72828	5.79283	0.809494	1.23668	2.85243	9.93526	4.49705	3.54225	8.61059	5.06626	3.93596	16.6906	0.799145	3.85576	6.03679e-06
hsa-mir-487b	2.48435	3.45334	3.58207	14.7405	0.915629	174.749	5.11479	3.87606	3.10564	7.87311	3.97961	1.81033	3.6136	3.9788	0.424714	0.985294	0.540377	1.44028	12.1427	3.55103	11.2815	712.817	3.79065	3.96044	18.5081	2.54176	5.07839	67.3641	12.6427	2.49853	8.68218	0.568084	3.83336	6.00172e-06
hsa-mir-190a	2.28533	2.72725	0.30855	2.9348	6.24715	1.44808	2.57056	3.85611	3.81109	1.94798	5.46947	1.68698	3.70458	2.56072	2.51787	13.1564	7.46934	3.01219	4.33613	2.85945	3.73075	7.93702	3.1228	6.88591	4.55669	2.49637	5.85003	10.854	14.1669	5.0567	7.31641	4.97814	3.77092	5.90396e-06
hsa-mir-421	3.22601	4.24767	1.87713	1.6839	3.08897	3.39422	4.70219	2.20594	2.88825	2.29841	4.24752	5.13793	4.32512	3.77204	2.07959	1.75323	2.62515	6.25403	4.8721	4.63648	3.76546	3.73399	2.3572	5.53807	2.53371	7.32046	3.09984	8.52133	4.71317	3.90647	5.53529	4.98106	3.76875	5.90057e-06
hsa-mir-3127	4.80294	2.78776	37.9869	2.64263	3.49738	2.52444	3.79209	7.20325	3.49124	2.72996	6.12676	3.72708	4.45348	3.37785	1.5043	3.02101	3.47288	10.2135	3.69003	5.11423	2.35222	8.30646	1.30691	5.61656	2.99532	12.9683	4.65584	5.15813	3.35631	5.28264	11.2474	15.4965	3.75959	5.88622e-06
hsa-mir-205	83.48	0.226029	1082.23	6.35557	26.4053	0	8719	1239.89	12221	0.362254	0	0.725012	3122.84	13696.4	0.459759	0.437376	1.01965	0	0.209339	13286.6	0.522671	0	609.466	0.235655	0.240691	343.595	0.753982	357.487	16748.6	534.33	164.439	0	3.68761	5.77353e-06
hsa-mir-616	2.69559	7.77577	3.43794	2.01201	3.68924	5.68078	1.73341	3.03136	2.48463	3.64416	3.59211	7.81906	1.8228	2.02353	5.82917	5.02225	2.86652	25.861	1.01698	4.78655	3.68551	1.61156	0.82697	3.73038	4.21301	11.1357	2.34833	7.71217	9.34511	5.02524	7.04851	18.6339	3.68737	5.77316e-06
hsa-mir-187	12.5107	0.543177	70.6219	1.35782	4.13765	0.49174	55.5653	7.6577	4.48293	8.54541	0.384496	0.614915	6.98809	28.9634	180.857	2.543	1.50684	1.98781	1.86127	17.2017	0.831769	0.735706	3.20123	0.33446	0.569985	10.4206	2.30204	23.263	0.872756	29.1671	6.96047	105.72	3.66944	5.74508e-06
hsa-mir-412	1.58081	3.94433	1.75051	6.07554	0.499211	67.1457	4.39852	4.02046	2.46483	4.20929	4.77625	1.17247	3.65306	3.53708	0.354031	0.822735	0.484609	0	4.78578	2.38089	4.00097	180.552	2.23045	2.85978	5.58019	3.89646	4.22624	21.7236	1.47537	1.93416	11.0926	0.252449	3.59507	5.62864e-06
hsa-mir-188	2.59555	4.03726	1.18398	2.40784	2.6299	3.04379	3.4331	1.94066	2.90196	2.33541	5.82055	3.72708	2.95148	2.9461	10.9455	2.80186	3.56537	5.88868	1.18595	3.97566	2.88686	4.13318	1.79459	6.56059	3.54404	8.48497	4.64775	3.8086	4.11218	8.14718	7.35496	5.45649	3.5547	5.56544e-06
hsa-mir-219a-1	2.44999	5.22895	11.301	1.79224	3.68458	3.13872	3.52146	2.0745	4.57615	1.77525	3.37521	2.80684	4.30056	4.17795	0.448696	1.53774	3.75022	6.38514	25.2446	4.72685	2.5348	1.94491	1.66781	3.23321	2.1451	8.01584	2.82872	8.14027	10.8014	3.57528	13.7373	10.8999	3.54837	5.55552e-06
hsa-mir-1199	0	0	0	0	0	1.74346	9.28104	1.53726	4.7779	4.82811	12.2563	1.22983	11.7745	8.00411	1.16086	3.29759	0.814088	2.71983	1.52807	2.2209	5.63256	5.37437	100.193	19.4448	7.11372	0.728918	14.7278	5.31759	1.94825	3.63567	5.284	15.2604	3.46663	5.42755e-06
hsa-mir-326	15.0339	2.94574	19.4114	2.34864	3.85901	0.782619	3.41396	6.72063	2.61843	2.13231	3.78067	5.11278	1.6262	3.44144	1.48863	4.41942	1.55056	21.5466	4.27972	4.03115	2.7633	1.44062	1.92383	2.51411	1.27451	8.67301	4.5785	4.36177	1.84519	3.93187	1.47578	3.49373	3.4277	5.3666e-06
hsa-mir-3677	4.73128	3.83585	1.59742	1.53192	3.21243	3.01933	5.31459	7.89579	4.23756	1.42491	7.98699	4.52409	3.52099	5.78703	1.85242	2.89044	2.5141	4.60134	2.46813	6.07675	1.60221	1.14024	2.44449	7.59426	2.87314	2.20436	5.80123	3.06372	3.74697	8.72807	3.78775	0.457574	3.36671	5.27111e-06
hsa-mir-887	2.65976	3.0738	4.95657	3.21331	3.68689	41.3649	2.54133	5.74914	2.02602	2.69859	2.03109	2.6717	2.436	2.24599	1.03107	4.2221	2.56799	0	9.31394	3.70152	13.1913	3.49731	2.69046	2.32984	8.53112	17.1179	2.75642	9.31905	10.5694	4.71912	22.9964	5.48194	3.35531	5.25325e-06
hsa-mir-296	4.05665	1.98304	109.875	2.82981	11.9536	0.712115	2.93175	3.04037	2.87592	2.66542	2.61042	5.86234	1.57479	2.78453	0.615441	3.3586	3.07766	5.06412	6.90159	7.96533	5.88321	6.72791	0.704079	3.77905	5.1388	16.9407	1.63362	35.2529	15.9497	2.55434	3.02629	28.6345	3.21813	5.03848e-06
hsa-mir-485	2.09488	3.19455	35.0887	6.92429	0.723494	94.3538	3.37289	3.50576	2.34348	4.81242	2.53466	0.870448	3.19558	3.23214	0.239745	0.72754	0.460879	1.65997	14.7989	2.83679	8.4273	383.128	1.59857	2.98822	17.3891	4.46414	3.36523	165.123	10.2558	1.95131	9.18692	0.553084	3.21386	5.0318e-06
hsa-mir-651	2.46459	3.43118	0	1.84967	3.36421	3.24026	3.31651	2.33224	4.39152	3.27954	2.91027	5.47962	2.66464	3.69564	10.7287	1.77673	2.97185	12.5753	0.404253	5.62117	3.01644	1.27489	1.87276	2.93991	1.77211	2.74167	2.1666	17.7847	9.48173	3.3229	7.15099	4.07347	3.12835	4.89792e-06
hsa-mir-320b-2	2.26758	1.80671	14.7345	1.57844	2.22846	2.42224	3.01714	2.98811	4.35929	1.49891	3.06848	1.2446	3.20292	3.11263	0.953518	3.25322	1.09003	12.1543	2.771	3.91404	1.65664	4.67655	1.65915	3.64401	2.70454	7.94509	3.9688	4.53129	4.42128	7.46362	4.90331	7.43304	3.09056	4.83875e-06
hsa-mir-4661	2.84479	4.58257	13.9929	1.4596	2.27729	2.19582	3.63553	2.35682	2.47308	1.29435	3.55053	3.17403	3.69904	2.953	3.73689	2.55489	2.44926	7.39636	1.2078	3.97147	1.68987	1.12059	1.06184	4.88642	2.69291	5.66912	2.98095	22.0633	5.83084	4.00196	10.5026	3.67924	3.07749	4.8183e-06
hsa-mir-299	1.63274	2.24583	6.044	6.52881	0.54928	52.2371	3.53309	2.79585	2.65217	4.49081	3.57063	1.22162	3.19379	5.40632	0.205071	0.447127	0.304113	0	2.90869	2.72742	7.26204	23.8763	1.82474	3.19807	16.3026	2.48113	3.37047	93.2019	10.8174	1.93379	6.92237	0.387085	3.05124	4.77719e-06
hsa-mir-377	1.46571	1.67304	10.2845	6.43302	0.507929	32.622	3.45368	2.5982	1.95087	3.52243	3.18428	0.722993	2.78434	3.34245	0.146951	0.526976	0.210618	0	3.30636	2.72895	5.36807	43.9196	1.67949	3.32489	9.34033	2.16117	3.47457	71.6384	9.15463	1.52982	3.45145	0.185754	2.98431	4.6724e-06
hsa-mir-133a-1	2.23507	1.48598	2.00352	2.93763	8.08874	0.778668	6.1359	0.931412	3.00302	3.01103	6.1526	0.753309	6.73834	7.04146	0.457459	2.09455	0.456578	7.29975	2.04485	1.6163	3.01237	1.62827	50.7642	7.63953	4.66023	0.785578	9.91609	2.92811	0.892585	2.26482	8.11085	15.0106	2.93287	4.59187e-06
hsa-mir-1271	1.75514	1.49761	4.23595	2.78306	2.69563	1.20471	1.77415	2.77424	2.90914	1.78758	1.80108	3.85912	1.86756	2.89558	1.60172	8.74079	2.10579	13.5884	5.8562	4.77298	2.98864	2.29306	1.35109	1.97916	6.76391	5.40906	1.81535	5.07509	9.61954	3.33686	8.32026	6.44227	2.83932	4.4454e-06
hsa-mir-133a-2	1.87685	1.47124	1.78405	2.83576	7.20414	0.767506	5.85206	0.861329	2.90955	3.26171	5.63732	0.608847	7.30492	6.34085	0.417326	1.8992	0.493451	5.53515	1.81709	1.4569	2.77519	1.56788	45.552	7.4728	4.2196	0.644068	8.96191	2.85731	0.834328	2.0885	7.376	12.8973	2.80548	4.39241e-06
hsa-mir-4746	1.64493	2.57735	9.1839	0.827062	1.2805	1.59214	3.92624	2.27804	5.99606	1.66194	2.59507	5.78394	4.29624	4.34189	0.753512	0.903726	1.05895	10.8534	0.610027	3.92915	1.30668	0.976243	1.26361	2.30837	3.45069	9.75719	2.30078	4.88826	11.1357	4.63495	5.14714	3.7189	2.58621	4.04912e-06
hsa-mir-323a	1.08184	1.52168	6.46475	6.85842	0.287709	151.858	2.5488	2.58165	1.42687	4.47875	3.11113	1.55296	1.99656	2.71554	0.194043	0.528344	0.1927	1.04717	20.5444	2.49084	5.79349	349.769	0.828409	3.54485	10.4893	2.49223	2.66155	127.336	9.21163	1.47487	13.2748	0.545425	2.56523	4.01626e-06
hsa-mir-323b	1.49386	1.63759	4.41328	6.00522	0.375782	178.788	1.90037	3.08958	1.23011	4.42369	4.4987	1.06653	1.17465	2.24621	0.387535	1.25974	0.25553	2.70736	11.48	3.52853	6.07695	286.455	0.528541	5.03364	7.95592	2.37055	2.31597	30.4295	6.15696	2.38512	7.73729	0.485197	2.54624	3.98653e-06
hsa-mir-3614	4.25414	2.92403	8.90064	1.7985	0.953334	0.886568	5.16336	2.78546	5.42477	1.56686	3.13155	3.88239	4.55916	6.22556	0.259696	0.693081	0.670804	6.68026	0.0746155	3.77707	2.25302	0.228942	0.488082	2.1692	0.868647	7.60035	4.84184	6.98737	1.7403	5.97818	1.06395	0.994289	2.51924	3.94427e-06
hsa-mir-577	2.68719	0.186286	0	6.55568	2.39336	0	0.415083	0.816985	2.40902	0.96688	55.6411	23.9305	9.78015	0.903025	39.6269	15.2795	4.09497	7.82695	20.9048	9.45648	0.389764	0.1464	0	75.0426	0.305919	1.33924	15.0034	1.88699	1.06651	17.653	10.4507	0.444059	2.40119	3.75944e-06
hsa-mir-491	2.55156	1.55272	6.2196	1.36121	8.34986	3.3085	1.90072	3.44005	1.74846	1.28232	2.26493	0.966683	1.33055	1.65256	1.4108	1.9338	1.29986	18.9493	5.65544	2.36794	1.49182	3.2306	2.65681	2.23989	1.50428	5.05935	1.84407	2.94897	4.50456	5.38049	4.75226	4.89692	2.31643	3.62674e-06
hsa-mir-5586	2.18062	2.39694	0	2.80204	1.75952	2.10149	1.416	3.12751	2.08224	3.13783	1.14172	9.4258	1.80268	2.40732	0.940359	2.4211	2.2565	1.01263	4.85675	2.71654	5.91102	2.58961	2.3678	1.05193	3.45914	0.974115	1.88748	6.04487	2.84161	1.70775	2.34153	0.20639	2.29901	3.59947e-06
hsa-mir-877	2.4141	1.4873	37.3585	0.865833	1.84873	3.5566	3.30748	1.21834	2.1526	0.641836	1.76994	2.96855	3.33077	2.29106	0.369051	0.800854	1.13738	5.96343	1.41202	2.87911	1.48659	5.41469	0.317118	1.7428	0.998441	10.2892	2.62068	4.01221	1.63348	4.00393	6.60751	4.27398	2.22183	3.47862e-06
hsa-mir-550a-1	2.44004	2.19642	8.21484	1.25344	1.56157	0.799501	1.99694	1.62909	2.9923	1.17556	3.55053	1.20499	2.2406	2.29655	1.66414	1.98098	1.27542	21.3135	1.6253	3.18116	0.943502	1.0248	0.612201	3.86029	1.89565	5.15586	2.8718	3.15895	2.51907	4.22491	2.64106	2.45733	2.21851	3.47343e-06
hsa-mir-550a-2	2.37278	2.11363	8.10571	1.10543	1.49645	0.697813	1.9169	1.67168	2.94872	1.1355	3.48725	1.32882	2.26442	2.1831	1.59522	1.89166	1.38971	23.5786	1.64401	3.131	1.01744	1.02944	0.679157	3.72211	1.97394	4.54435	2.81837	3.30345	2.58727	4.24697	2.70552	2.38108	2.14837	3.36361e-06
hsa-mir-3200	2.73219	1.88535	44.4995	1.02204	4.10038	8.51565	2.65729	2.52682	1.67274	2.02879	3.07024	1.49175	1.93637	1.26203	1.30076	1.24807	2.21083	1.02846	24.2325	4.51413	2.07054	21.7977	0.977796	3.38922	1.50857	3.17149	1.93213	2.05938	0.791154	9.80129	25.4292	4.39869	2.14069	3.35158e-06
hsa-mir-33b	3.26749	4.60822	0.581411	0.989267	2.25168	2.66757	2.02572	4.98093	5.29108	3.38695	4.67762	2.64563	1.38862	3.33364	1.56013	2.00144	0.66897	3.77824	0.892496	4.83932	0.844933	1.21328	1.05103	4.00837	1.21153	1.37705	2.31949	1.96494	9.70049	6.53851	0.865317	1.62745	2.1387	3.34847e-06
hsa-mir-7706	1.42583	2.07354	19.2069	0.96449	2.0861	2.52411	2.42302	1.81041	1.93476	1.32947	1.82316	5.13793	1.98848	1.95431	0.579373	1.07673	1.34702	2.03468	0.899635	2.58764	1.98535	2.37425	0.667236	2.0204	1.49766	6.36623	1.51618	3.03292	6.02116	2.44354	3.40497	6.31135	2.00444	3.13826e-06
hsa-mir-3605	2.21042	1.78401	16.1857	1.67517	3.19594	2.31563	1.37241	2.73636	1.15711	1.75629	2.10852	1.72935	0.857367	1.21919	1.32348	5.97884	1.51722	4.12132	1.91223	2.22742	1.78936	2.25034	0.823373	2.03945	1.63861	6.3023	1.19028	1.78039	2.75967	2.871	2.94348	6.95134	1.97584	3.09348e-06
hsa-mir-940	2.08278	1.36991	15.681	0.782224	1.52838	1.86082	4.7584	3.56589	3.06103	0.599892	2.55842	1.36254	1.98093	3.28974	0.674492	1.07819	1.34964	8.45299	2.91287	3.69473	0.853065	1.82313	0.636033	3.0587	1.23293	7.02259	2.25096	1.74843	1.96134	5.92737	4.44311	1.07715	1.97113	3.08612e-06
hsa-mir-6842	3.11302	1.14684	9.38415	1.21486	4.84736	0.836708	2.02822	1.33534	2.39169	0.724927	2.20283	5.52944	1.59552	3.19571	2.42776	0.66418	0.635754	17.1631	1.30307	3.15968	3.11983	2.9985	0.77229	1.88922	0.473216	2.80614	2.15736	1.89052	3.02751	1.71406	0.560663	1.13253	1.95937	3.06769e-06
hsa-mir-2110	2.53403	1.51498	26.0182	1.12251	2.2142	2.56667	1.87024	1.78494	1.66576	1.09036	2.02507	2.2792	2.00423	1.89299	0.881547	1.0765	1.17237	8.40195	1.29206	2.10619	1.78401	3.80213	1.26495	2.36556	1.22384	3.49978	1.66534	2.51159	3.81035	2.73228	1.50037	5.33371	1.94861	3.05085e-06
hsa-mir-320b-1	1.42598	1.16586	9.01163	1.03396	1.4511	1.56782	1.88726	1.84791	2.83314	1.33089	1.96494	0.922373	2.24086	1.90322	0.532746	2.21424	0.791468	7.53367	1.81126	2.25341	1.01744	3.3122	1.09722	2.03945	1.85172	5.30263	2.54336	3.08732	2.99498	4.41424	3.4435	5.43854	1.93408	3.0281e-06
hsa-mir-3934	3.95337	0.398467	2.6813	1.88221	5.56141	0.655828	2.43439	1.29252	4.0602	1.60575	2.27666	4.7432	4.39527	4.18781	0.264016	0.648052	1.5705	0	0	3.61668	1.94882	0.163145	0.35973	1.89333	1.02603	5.98342	3.68853	3.70267	6.29489	3.01949	1.50918	1.14745	1.92107	3.00774e-06
hsa-mir-496	1.22967	1.61521	1.47396	4.65858	0.320625	47.0342	2.41597	1.83704	1.26859	3.38006	2.23722	0.628387	1.8086	2.383	0.214708	0.43823	0.183399	0	2.79312	2.0798	3.70276	83.5445	1.06615	2.41999	9.7463	1.83606	1.99956	101.589	5.76232	0.967079	4.71786	0.208616	1.9183	3.00339e-06
hsa-mir-1269a	3.27738	110.767	544.397	0.192438	0	2.88586	9.12477	0.657122	0.272755	0.793607	5.40296	0.214009	5.29307	12.1412	0.138001	2.73738	0.559535	0	0.33717	179.077	0	0.488122	1.09284	17.7454	0.288946	16.2025	0.403095	14.3634	900.286	4.03271	347.484	0	1.91511	2.9984e-06
hsa-mir-592	1.76604	1.02399	0	1.33604	3.6489	0.318494	1.90298	3.18942	3.23254	5.35376	21.1439	1.39697	2.86109	1.62794	1.62706	17.1147	13.6457	0	9.77195	2.33753	0.938779	42.5024	0.954205	34.0437	0.806234	0.794712	4.0332	1.42111	0.645701	6.9547	2.78041	1.5098	1.83451	2.87221e-06
hsa-mir-3130-2	3.54118	1.38428	7.32414	1.03606	1.76776	0.658011	1.26303	1.49878	2.07651	1.8505	3.04835	1.77756	1.19136	2.36065	1.32735	2.11356	1.36346	4.61712	0.524182	3.24583	0.580221	1.59992	1.11118	2.51411	0.860022	3.56048	1.92118	4.31858	1.96553	2.5832	0.660449	3.93578	1.81403	2.84014e-06
hsa-mir-3130-1	3.54759	1.41043	7.21024	0.950678	1.7631	0.672703	1.24318	1.49814	2.04447	1.91985	2.96651	2.03948	1.13953	2.25259	1.31556	2.10497	1.33781	4.64171	0.446068	3.17529	0.736793	1.47097	1.07453	2.59581	0.746036	3.48869	1.76028	4.52374	1.77216	2.52266	0.602493	3.68372	1.76763	2.7675e-06
hsa-mir-655	0.78693	1.35925	0	4.02699	0.281257	33.2056	2.54951	2.00327	1.71832	2.82546	1.6565	0.542111	2.25651	2.20798	0	0.368293	0.186049	0	3.00701	1.51964	4.35166	51.8076	1.47751	1.80793	8.36471	0.691814	2.27303	54.8635	4.64232	0.981428	5.4982	0	1.76312	2.76045e-06
hsa-mir-4668	1.64309	1.4346	0	1.73278	0.983881	4.17174	1.74518	3.6225	1.67864	1.59312	1.72167	4.72218	1.26565	1.48619	0.563538	4.56006	3.0015	6.17076	0.841481	3.24728	1.85274	1.02739	0.76159	2.01666	1.24634	2.29459	1.69494	3.34865	2.55013	2.84907	3.77018	2.34305	1.73898	2.72264e-06
hsa-mir-937	3.37108	1.618	56.1229	0.734252	1.25423	0.580839	2.4171	1.73548	1.40378	0.968902	2.00005	1.50803	1.81668	2.70775	0.560674	0.537865	0.637709	0	1.47031	2.23291	0.743672	0.684584	0.358989	2.09785	0.724062	5.21031	1.85493	2.6991	1.70573	2.3495	2.43497	3.69814	1.66187	2.60191e-06
hsa-mir-483	0.586747	5.29987	79.6063	1.71215	0.614856	1245.89	3.87933	3.09086	2.23927	4.05576	1.47479	0.670666	1.30266	3.24429	0.259696	0.539814	0.181039	0	0.579732	1.01494	4.8549	503.433	0.241486	1.73391	4.79621	1.58942	1.60907	2.2976	1.42416	3.55788	503.44	0.443412	1.66061	2.59994e-06
hsa-mir-642a	3.99188	0.837349	2.32012	5.1612	1.24258	1.54861	1.22587	3.23195	1.76811	2.936	2.63689	5.64982	1.50025	1.4901	1.30579	1.72063	1.56855	8.35415	0.660212	3.41189	0.965142	0.490325	0.410847	2.46649	0.681589	2.54549	2.24867	4.60239	2.2315	1.4446	1.21084	1.18711	1.64459	2.57487e-06
hsa-mir-151b	2.25433	2.78636	1.84248	1.83503	6.04274	2.03289	1.10368	1.7783	1.13232	2.34001	1.10942	2.35858	0.74317	0.971816	1.49742	4.47787	1.7204	1.51928	1.5335	1.3733	1.42179	1.55776	1.22959	1.21867	1.37035	2.9836	1.31934	2.26655	6.15961	2.09254	0.911954	14.8995	1.63908	2.56623e-06
hsa-mir-1248	1.30605	0.866043	10.7758	0.862513	0.990412	1.76017	1.50698	1.22686	2.23215	0.818966	2.72839	3.14172	2.27703	1.90403	0.310403	0.72413	0.465295	10.8823	0.446622	4.21252	0.673722	1.2927	1.40333	3.43494	0.423715	6.68753	1.62465	3.88777	0.965785	2.52266	4.43559	6.18874	1.56582	2.45153e-06
hsa-mir-6892	2.05562	1.14559	17.2464	0.940465	1.85528	0.617694	1.30875	2.09597	1.26815	0.502757	1.6704	1.006	1.01867	1.49828	0.443022	2.1044	2.35575	6.27751	0.667179	1.64152	1.92645	0.727968	0.899417	1.57716	1.19633	4.1892	1.42317	1.39073	2.96877	2.72999	2.39186	1.61803	1.53772	2.40754e-06
hsa-mir-3913-2	1.61929	1.14801	0.276068	1.48555	3.04019	1.14177	2.02773	1.58356	1.75385	1.91851	0.842351	1.3552	1.14127	1.29022	0.94754	0.710537	1.41885	2.92198	0.766815	1.6163	1.7321	1.08257	0.876124	0.956076	1.88997	2.20538	1.04069	4.00554	3.94899	1.99273	2.4309	3.37107	1.53455	2.40258e-06
hsa-mir-3913-1	1.69752	1.04003	0.296285	1.38091	2.93474	1.18406	2.1267	1.57779	1.90514	1.98006	0.830691	1.13146	1.08486	1.19583	0.957572	0.736676	1.40645	2.79361	0.759628	1.67738	1.93257	1.136	0.907899	1.01973	1.89456	2.31622	1.01124	3.85848	4.02203	2.06731	2.71293	3.32125	1.49212	2.33614e-06
hsa-mir-34b	4.64307	0.287419	3.62938	1.92126	1.02224	1.48096	1.43328	1.70282	2.24422	1.05263	0.489892	1.44599	1.3193	4.00913	0.197778	0.396626	0.399562	0	1.19077	8.91165	1.40177	0.391691	0.672813	0.513644	2.96601	6.54911	0.73111	3.99931	21.0023	4.11733	4.20614	1.91779	1.43963	2.25397e-06
hsa-mir-184	1.57655	0.907658	5.30613	4.59851	0.653871	8.34453	1.43214	5.55271	1.16006	1.33963	0.209534	1.17929	0.600795	1.20353	0.269015	0	0.177504	0	9.38128	2.30113	1.4549	2.17166	0.555405	0.266002	1.21411	6.41923	0.409611	93.6423	5.07612	1.56935	3.07525	17.8981	1.38589	2.16982e-06
hsa-mir-1249	1.27217	1.33643	5.00387	1.2173	0.806034	0.850391	1.66309	1.7204	1.61621	1.29829	1.172	1.65142	1.5978	2.40452	0.591828	1.148	0.882559	21.1637	6.79568	2.24491	1.03821	2.70246	0.850726	0.942769	1.28065	7.33127	1.19967	2.59566	2.79139	1.40327	1.20176	16.0837	1.36985	2.14471e-06
hsa-mir-1270	1.1366	1.03029	17.6608	0.979564	3.32665	1.64725	1.56251	1.26537	0.374474	0.699565	0.368547	4.09696	0.686273	0.594396	0.989154	14.7032	4.83963	4.66385	0.922488	0.735711	2.32069	2.18391	0.324762	0.482839	2.81037	1.4731	0.694412	9.04366	6.00485	2.7514	0.356071	2.27333	1.36924	2.14376e-06
hsa-mir-627	1.18138	1.33304	0	0.961178	1.25948	0.774818	1.49205	1.06733	1.78385	1.20566	1.94031	2.3541	1.52818	1.35132	0.807103	0.820183	0.630413	11.4578	0.495978	1.9829	1.21307	0.736608	0.844968	2.24133	1.10449	1.99378	1.37208	1.67692	3.57141	1.74055	1.41543	2.92526	1.34218	2.10139e-06
hsa-mir-615	0.67742	0	15.4197	1.02184	0.19099	1.54951	0.74609	7.39052	1.78359	0.162243	0.34353	0.692789	2.11876	2.08785	2.24178	8.41183	7.5279	0	0	2.36263	1.86755	12.5821	0.912421	0	3.03445	12.5705	2.09444	1.09738	0.233015	0.795303	4.32883	0	1.32345	2.07206e-06
hsa-mir-891a	2.0055	0.773356	20.9669	5.56206	7.86621	1.52104	0.381996	0.70441	0.421669	0.143208	0.634355	0.565729	0.2871	0.497886	13189	0.872482	0.360644	0	87.9851	4.28618	1.11399	0.954067	2.89032	0.592904	4.43651	18.3075	0.566997	56.4519	231.773	6.92272	12.9131	15.1851	1.31751	2.06277e-06
hsa-mir-659	1.34893	1.79111	1.88499	1.00945	2.07824	1.02241	1.15874	1.47957	1.21711	1.91667	1.13245	3.06767	0.91215	1.26954	1.82863	1.14723	1.20471	4.71572	0.863331	1.83587	1.07829	1.01946	0.91237	1.14017	1.02026	3.52652	1.0932	2.9386	4.56277	1.66556	1.33929	5.56341	1.30441	2.04226e-06
hsa-mir-376b	0.682181	1.38823	0	3.0553	0.20717	28.7633	1.96626	1.00151	1.24147	2.7036	1.47436	0.679826	1.62651	1.31209	0	0.315439	0.166557	0	0.965486	1.29613	3.99543	8.54344	0.787173	1.71308	3.5159	0.194823	1.90265	37.5824	2.62797	1.14447	3.67477	0	1.30411	2.04178e-06
hsa-mir-5000	1.22479	1.18459	0	1.00067	1.27582	1.14668	1.53607	1.66346	2.20633	1.03022	1.60781	1.68304	1.19521	1.26921	0.67012	2.64359	1.08075	5.0867	0.422646	1.44389	1.12654	0.288007	0.850967	1.58414	1.28756	1.18303	1.4046	2.05743	2.6053	1.59061	2.51345	0.926503	1.27251	1.99232e-06
hsa-mir-543	0.618574	0.85939	2.54233	2.14915	0.155146	27.5641	1.4958	0.942697	0.799739	2.58372	1.20103	0.634807	1.28009	1.25432	0.13142	0.251974	0.163129	0	2.14832	1.07703	2.36581	49.3544	0.858539	1.34655	5.9298	1.27275	1.43693	49.6776	6.35666	0.681539	2.23788	0.187921	1.26353	1.97826e-06
hsa-mir-3928	0.855557	1.34342	9.15348	0.53877	0.831215	0.617453	1.11766	1.56259	0.840506	1.47921	1.12508	2.515	0.783389	1.04181	0.32941	1.37363	0.576208	9.68966	1.27276	1.78061	0.809802	1.23615	0.276261	1.31014	0.911878	4.95356	0.953109	1.63079	5.07183	2.03071	1.44703	10.2432	1.25446	1.96404e-06
hsa-mir-1277	0.860486	1.8746	0	0.931404	1.4845	2.08501	1.26303	1.05328	1.16838	2.03556	1.22168	3.48179	0.963751	1.07337	0.619072	1.83698	0.768132	1.67083	0.558194	1.60055	2.20905	1.43731	0.543829	2.00418	1.06312	0	1.00653	5.431	5.73127	1.90514	3.66661	0.401586	1.24236	1.94511e-06
hsa-mir-509-3	1.10923	0.346813	14.7566	0.507405	2.99534	1143.49	0.283905	0.872291	0.380124	0	1.28991	0	0.361418	0.42825	1.79791	1.19833	0.948182	5.37987	0.268995	2.02612	3.26062	1.33736	0	1.28346	0.446757	1649.52	0.376663	14.8031	2.89813	2.3382	5.62371	92.105	1.24089	1.94281e-06
hsa-mir-6509	1.22281	1.39494	7.29038	0.61852	0.426831	0.427975	1.22209	0.604176	1.90062	1.25343	0.380574	2.65764	0.901308	2.5926	0.465836	1.59229	2.23946	1.51928	0.625614	1.76913	0.686445	0.177302	0.28035	0.352356	0.927277	6.90156	0.565735	3.14754	2.5148	1.74767	0.825939	9.13645	1.22245	1.91393e-06
hsa-mir-1292	0.410017	0.405085	8.88482	0.202039	0.516681	2.87161	0.863129	0.639063	1.20852	0.869958	1.03739	5.31528	1.26871	1.26288	6.87921	0.491864	0.528175	0	130.177	2.90884	0.67393	428.167	0.818217	0.905224	1.23637	5.32731	1.72644	4.77218	0.945645	2.28032	4.43866	123.873	1.22244	1.91392e-06
hsa-mir-624	1.63393	3.09659	0.461632	0.762481	1.28388	0.814891	1.43122	0.850734	1.83788	1.2164	1.05402	2.33542	1.8988	1.94275	0.899898	1.09756	1.27213	12.9579	0.626278	1.53339	0.71029	0.496878	0.738533	0.866154	0.687091	0.72125	1.43432	3.4033	2.8341	1.54095	1.21545	0.727405	1.21593	1.90372e-06
hsa-mir-301b	1.27453	1.08882	0.404755	0.654962	0.562308	0.662435	2.60796	0.994506	1.19432	0.749238	2.05961	3.51874	1.42556	1.19078	0.122249	0.547378	0.322295	7.85953	0.946856	3.45947	0.84205	1.27269	0.206274	2.28984	1.21899	1.49806	1.31723	7.05752	3.45195	3.49472	21.9997	0.415628	1.20665	1.8892e-06
hsa-mir-5091	0.492328	0.226609	2.57789	0.217152	0.87737	1156.87	0.332727	0.943114	0.336781	0.059013	1.29581	0.192011	0.420333	0.446061	1.61863	1.27087	1.03296	5.77272	0.255359	2.19255	2.91739	1.44584	0	1.45782	0.465016	1550.03	0.362989	13.5349	2.8963	2.62012	5.46711	93.4896	1.15192	1.8035e-06
hsa-mir-487a	0.614939	0.821743	4.14569	2.2906	0.177246	33.311	1.17504	1.05994	0.662098	1.46105	1.21504	0.400977	0.917681	1.03571	0	0.219162	0.043652	0	3.15062	1.11283	2.53182	70.5731	0.636146	1.41428	3.52259	0.91803	1.13527	28.4542	2.59755	0.631244	2.92046	0.052339	1.08638	1.7009e-06
hsa-mir-494	0.464521	0.780282	0.449144	1.95516	0.166321	26.7585	1.55303	1.17905	0.89996	1.29435	1.41573	0.388239	1.66229	1.44012	0	0.220915	0.109755	0	0.929331	0.917712	2.84358	17.5351	0.962806	1.69517	3.77725	0.937044	1.32464	24.6335	1.96273	0.770846	2.20486	0	1.07093	1.67671e-06
hsa-mir-6511b-2	0.924477	0.836061	13.1839	0.679173	1.43755	2.36063	1.02315	1.15056	0.750541	0.375828	0.548247	0.601466	0.692379	0.75125	0.596656	1.11515	0.853558	1.53904	2.72927	1.15733	1.02559	8.40762	0.638226	0.537347	1.08222	3.52566	0.683469	1.32771	2.04721	1.36906	2.9668	3.54784	1.05391	1.65006e-06
hsa-mir-550a-3	1.29003	1.14167	3.36028	0.704188	0.828064	0.540018	0.951511	0.904733	1.56618	0.988722	1.31632	0.922373	0.948616	1.04871	0.755849	1.05433	0.661143	14.7548	0.910251	1.36619	0.916474	0.636961	0.261366	1.35957	0.938538	2.17099	1.33151	2.05723	1.51729	2.0125	1.33407	1.17204	1.05152	1.64632e-06
hsa-mir-551b	1.92098	0.954759	0	1.49748	27.8904	0	1.70343	1.01068	0.835401	0.501063	0.474	1.17929	0.352337	0.403379	0.812552	1.07247	3.76639	2.92949	10.553	3.9745	0.625527	0.75884	0.164521	0.535325	1.26579	1.45784	0.763511	2.1021	2.2078	1.38112	6.17027	0.241758	1.04157	1.63074e-06
hsa-mir-5093	0	0	0	0	0	1346.33	0.34105	0.95176	0.431823	0	1.25778	0.288226	0.430826	0.52066	1.82398	1.34519	1.12679	4.71572	0.307549	2.28586	4.4619	1.47015	0	1.66142	0.493484	1725.37	0.420461	16.723	3.4004	2.62981	5.66017	93.4918	1.03927	1.62715e-06
hsa-mir-5683	0.691001	0.854231	0	0.923396	1.10538	4.79975	0.778144	3.91656	0.755843	0.784461	0.469431	1.97531	0.962806	0.749035	1.42336	1.26916	0.411618	0	11.7899	1.18977	3.089	9.37494	2.62477	0.529832	1.71168	0.460104	0.891335	1.57755	4.90643	1.58207	9.37538	0.947957	1.03409	1.61903e-06
hsa-mir-6511b-1	0.874222	0.799463	13.274	0.648104	1.50396	2.15404	1.00709	1.11212	0.741722	0.471555	0.44119	0.608847	0.685156	0.722423	0.43377	1.20312	0.864311	1.82906	2.69923	1.14671	0.953734	7.80121	0.614929	0.617647	1.03757	3.74152	0.733764	1.38932	2.19	1.35675	3.43637	3.67349	1.02233	1.60062e-06
hsa-mir-1226	1.17349	0.831106	33.5065	0.584002	1.00305	1.54081	1.53448	1.01704	0.643238	0.362464	0.84621	1.02053	0.695372	0.645888	0.218155	0.731864	0.889568	3.86892	1.56256	1.32885	0.965142	3.02644	0.249788	0.786624	0.661964	3.36584	0.86035	1.14137	1.05753	1.94274	4.37765	1.88128	1.01004	1.58138e-06
hsa-mir-760	1.41291	0.580956	32.6054	0.39967	0.694333	0.718615	1.1767	1.95736	0.833625	0.727549	0.76206	1.59458	0.559157	0.734814	0.835893	1.11991	0.88224	1.70054	3.0785	2.78114	0.674842	2.40185	0.338152	0.589185	0.781293	4.76262	0.688601	2.0959	1.84982	2.46151	2.93236	2.59936	1.00107	1.56734e-06
hsa-mir-376a-1	0.521663	0.83414	0	2.3399	0.160922	29.1499	1.39007	0.946735	0.798149	1.71862	1.29748	0.227089	1.16216	1.02652	0	0.255725	0.111017	0	2.07265	0.952068	2.48573	46.1383	0.72827	1.86878	3.77144	0.368275	1.38996	39.761	1.95616	0.788731	4.51343	0	0.989296	1.5489e-06
hsa-mir-433	0.601421	0.975518	6.38071	2.82244	0.204767	26.0592	0.94764	0.822429	0.516702	1.33037	1.02632	0.288226	0.68691	0.597176	0.256719	0.216646	0.174195	0	7.48878	0.774949	1.68987	244.982	0.532767	1.2317	2.43582	1.4265	1.09678	7.98314	2.82168	0.529561	1.88714	0.38754	0.961579	1.5055e-06
hsa-mir-1228	1.10521	1.75233	7.29461	1.02564	0.426085	1.04178	0.950483	1.02121	0.964622	0.675077	0.647905	1.44599	0.712822	1.07428	0.151687	0.655687	0.480504	0	0.745781	1.27406	1.99243	1.1842	0.189364	0.714946	1.3231	2.30052	0.877284	2.45093	0.597593	0.769191	2.1452	0.583516	0.957553	1.4992e-06
hsa-mir-6837	1.18617	0.591278	2.16739	0.774533	0.763497	1.50283	1.32094	1.00351	0.876783	0.449896	0.818792	1.72081	0.80957	1.2235	0.451164	0.762957	0.828137	1.37243	1.01648	1.27076	0.655459	1.59572	0.45699	0.753411	0.521942	2.84687	0.761289	1.03825	0.831125	1.03082	1.3119	1.1674	0.940147	1.47195e-06
hsa-mir-3651	0.581652	0.534162	3.97004	0.189519	0.600252	1.0549	1.04949	0.798159	1.2042	0	1.65704	1.5168	1.67949	1.22182	0.324866	0.108819	0.23136	37.3108	0.141969	1.57205	0.204022	0.175155	0.672668	2.98209	0.06844	2.32881	1.01843	1.37446	0.465233	1.48739	1.51315	0.857567	0.937998	1.46858e-06
hsa-mir-3917	1.00682	0.564931	17.1796	0.44896	0.760436	0.322356	0.859855	1.14763	1.71687	0.319285	1.263	3.14172	0.904394	1.60683	0.139102	0.382533	0.375171	4.52871	0.93554	0.991103	0.539874	0.363173	0.234225	0.929717	0.608955	3.765	0.650794	2.66408	5.59781	1.36906	1.59298	2.74683	0.932629	1.46018e-06
hsa-mir-1262	0.848746	0.327229	1.39572	0.777631	0.525145	0.846944	0.63937	0.466634	0.712514	0.581144	1.00002	0.308333	0.960506	0.985237	0.918049	0.912125	0.420275	0	1.12706	0.978098	0.712092	0.166271	0.996989	0.996074	1.97912	2.31301	0.797378	1.14824	1.61711	1.7848	3.01835	4.03273	0.915087	1.43271e-06
hsa-mir-6806	1.06525	1.61453	2.47639	0.524234	1.3789	1.37039	0.990832	0.978619	0.934464	0.66162	0.690846	1.16081	0.708679	0.8449	0.931625	0.727019	0.682946	2.01534	0.386495	0.822428	0.517917	1.80428	0.553949	0.70897	0.539073	3.31908	0.666834	0.897626	0.947335	0.996817	0.725663	4.85792	0.914626	1.43199e-06
hsa-mir-1290	0	0	0	0	0	2.69538	0.688658	0.551391	1.02001	0.868348	0.76206	4.62985	0.916194	1.15328	6.32697	0.455863	0.482915	0	116.578	2.72968	0.690557	396.764	0.816814	0.717032	1.08222	5.36788	1.47793	3.9362	0.819543	2.19863	4.23681	127.225	0.892271	1.39699e-06
hsa-mir-3170	0.945991	1.40266	1.9019	0.504384	1.17599	1.34414	0.88677	1.60938	0.594939	0.719974	1.85825	0.265764	0.530892	0.551193	0.598067	5.12957	2.85687	0	0.336592	1.14879	0.27837	0.142031	0.370969	2.2595	0.461794	2.60785	0.743694	0.884544	0.371396	3.08301	2.09639	4.23118	0.885657	1.38663e-06
hsa-mir-935	0.755468	0.747	48.753	1.0116	1.17922	0.785899	0.37733	0.884943	0.238826	1.30237	3.55836	0.576452	0.700357	0.75291	0.517088	0.876154	0.541418	1.24864	36.4228	0.654506	2.24284	0.671235	0.357412	3.66249	0.680047	1.28563	2.65932	11.8722	0.80128	1.30937	2.71122	2.88012	0.880549	1.37864e-06
hsa-mir-939	0.875746	0.851404	3.44133	0.422421	0.574091	0.492834	0.965395	0.947662	0.8028	0.501908	1.26733	1.00983	0.594106	1.07719	0.395435	0.362942	0.328379	1.57056	0.315267	1.24843	0.368551	0.363972	0.215026	1.25996	0.446417	1.60382	0.869633	1.43394	1.18973	1.18369	0.974254	1.64916	0.872689	1.36633e-06
hsa-mir-2277	1.00448	0.830737	3.10312	0.463794	0.7936	1.61803	0.772492	0.85169	1.23794	0.676565	0.652102	1.46142	0.880685	0.8565	0.289864	1.50882	0.382985	4.88392	0.788519	2.05044	0.732848	0.848806	0.260584	0.834748	0.815753	1.69376	0.782773	1.47466	1.47079	1.72469	2.03897	1.12095	0.854095	1.33722e-06
hsa-mir-5010	0.934657	0.94673	3.75824	0.729	1.9252	2.31002	0.621276	0.499659	0.621156	0.73036	0.592405	1.02256	0.750036	0.719967	0.449661	1.22156	1.28503	0	1.10054	0.765371	0.953734	3.37971	0.214361	0.59139	0.680047	3.19861	0.706045	1.46988	1.48247	0.690677	1.03091	4.11785	0.850014	1.33083e-06
hsa-mir-1245a	0.762186	0.292058	0	1.82588	0.408887	0.223316	1.49029	2.61175	1.18899	0.678752	1.43992	0.908356	1.79733	2.40901	0	0.202665	0	0	0	1.84547	3.07061	0.140056	0.70247	1.32031	4.30085	1.68992	1.46053	1.77224	0.228092	0.784677	4.95402	0	0.846517	1.32535e-06
hsa-mir-3682	0.789876	1.22212	1.06224	0.338467	0.474604	0.406081	0.966494	0.745445	1.05099	0.384023	0.766532	1.20293	1.20215	1.50441	0.16943	0.304654	0.304309	2.04942	0.843608	1.28637	0.398486	0.520929	0.20923	0.83894	0.546803	1.65625	0.748566	1.06837	1.22902	1.00806	1.06821	1.16095	0.841274	1.31715e-06
hsa-mir-676	0.539794	0.90435	1.46132	0.479815	2.12162	15.5979	0.406705	0.548528	0.318218	1.36356	0.423447	0.286802	0.40016	0.345848	1.7747	1.03287	0.625995	0	0.530876	0.788855	1.55375	1.72348	0.681647	0.470688	1.23969	0.864469	0.462031	2.66175	5.30071	3.01733	4.70604	1.41947	0.826662	1.29427e-06
hsa-mir-4999	1.29065	1.28089	0	0.678777	2.13527	0.390536	0.801161	0.505908	0.994244	1.16252	0.740541	1.7587	0.609246	0.820514	2.12302	0.769985	0.872243	1.53904	0.332258	1.24471	0.943502	1.05093	0.529887	0.689825	0.463638	0.536345	0.755949	1.18705	1.94809	0.737971	0.39871	1.0249	0.810837	1.26949e-06
hsa-mir-7705	0.974086	0.618654	0	0.801945	0.295048	0.590253	1.97495	0.844959	0.942036	0.301242	0.800617	1.03918	1.08767	0.993152	0.149536	0.23721	0.262037	0.798143	0	0.961747	0.783935	0.17788	0.327863	0.942201	0.327421	0.345907	0.995544	2.10305	1.24809	0.888565	0.754588	0.284308	0.791039	1.23849e-06
hsa-mir-548v	1.36188	1.16979	0	0.567626	0.655929	1.56597	0.529854	1.0128	0.716686	0.943905	0.857515	0.240998	0.883362	0.651353	0.804906	0.633679	0.304421	0	0.662743	1.57338	0.398486	0.390078	0.604978	0.866954	0.474248	1.51453	1.1203	0.742779	1.80406	1.80143	1.39636	1.66429	0.773842	1.21157e-06
hsa-mir-504	0.908536	0.80063	6.22393	0.442113	0.552044	0.214813	0.326949	0.991572	0.176648	0.801505	0.280445	0.267879	0.375101	0.200871	1.25759	1.16034	0.835467	0	2.83555	0.527442	0.414108	0.436468	2.57446	0.298209	0.810823	1.04744	0.373385	4.0452	3.11955	0.742527	1.85847	1.89505	0.771578	1.20803e-06
hsa-mir-3912	0.78219	1.00299	0	0.507445	1.96718	1.78859	0.591437	0.713878	0.754878	0.94311	0.34971	0.95221	0.548947	0.557912	0.879597	0.792729	0.565261	0.889153	0.60215	0.551268	0.965581	1.39668	0.863723	0.524057	0.91912	0.534397	0.535071	1.5141	2.47064	0.700282	0.741443	1.00349	0.768534	1.20326e-06
hsa-mir-4742	0.726589	0.810459	1.56199	0.388815	0.792168	1.23959	0.682791	0.822515	0.428147	0.349303	0.363137	0.864677	0.510123	0.417795	0.233196	0.511167	0.362077	2.0063	0.513926	0.778977	0.621163	1.5717	0.196494	0.381103	0.436781	1.78328	0.447306	0.934683	1.0947	0.813876	1.94472	1.94046	0.70469	1.1033e-06
hsa-mir-4728	1.71168	0.279023	21.62	0.753156	3.81361	0.170998	1.59384	1.54987	0.813686	0.686167	0.69942	0	0.799545	0.529652	0.245062	0.698786	1.13075	0	0.143699	0.623622	0.422165	0.124104	0.244134	0.659353	0	0.769468	0.951852	0.892597	0.429589	1.3149	1.95951	0.896112	0.699103	1.09456e-06
hsa-mir-643	0.711901	0.855638	0	0.515415	0.568973	0.695973	0.624181	0.601446	0.856295	0.590719	0.716222	2.40586	0.631035	0.587067	0.475855	0.561334	0.546556	4.91599	0.187304	0.859459	0.741398	0.309411	0.352406	0.721795	0.694682	0.700031	0.719494	1.90703	2.69428	0.901846	1.11709	0.994831	0.698002	1.09283e-06
hsa-mir-6854	0.902699	0.444254	0.113487	0.511381	1.35465	0.330603	1.71951	0.716	1.09138	0.319767	0.700288	1.06306	1.1999	2.05055	0.177112	0.325908	0.425365	2.60898	0.224862	1.8741	0.909312	0.382165	0.20923	0.771281	0.268389	0.975902	0.5523	0.736344	0.853048	0.649525	0.522719	0.373061	0.674907	1.05667e-06
hsa-mir-4638	0.722609	0.366242	1.00925	0.350347	0.720188	1.0809	0.408297	1.03504	0.514455	0.434657	0.621365	0.722993	0.313254	0.579979	0.369051	0.89098	0.232809	1.34656	0.31312	0.908847	0.275849	1.17507	0.0942435	0.799033	0.514161	1.45605	0.459585	0.819508	1.01456	1.08298	1.10966	0.593305	0.670776	1.05021e-06
hsa-mir-3610	0.909278	0.390671	4.30965	0.375692	0.88347	0.374124	0.63572	0.905824	0.694204	0.319269	1.06958	0.963991	0.503376	0.843381	0.197717	0.331438	0.230067	0	0.222745	0.902305	0.244283	0.111966	0.232924	0.797247	0.395824	1.54275	0.591522	1.41737	2.59201	0.799031	0.783732	2.48076	0.664962	1.0411e-06
hsa-mir-3940	0.816047	0.605619	5.90143	0.392358	0.532404	0.557575	0.585239	0.754696	0.904229	0.481556	1.43411	3.22429	0.639727	1.32657	0.250043	0.480419	0.156272	3.76683	0.172437	1.00216	0.505292	0.330394	0	1.06045	0.599623	3.18162	0.688184	3.01899	2.26809	0.967747	0.435446	3.10378	0.663955	1.03953e-06
hsa-mir-6755	0.642807	1.02973	1.02916	0.44526	1.0173	0.773553	0.989566	0.532454	0.745274	0.468224	0.534888	1.90442	0.703739	0.822435	0.406388	0.385381	0.493448	0	0.582395	0.647545	0.580465	1.1009	0.428082	0.549985	0.464706	2.44751	0.638216	0.921781	1.08626	0.554548	0.738164	1.76548	0.645176	1.01012e-06
hsa-mir-7162	0	0	0	0	0	0.628191	0.754236	0.48188	0.744051	0.155736	3.50263	1.21785	2.04815	0.993371	0.113514	0	0.062705	1.34656	1.38874	0.654617	0.207942	213.145	0.310596	5.02031	0.190384	0.448945	2.56121	2.93579	0.791884	0.866303	0.840995	0.383842	0.641404	1.00422e-06
hsa-mir-1304	0.667735	0.612504	1.42938	0.438188	0.346314	0.287297	1.03779	0.242291	0.904229	0.431084	1.20687	1.67636	1.38243	1.34329	0.397625	0	0.324406	1.18049	0.139682	0.549256	0.890115	0.159286	0.486402	1.37342	0.330982	1.30826	0.909475	0.68454	0.609671	0.875431	0.18333	1.73345	0.640119	1.00221e-06
hsa-mir-4709	2.23312	0.459103	0.399697	0.564655	9.8128	2.1245	0.49852	0.691169	0.493488	0.556512	0.291461	0.963991	0.406888	0.584907	1.2712	0.947666	1.12868	0.798143	0.121101	0.917009	1.06239	0.489022	0.292381	0.303594	0.36323	3.16634	0.419412	0.759218	0.706237	0.79724	0.556083	2.25554	0.638038	9.98948e-07
hsa-mir-6761	1.40834	1.51505	1.14599	0.465153	0.419281	1.32663	0.243019	0.681669	0.412009	0.471952	1.6869	0.905166	0.494757	0.517857	0	0.664325	0.782036	0	0.623798	0.803462	0.508719	0.567149	0.43594	1.66142	0.246544	0.200396	0.748223	0.707083	2.74026	1.32356	0.649502	0.390679	0.63665	9.96774e-07
hsa-mir-129-2	1.20764	0.275254	11.8675	20.4973	0.856233	1.37091	0.390487	0.609673	0.41229	0.280152	0.783476	0.628387	0.367288	0.400283	0.209503	0.656119	0.360946	18.138	0.458982	0.800576	0.269937	0.514718	0.507243	0.965678	0.144473	0.992212	0.365722	1.59345	1.23553	0.633836	0.669646	1.34074	0.631112	9.88103e-07
hsa-mir-3652	0.680553	0.546623	6.06024	0.248217	0.983289	0.303133	0.559544	0.59431	0.833497	0.267368	1.51509	1.38558	0.548233	1.00766	0.299764	0.382267	0.258059	1.91905	0.090601	1.13748	0.32186	0.171573	0.226791	1.1411	0.130268	0.954486	0.656597	1.12505	1.30761	1.32296	0.475789	0.640172	0.617241	9.66387e-07
hsa-mir-135a-1	0.378955	0.714525	3.12962	2.06434	276.662	1.82637	0.302381	0.401076	0.129126	0.747293	0	0	0.22798	0	0.509585	2.65626	2.01838	0.752158	22.8861	0.125682	0	5.01728	12.7784	0.201666	0	0	0.502009	3.33988	1.19479	8.27313	7.16519	0	0.612055	9.58267e-07
hsa-mir-5001	0.745451	0.324956	3.57739	0.327134	0.448974	0.398035	0.564834	0.435733	0.735801	0.425326	0.67703	1.74947	0.740105	0.90625	0.134423	0.28345	0.348633	2.01534	0.309534	0.87744	0.600052	0.428646	0	0.471384	0.271918	2.49603	0.604642	1.85927	1.90079	0.89268	0.789594	1.7141	0.602347	9.43068e-07
hsa-mir-4461	0.32089	0.888969	0.345232	0	0.690538	0.921256	0.657004	0.397456	0.747005	0.341951	0.666175	0.679826	0.780852	1.00323	1.76727	0.122143	0.301963	3.80399	0.15717	0.543268	0.292348	0.154519	0.658188	0.957219	0	1.54104	0.434862	0.457567	0.458183	0.82032	0.457276	1.00287	0.600136	9.39606e-07
hsa-mir-5699	0.607396	0.845149	0	0.484619	0.234324	0.342151	0.817373	0.548463	0.679258	0.747359	0.535921	0	0.620596	0.61091	0.385246	0.652672	0.786376	0	0.579494	0.712607	0.508719	0.292471	0.332626	0.553807	0.644413	2.31622	0.575097	1.55467	0.367877	0.740471	1.14319	3.26174	0.593445	9.29131e-07
hsa-mir-4786	0.603791	0.581981	1.6361	0.204501	0.327137	0.262015	0.55883	0.474515	0.521536	0.276645	0.662364	0.628387	0.662131	0.705231	0.162179	0	0.307653	1.34656	0.339353	0.773205	0.318716	0.271981	0.641954	0.532689	0.372277	1.83606	0.598456	0.815935	0.79215	0.726968	0.714405	1.20327	0.590218	9.24079e-07
hsa-mir-2116	0.678308	0.627009	2.1528	0.674037	0.494867	0.146574	0.419122	0.407714	0.623365	0.905797	0.61294	1.16472	0.358919	0.472885	0.30328	0.437899	0.578099	0	0.105107	0.662403	0.292348	0.06666	0.167639	0.65772	0.586431	1.12189	0.590596	0.906226	0.854011	0.817056	0.353859	1.96457	0.588513	9.21409e-07
hsa-mir-3922	0.690638	0.419829	0.61414	0.744959	0.325734	0.443586	0.654373	0.480708	0.933757	0.495016	0.329081	2.40206	0.82901	1.16282	0	0.388143	0.39123	14.6966	0.537802	1.15719	0.633248	0.171573	0	0.282169	0.480448	1.90897	0.518892	1.84074	3.41491	0.450187	1.02508	1.20864	0.575971	9.01772e-07
hsa-mir-380	0.282796	0.545805	0	1.55847	0	13.8853	0.846522	0.537097	0.457114	0.600505	0.646454	0.304423	0.753216	0.820207	0	0	0	0	3.4367	0.543937	1.46513	40.6844	0.505608	0.732595	2.86614	0.382431	0.657316	24.1953	1.50147	0.226047	1.24031	0	0.573155	8.97364e-07
hsa-mir-3199-2	0.564253	0.84853	1.91957	0.463394	0.759648	0.303003	0.574672	0.569731	1.01247	0.456613	0.304016	0.628387	0.602373	1.00692	0.434389	0.649751	0.24847	0	0.183192	0.984554	0.355412	0.690501	0.488269	0.320445	1.08222	2.20224	0.532718	1.76667	0.708177	0.479521	0.545591	1.37656	0.572202	8.95871e-07
hsa-mir-7702	0.804367	0.629281	3.52103	0.291751	0.167474	0.320442	0.548631	0.474783	0.825931	0.201176	0.513815	23.9012	0.459919	1.0958	0.152216	0.609889	0.138324	0	0.231671	1.36175	0.685483	2.72979	0	0.445863	0.582941	3.13287	0.678902	4.71108	0.609804	0.426347	0.475789	0.636189	0.565786	8.85826e-07
hsa-mir-514a-1	1.22457	0.526433	0.497393	0.555964	5.04447	1938.68	0.429927	0.447846	0.391399	0.193667	0.352279	0	0.300582	0.502148	2.65182	1.5845	2.31458	0	0.234481	2.2559	4.14201	1.14154	0.206741	0.559049	0.525211	1145.01	0.192111	22.1734	2.67413	0.873883	4.71786	27.7504	0.557506	8.72863e-07
hsa-mir-514a-2	1.20206	0.544142	0.420763	0.564284	5.16268	1939.96	0.442445	0.475753	0.415301	0.0476285	0.372258	0	0.283941	0.550652	2.19589	1.62954	2.45254	0	0.270164	2.21244	4.53507	1.10236	0.208065	0.535325	0.499221	1152.23	0.147701	22.3222	3.00409	0.904189	3.51718	26.9277	0.557468	8.72803e-07
hsa-mir-944	1.37962	0.844024	0	0.500868	0.582025	0	56.7622	0.90421	72.9432	0.226449	0	14.9377	32.3644	176.213	0.250478	0	0.116298	0	0	125.841	0.211083	0.097941	1.23254	0.133831	0.515481	2.28807	0.418343	2.36486	28.4013	0.577549	1.37455	0.148698	0.546515	8.55654e-07
hsa-mir-514a-3	1.29427	0.543904	0.412304	0.536405	5.13665	1929.69	0.380723	0.475658	0.427437	0.165752	0.372258	0	0.367748	0.515176	2.23844	1.54692	2.55252	0	0.256409	2.21883	4.4619	1.08438	0.209715	0.502599	0.481584	1152.44	0.152749	24.5882	2.91984	0.908918	4.23681	27.2069	0.540154	8.45696e-07
hsa-mir-570	0.290192	0.913058	0	0.315121	0.254954	0.308591	0.62133	0.267293	0.650972	0.705834	0.632597	0.450387	0.767739	0.515176	0.618504	0.558154	0.432586	2.14539	0.303748	0.947351	0.295621	0.178673	0.256201	0.882	0.381341	0.10472	0.570303	0.755872	0.907058	0.698193	1.26149	0.180486	0.536665	8.40233e-07
hsa-mir-1291	0.420449	0.386055	1.3238	0.191676	0.535735	0.515699	0.598951	0.414561	0.516503	0.259366	0.528083	0.634807	0.586091	0.564447	0.132734	0.323291	0.306072	3.81926	0.347506	0.592913	0.47393	1.04929	0	0.610496	0.289271	2.43631	0.499061	0.806794	0.948989	0.805273	1.60234	2.47915	0.531909	8.32786e-07
hsa-mir-1343	0.519285	0.519906	7.95974	0.32489	0.656664	0.748883	0.565773	0.551258	0.47779	0.48966	0.368698	0.524687	0.357772	0.471583	0.576279	0	0.306764	0	1.15615	0.952395	0.641515	1.2155	0.338864	0.361714	0.471974	2.17153	0.418284	0.537658	0.827327	1.4707	1.5568	3.81566	0.531173	8.31633e-07
hsa-mir-153-1	0.530483	0.386545	0	1.85161	0.596226	0.826066	0.35354	0.848086	0.471018	0.427672	1.1837	0.503567	0.475521	0.443359	0.126571	0.462825	0.080768	1.45206	17.6397	0.52088	0.376546	23.2623	2.26286	1.52427	0.294601	0	1.3999	0.664901	0.715248	0.72867	0.566143	0	0.525682	8.23037e-07
hsa-mir-18b	0.559452	0.324779	0.642336	0.127159	0.215444	0.15513	0.624181	0.303491	1.30193	0.156384	0.501765	1.06653	0.298316	0.542174	0.250315	0.329759	0.299921	2.28809	0.356988	0.733267	0.14828	0.109166	0.923257	0.582461	0.202297	1.15651	0.574572	2.45886	3.88027	1.5415	1.99355	0	0.521969	8.17225e-07
hsa-mir-580	0.537973	0.963092	0	0.382983	0.321639	0.33672	0.575419	0.263944	0.79775	0.708545	0.513452	2.1658	0.540312	0.518172	0.377223	0.236948	0.267588	2.19712	0.216429	0.804139	0.404905	0.342073	0.183435	0.533772	0.529242	0.275673	0.607128	1.42999	2.83617	0.418916	0.698181	0.46727	0.515812	8.07584e-07
hsa-mir-135a-2	0.446847	0.791779	2.9951	2.1485	356.479	1.41188	0.348796	0.426687	0.081465	0.584037	0	0	0.286426	0	0.599015	3.17589	2.47231	0	16.1515	0.153799	0	5.59971	14.5737	0.139177	0	0	0.434477	3.97608	1.0156	4.20796	4.70604	0	0.515442	8.07004e-07
hsa-mir-138-1	1.40891	0	0	0.669209	22.7194	0.447986	1.1751	0.164263	0.919947	0.191067	0.23508	2.04511	0.498235	1.18746	0	0.248115	2.77014	0	13.8147	2.00088	0.531194	14.6787	0	0.353222	0	18.6958	0.333504	0.66342	0.465121	0.264129	2.72366	15.2904	0.514714	8.05866e-07
hsa-mir-656	0.273413	0.384662	0	1.58679	0	11.6623	0.810019	0.540157	0.484606	1.16936	0.481905	0.252801	0.588327	0.602815	0	0	0	0	0.947661	0.471928	1.22413	17.9798	0.440787	0.645572	1.62165	0.227997	0.581899	8.44271	1.05817	0.292652	1.31855	0	0.512382	8.02213e-07
hsa-mir-23c	0.68633	0.976276	0.527866	0.686345	1.05178	0.134602	0.352939	0.22736	0.454051	1.13123	0.926174	0.113146	0.328628	0.550985	0.348865	0.615857	0.608618	0	0	0.942919	0.732848	0.824795	0.560566	0.459061	0.493484	0.460087	0.725641	0.192288	0.379862	0.612164	0.1706	0.42346	0.510675	7.99541e-07
hsa-mir-138-2	1.06687	0	0	0.558666	15.1742	0.350691	0.858274	0.152923	0.768415	0.393018	0.226917	2.79531	0.460904	0.913697	0	0.184202	1.91211	0	8.32852	1.51286	0.461429	10.3113	0	0.336639	0.304748	10.2159	0.297936	0.643436	0.994497	0.405339	2.1184	7.62332	0.510047	7.98558e-07
hsa-mir-579	0.554624	0.788371	0.477776	0.215259	0.354058	0.387718	0.541403	0.412353	0.703899	0.619339	0.503113	1.35775	0.591445	0.576221	0.230649	0.487352	0.216555	4.37722	0.231355	1.23745	0.300026	0.168341	0.122302	0.516363	0.427098	0.423626	0.681132	1.02567	1.84157	0.991703	0.996775	0.477131	0.509738	7.98074e-07
hsa-mir-320c-1	0.4492	0.469553	3.98025	0.398892	0.499968	0.39011	0.498527	0.459849	0.672567	0.592986	0.346673	0.428019	0.536193	0.517857	0.113138	0.482088	0.325352	1.21121	0.486896	0.444844	0.492815	1.08455	0.28054	0.313005	0.680826	1.86698	0.527352	0.941541	1.30345	0.676867	0.91937	4.25649	0.499247	7.81649e-07
hsa-mir-4444-2	0.488229	0.470484	0	0.294103	0.733795	0.421226	0.402988	0.53214	0.569147	0.331866	0.796069	0.628387	0.439932	0.492618	0.310309	0.469067	0.306072	1.05662	0.318138	0.685393	0.422165	0.671796	0.283932	0.783509	0.360583	0.913766	0.43701	1.17939	2.00042	0.664541	0.80117	1.41788	0.490424	7.67834e-07
hsa-mir-6716	0.496316	0.287272	3.04662	1.0381	0.70311	0.432362	0.377032	0.62748	0.270499	0.456613	0.368698	0.308333	0.324522	0.300549	0.131397	0.448792	0.465048	0	0.842315	0.557818	0.842153	0.915329	0.592326	0.427261	0.633428	1.70812	0.417637	0.673828	0.230631	0.490066	0.870891	2.38892	0.477557	7.4769e-07
hsa-mir-4521	0.46311	0.229499	1.4607	0.219011	0.41526	0.44731	0.380775	0.486813	0.884056	0.152204	0.46102	0.874737	0.427366	0.716627	0.235206	0.479977	0.218257	5.82361	0.509735	0.702905	0.504581	0.574495	0.363431	0.502599	0.334423	1.71459	0.301994	0.469928	0.468539	0.433017	0.447577	0.952134	0.465825	7.29321e-07
hsa-mir-618	0.254133	4.44401	0	0.3091	0.316416	0.325538	0.67925	0.298206	0.40319	0.581059	0.236638	0.296855	0.508958	0.517854	5.05186	1.00253	0.799124	1.92094	0.318789	0.565147	0.193247	1.2203	0.196267	0.256463	0.469009	0.456944	0.371591	0.612	0.498401	0.204494	0.784079	3.36551	0.462977	7.24862e-07
hsa-mir-1229	0.543724	0.523551	5.70669	0.264159	0.346457	2.66735	0.662349	0.445815	0.231731	0.381964	0.368547	0.642028	0.385624	0.240452	0.254634	0.58211	0.372097	0	0.637075	0.542256	0.424955	3.2718	0	0.482839	0.201922	1.13268	0.473292	0.352827	0.373953	0.633032	1.39772	0.57233	0.459553	7.19502e-07
hsa-mir-548b	2.02198	3.66077	0	0.284712	1.8996	0.316484	0.534022	0.574871	0.872711	0.222191	0	1.80155	0.503858	0.298588	0.252563	0.360026	0.206768	0	0.831817	1.12528	0.212478	0.381657	0.494761	0.110183	0.743814	0.116672	0.569586	2.89194	0.420759	0.405339	1.40166	2.38442	0.45776	7.16695e-07
hsa-mir-3909	0.582459	0.780236	1.41795	0.306198	0.394774	0.310515	0.351658	0.314353	0.471778	0.442511	0.251174	0.502677	0.344455	0.467954	0.525936	0.158392	0.241458	1.34497	0.223902	0.528287	0.295621	0.492565	0.194557	0.193132	0.342586	0.930425	0.262902	0.593067	0.591094	0.560531	0.471814	0.798631	0.455232	7.12737e-07
hsa-mir-4676	0.55378	0.360962	1.84595	0.33977	0.21157	0.165501	0.352939	0	0.561302	0.304409	0.687187	0.586234	0.598132	0.590048	0.201512	0	0.471394	3.04065	0.0587785	0.495402	0.255092	0.1464	0	0.504114	0.271964	0.650444	0.819234	0.964484	0.742789	0.438294	0.37085	0.796879	0.454844	7.12129e-07
hsa-mir-718	0	0	0	0	0	0.45148	0.632451	0.451036	0.68249	0	3.35049	0.93417	1.8432	0.919751	0	0	0	0	0.905293	0.585959	0.125515	171.046	0.238574	4.81239	0	0.368275	2.42846	2.35607	0.588622	0.754006	0.698181	0	0.451258	7.06514e-07
hsa-mir-561	0.580007	0	0	0.631635	0.186069	1.38158	0.214939	0	0.447285	1.06975	0.256726	0	0.642849	0.122665	2.74309	0.37159	2.79661	0	0	0.777116	0.258959	0.189333	0.976225	0.242418	0.436367	0.440224	0.823449	1.14987	0.50849	0.959792	1.48289	0.875361	0.443754	6.94767e-07
hsa-mir-1295a	0.476175	0.637003	2.88141	0.509844	0	0	0.319366	0.68527	0.895537	0.322972	0	0.776478	0.513188	0.738976	0	0.591667	0.717191	0	0.236966	1.18577	0.214758	0	0.186132	0.151797	0.0903	0.804517	0.395086	0.57464	1.21506	0.382184	1.76929	0	0.435631	6.82047e-07
hsa-mir-3690-1	0.754255	0.40716	0.913789	0.418339	0.332673	0.203041	0.406705	0.49016	0.446431	0.319751	0.251557	2.29442	0.49919	0.649256	0.264016	0.489392	0.475846	1.14371	0.220531	0.473743	0.594636	0.135568	0	0.289698	0.359054	2.18043	0.406129	1.59039	1.00222	0.153764	0.199355	0.560126	0.432385	6.76966e-07
hsa-mir-6720	0.787337	0	0.786115	0.762652	0.219813	0	1.95762	0.275799	0.911576	0.294386	0.285838	0	1.35953	2.27384	0	0	0	0	3.47317	3.1045	0.888938	0	1.06492	0.335576	0.395824	7.05746	0.784867	0.460981	0	0.215507	1.00447	17.5622	0.428403	6.70731e-07
hsa-mir-133b	0.588457	0.16904	0	0.382274	1.47801	0	1.33699	0	0.650972	0.519485	1.73892	0	1.11233	2.67064	0	0.295359	0	0	0.290353	0.360988	0.504581	0.141787	14.2701	2.00821	1.00366	0	2.44328	0.468893	0.140171	0.523518	3.24139	0.336189	0.425583	6.66317e-07
hsa-mir-1288	0.420337	0.486463	0.62585	0.215598	0.548219	0.194948	0.561782	0.461643	0.374019	0.254523	0.428934	0.698067	0.320762	0.677268	0.204258	0.296964	0.409938	1.00315	0.27152	0.577335	0.280355	0.298419	0.250671	0.361714	0.351556	1.24228	0.300413	0.69955	0.768992	0.588957	0.659274	0.836945	0.424635	6.64833e-07
hsa-mir-376a-2	0.22583	0.363428	0	1.01562	0	9.99796	0.672974	0.304739	0.340818	0.847109	0.566225	0	0.543823	0.593096	0	0	0	0	0.372704	0.474666	1.42179	5.75514	0.23571	0.61496	1.91947	0	0.570809	24.5717	0.858527	0.315096	1.17651	0	0.423685	6.63345e-07
hsa-mir-885	0.183349	338.797	66.2721	0.416351	0	10.58	0	0.405497	0.270958	8.25797	0	0.422059	0	0.290855	18.0239	10.8233	2.21736	1.18049	31.3028	0.160646	0.228308	6.10152	0	0	0.168315	0.356624	0	0.933971	0.600866	8.4774	3.41094	0.251625	0.410924	6.43366e-07
hsa-mir-3150b	0.704989	0.211784	2.23845	0.504342	0	0	0.756137	1.18218	1.10265	0.207668	1.81862	5.92592	0.83983	1.5743	0	0	0.120729	12.0378	0	1.12949	0	0	0	2.23989	0	2.47555	0.718939	0.286953	0.371686	0.213659	0	0.44441	0.408048	6.38863e-07
hsa-mir-545	0.365789	0.476861	0	0.194436	0.382093	0.441604	0.499376	0.438886	0.37512	0.275799	0.557197	0.681267	0.321756	0.429905	0.163139	0.717812	0.254557	1.53904	0.263149	0.661695	0.474716	0.195039	0.150956	0.698701	0.342009	0.272424	0.3701	1.43349	0.634062	0.613145	0.907888	0.343376	0.405999	6.35655e-07
hsa-mir-216a	0.50341	4.07992	0	6.14875	0.657684	0.247863	0.293009	0.207709	0	0.68136	0.882379	0.180704	0.368605	0.182609	0	0.465456	0	0	0.534691	0.402859	0.531194	0.553476	0.408181	1.01973	0.076354	0	0.965205	2.26184	0.280506	0.220135	0.41297	0.409635	0.40552	6.34905e-07
hsa-mir-548e	0.422074	0.581907	0	0.230706	0.321733	0.173829	0.413281	0.414014	0.526498	0.319751	0.470161	1.58702	0.550709	0.511969	0.133831	0.23465	0.199352	2.09434	0.100879	0.508304	0.369253	0.13332	0.147939	0.503364	0.275756	0.373964	0.472517	0.563138	1.11789	0.523518	0.369082	0.396582	0.404931	6.33983e-07
hsa-mir-581	0.254448	0.652354	0	0.221328	0.335285	0.969531	0.224512	0.406795	0.244784	0.355124	0.503385	0.661408	0.22728	0.296448	0.609577	0.727772	0.257853	1.33605	0.119393	0.526263	0.207264	0.285764	0.234218	0.420607	0.611693	0.503666	0.285505	0.856914	1.80955	0.743224	0.605258	0.401743	0.404269	6.32946e-07
hsa-mir-767	0.207015	0.37227	2.00891	0.13642	0	0.587467	7.027	0.0513855	0.398538	0	0.143244	0	2.86496	1.21705	0	0	0	0	45.7355	10.4081	0.439539	0.406802	0	0.294	2.28178	106.188	0.410979	243.862	0.184323	0.525825	14.6716	0.635447	0.40267	6.30443e-07
hsa-mir-4660	0.398373	0.686897	0.940746	0.229938	0.418341	0.152519	0.365795	0.340476	0.405673	0.372267	0.138041	0.503567	0.533905	0.42245	0	0.222245	0.38717	0	0.280284	0.342097	0.533118	0.222282	0.153682	0.200436	0.388545	1.47509	0.432325	0.814178	1.0273	0.500571	0.870891	1.08061	0.393459	6.16021e-07
hsa-mir-6516	0.515634	0.47646	0.452611	0.204502	0.474277	0.600644	0.544422	0.287959	0.280158	0.235778	0.361382	0.573605	0.362888	0.32698	0.138448	0.32654	0.328466	1.45995	0.349204	0.538421	0.296559	0.927115	0.197375	0.437486	0.155607	1.78024	0.405075	0.508151	0.367772	0.311954	0.435446	1.24624	0.386423	6.05006e-07
hsa-mir-219b	0.334692	0.457188	0	0.23589	0.263131	0.448599	0.514713	0.261288	0.4014	0.236216	0.30824	0.73071	0.526272	0.410769	0.134507	0	0.211946	2.04942	0.358527	0.609218	0.531194	0.330394	0.169432	0.303594	0.468717	0.419048	0.442415	0.81468	0.771685	0.364515	1.03091	0.224494	0.382957	5.9958e-07
hsa-mir-541	0.178648	0.319434	1.13783	0.926046	0	13.5843	0.410852	0.39158	0.183117	0.370517	0.468196	0	0.273973	0.460251	0	0	0	0	1.53341	0.263095	1.01944	53.7995	0.146506	0.588	1.31941	0.598593	0.41766	7.39199	0.373953	0.122023	3.05814	0	0.382767	5.99281e-07
hsa-mir-3173	0.318042	0.361677	2.87023	0.315774	0.23374	0.223316	0.429885	0.335477	0.522535	0.235778	0.401434	0.966683	0.488512	0.488771	0.13864	0.185734	0.20684	6.29621	0.262553	0.549561	0.246408	0.208525	0.174989	0.381103	0.304744	1.0897	0.376995	1.18874	1.7319	0.644428	0.734954	1.58311	0.379049	5.9346e-07
hsa-mir-6718	0.754646	0.337222	0.803902	0.391321	0.246857	0	0.577484	0.318571	0.359611	1.77112	0.481905	0.673217	0.332623	0.96599	0.152323	0.599846	0.96522	21.8716	0.163041	0.656376	0.321714	0	0.123297	0.356554	0	1.00199	0.43217	0.992268	0.186868	0.385357	0.228638	0	0.372484	5.83182e-07
hsa-mir-5698	2.3044	0.314906	3.63965	0.254651	0.610854	0.290776	0.295255	0.623565	0.272831	0.16698	0.270034	0.3094	0.366923	0.423069	0	0.365122	0.132609	3.38068	0.1286	0.557381	0.444655	0	0	0.339125	0.600455	2.56678	0.327572	1.123	0.94336	0.603114	1.62331	4.11956	0.366023	5.73065e-07
hsa-mir-639	0.477927	0.291381	1.79842	0.27054	0.805016	0.323239	0.374766	0.412292	0.442028	0.222396	0.512387	0.93177	0.280568	0.397348	0.242814	0.256806	0.356305	0	0.236966	0.630165	0.171611	0.106371	0.0708275	0.437486	0.274342	0.682786	0.318661	1.07178	2.66766	0.562865	0.211002	1.16046	0.365536	5.72303e-07
hsa-mir-4473	0.515612	0.149162	0.279969	0.22567	0.656705	0.24386	0.219212	0.360772	0.347593	0.450796	1.10912	0.860407	0.215074	0.252405	0.36207	0.646145	0.318855	1.57191	0.178031	0.516782	0	0.154706	0.258315	1.21867	0.246928	0.212124	0.481071	0.652294	2.46149	1.22081	0.739776	0.519199	0.361421	5.65861e-07
hsa-mir-3136	0.554686	0.308824	0	0.234377	0.260956	0.194292	0.413338	0.38958	0.471499	0.174652	0.491906	1.42205	0.302881	0.414501	0.160364	0.239211	0.160629	5.82361	0	0.565742	0.327729	0	0	0.533772	0.275671	0.691814	0.394061	0.533177	0.739811	0.720252	0.620156	0.246626	0.358655	5.6153e-07
hsa-mir-1254-2	0.293651	0.171572	4.46349	0.15683	0.263215	0.834594	0.409183	0.320928	0.348203	0.140327	0.224155	0.628387	0.464757	0.356276	0	0	0.358879	2.04942	0.150386	0.432546	0.389764	0.378666	0	0.29123	0.066632	0.79257	0.319635	1.04567	0.789273	0.640106	0.844009	0.999146	0.357577	5.59843e-07
hsa-mir-1254-1	0.314319	0.155082	4.4116	0.101076	0.235185	0.885832	0.40185	0.315727	0.379069	0	0.210037	0.6776	0.466997	0.359211	0	0	0.310197	2.59861	0.149808	0.450564	0.343223	0.394801	0	0.214135	0.155607	0.562226	0.303295	0.978513	0.726676	0.712012	0.973318	1.188	0.351217	5.49885e-07
hsa-mir-4449	0.356107	0.149086	11.0491	0.150185	0.307978	0.636988	0.423261	0.298642	0.383802	0	1.14956	0.704041	0.343137	0.464509	0.174531	0	0.156272	3.52419	0.172875	0.875236	0	0.136917	0.525861	1.13538	0	0.747928	0.335025	0.237289	0.208381	1.28944	0.502234	0.756564	0.349622	5.47388e-07
hsa-mir-3117	0.384454	0.215116	0	0.548869	0.488904	0	0.440656	0.324568	0.559236	0.254523	0.429733	0	0.595122	0.696763	0.143373	0.304403	0.149427	0	1.4688	0.521818	0	1.64959	0.349664	0.524057	0.436367	0.284687	0.524652	0.545084	0.230565	0.298009	0.306457	0	0.337116	5.27807e-07
hsa-mir-147b	1.52035	0.232866	0	1.16312	0.332827	0	0.907142	0.718351	1.28367	0.340234	3.63552	1.25677	0.860892	0.767954	0	0	0.21339	0	0	1.14858	0.458237	0	0.16318	3.79609	0	0.229508	1.89716	0.801214	0.178685	0.519856	0.26136	0	0.336531	5.26891e-07
hsa-mir-5187	0.397034	0.667282	2.85638	0.311748	0.547608	0.168417	0.506932	0.330608	0.265377	0.286473	0.204077	0.593711	0.213198	0.325531	0.250315	0.213566	0.332304	1.49884	0.75844	0.347167	0.333352	1.29603	0.136703	0.290139	0.2709	1.71459	0.237933	0.578524	0.59197	0.199273	0.217723	1.58774	0.331456	5.18946e-07
hsa-mir-3941	0.285893	0.424958	0	0.241168	0.189717	0.1483	0.302604	0.243731	0.495176	0.289986	0.355939	0	0.477545	0.484728	0.126571	1.13028	0.460997	0	0.104998	0.542936	0.27124	0	0	0.378879	0.290799	0.382431	0.438761	0.878343	0.483463	0.591922	0.605258	0.373198	0.329271	5.15526e-07
hsa-mir-7854	0.34153	0.255073	1.17466	0.220363	0.153942	0.447071	0.540316	0.125422	0.447285	0.243965	0.252008	0.440938	0.35862	0.529556	0.0564955	0.348975	0.285319	1.229	0.210604	0.725205	0.222234	0.166637	0	0.210689	0.171827	0.476827	0.304867	0.368768	0.348548	0.339188	0.528359	0.319243	0.329215	5.15438e-07
hsa-mir-4797	0.210369	0.267193	0.093333	0.139966	0.588059	0	0.299437	0	0.69266	0.159876	0.355398	0.670666	0.367158	0.451512	0.264016	0	0.133794	0	0.438868	0.825339	0.184087	0.428646	0	0.417374	0.11684	0.448808	0.281459	1.06557	1.29191	0.36591	0.353859	1.20453	0.326648	5.11418e-07
hsa-mir-548j	0.384454	1.27339	0	0.271867	0.326767	0.168995	0.413822	0.190802	0.527525	0.47072	0.2074	1.31172	0.38386	0.508144	0.433272	0	0.168616	1.70054	0.102025	0.639586	0.261335	0	0	0.176611	0.211857	0.440224	0.322255	1.59217	0.744816	0.314977	0.206719	0.412621	0.324511	5.08073e-07
hsa-mir-6514	0.399616	0.284041	2.36485	0.224505	0.833754	0.506986	0.400058	0.310771	0.255868	0.181232	0.153861	1.00713	0.282573	0.373437	0.228487	0	0.223629	0	0.469367	0.336328	0.300026	0.809413	0.146082	0.149808	0.264621	1.12916	0.197698	0.439964	0.793739	0.449662	0.600878	1.14798	0.32355	5.06568e-07
hsa-mir-4787	0.304106	0	4.75241	0.22308	4.84913	1.41859	0.438258	0.301358	0.262266	0.136408	0	0.340852	0.262681	0.224165	0.169316	0	0.380916	0	2.50153	0.492459	0.296559	1.97506	0	0.109997	0.468717	0.804517	0.238195	2.22975	0.686281	0.540438	1.12668	0.707246	0.322479	5.04891e-07
hsa-mir-3064	0.388812	0.288061	0.359842	0.219517	0.449037	0.808323	0.379494	0.301505	0.219196	0.356882	0	0.524687	0.274135	0.328204	0	0	0.221084	0	0.314464	0.277073	0.488566	0.857804	0.124847	0.106815	0.177486	0.577101	0.274895	0.36336	0.498211	0.353605	0.659274	0.534217	0.321334	5.03099e-07
hsa-mir-190b	0.515612	0.555097	0	0.295562	0	0.172089	0.112542	14.5281	0.271376	0.423046	0	0.200489	0.24993	0.333298	0	0	0	2.66746	0.0681275	0.491133	0.207264	0.382165	0.347965	0	0.343654	0.677494	0	0.395643	0.74035	1.25159	0.707717	1.58833	0.31443	4.92289e-07
hsa-mir-6820	0.312796	0.432497	3.49273	0.169815	0.472031	0.151502	0.305522	0.308755	0.269027	0.253017	0.197181	0.296855	0.248439	0.350417	0.14279	0.327866	0.133187	1.92094	1.0989	0.52028	0.165567	0.324307	0.097319	0.353222	0.095335	0.775354	0.188816	0.261124	0.375834	0.485279	0.494467	0.583017	0.310775	4.86567e-07
hsa-mir-5706	0.186875	0.46569	0	0.146677	0.384583	0.391534	0.195947	0.180904	0.270499	0.309669	0.306104	0.900774	0.177844	0.232449	0.285193	0.508966	0.252789	0	0.192244	0.329476	0.27837	0.109166	0.68128	0.317021	0.304744	0.427473	0.259502	0.908292	0.853557	0.464426	0.302629	0.677134	0.303686	4.75469e-07
hsa-mir-3157	0.32832	0.433319	0.76119	0.205969	0.390599	0.254541	0.319483	0.156927	0.260768	0.284196	0.265717	0.722815	0.281813	0.382948	0.206988	0.274198	0.25553	4.52871	0.377383	0.471565	0.260397	0.144004	0	0.252586	0.155623	0.46769	0.283121	0.540024	1.03884	0.325544	0.353859	0.649194	0.30184	4.72577e-07
hsa-mir-329-2	0.149615	0.248802	0.469886	0.760256	0	5.01026	0.408061	0.25202	0.289221	0.616431	0.279653	0	0.333804	0.343986	0	0	0	0	1.99839	0.261169	1.00916	26.9155	0.313003	0.268674	1.6637	0.216815	0.403147	8.80237	0.895365	0.205088	1.10243	0	0.301112	4.71438e-07
hsa-mir-4766	0.207084	0.31278	0	0.151425	0.163489	0.0370635	0.316828	0.232332	0.308244	0.249993	0.342846	1.04937	0.234436	0.374779	0.171339	0.308832	0.133746	2.8148	0.079838	0.801272	0.181862	0	0	0.417531	0.297721	0.433629	0.301595	0.910946	0.940564	0.639594	0.715099	0.280101	0.299658	4.69161e-07
hsa-mir-1255a	0.334881	0.233183	0	0.217739	0.166247	0.348114	0.316828	0.221952	0.356257	0.230583	0.351341	0.48714	0.367127	0.375625	0.190543	0.135632	0.123362	3.68699	0.179659	0.395479	0.27837	0.27986	0.589275	0.351148	0.336631	0.240417	0.378224	0.258072	0.559441	0.262965	0.518933	0.185754	0.298344	4.67104e-07
hsa-mir-6802	0.269881	0.271239	3.29537	0.204826	0.690784	0.778824	0.328694	0.352311	0.262266	0.201207	0.153673	0.6776	0.147533	0.234488	0.147842	0.298967	0.206768	2.14539	0.3662	0.282022	0.296437	0.909929	0.152127	0.209947	0.1888	0.854946	0.218116	0.345178	0.965614	0.50074	0.738164	1.41462	0.297702	4.66098e-07
hsa-mir-4724	0.73474	0.990017	1.19468	0.354384	0	0	0.980007	0.561491	0.384208	0.275799	0.756207	0.151947	0.275759	0.227529	0	0	0.38717	0	0	0.317218	0.346071	0	0	0.747706	0	0.396285	0.607696	0.321982	0.0463445	2.48964	0.24309	0	0.296508	4.6423e-07
hsa-mir-4664	0.376348	0.55834	3.37206	0.0762855	0.150706	0	0.797874	0.417229	0.490534	0.187999	0.486971	0	0.508431	0.981266	0	0	0.073395	0	0	0.886808	0.183217	0	0	0.59139	0	0.480834	0.534706	0.413476	0.170341	0.640106	0.367477	0.218521	0.292999	4.58736e-07
hsa-mir-4444-1	0.302577	0.282485	0	0.190078	0.423612	0.206417	0.194468	0.310009	0.29762	0.298413	0.458131	0.503567	0.228247	0.244797	0.145124	0.257146	0.16785	0	0.149244	0.384269	0.251031	0.327497	0.128677	0.452143	0.167071	0.460104	0.255888	0.5739	1.13526	0.392885	0.436064	0.732621	0.290052	4.54122e-07
hsa-mir-378d-2	0.152035	0.609804	0.371569	0.202371	0.178803	0.344704	0.302455	0	0.353297	0	0.308725	0.628387	0.341238	0.315423	0.228946	0.430658	0.193585	0	0	0.227647	0.369253	0.136515	0.293895	0.33446	0.170655	0.240417	0.426461	0.28516	0.565888	0.134729	0	4.64793	0.289528	4.53301e-07
hsa-mir-320c-2	0.216507	0.229455	2.07578	0.142124	0.174528	0.293337	0.256019	0.282303	0.415767	0.280655	0.204499	0	0.299952	0.227529	0	0.420397	0.149459	0	0.246694	0.284461	0.207264	0.738847	0.196109	0.192707	0.308231	0.771005	0.299598	0.393239	0.465455	0.589505	0.566143	1.7053	0.281479	4.40699e-07
hsa-mir-3662	0	0.433915	0	0	0	0.132898	0.317776	0.326809	0.42429	0	0.615397	1.547	1.21666	0.923497	0	0	0	0	0	0.932961	0.185665	0	0	0.668921	0	2.78078	0.416914	2.65462	0.796023	0.242579	1.60234	1.01841	0.280177	4.38662e-07
hsa-mir-6503	0.407604	0.277851	0	0.348279	0.280787	0	0.295255	0.263944	0.237296	0.262907	0.161614	0.428019	0.232955	0.289512	0.141026	0.514648	0.341853	16.9569	0	0.349477	0.514834	0	0.137734	0.176684	0.118378	0.688523	0.278386	0.29518	0.69091	0.123286	0	0.297949	0.278118	4.35438e-07
hsa-mir-103b-2	0	0	0	0	0	0.500231	5.12038	0.129866	0.276867	0	0.186101	0	1.19785	0.915037	0	0	0	0	34.2852	9.36943	0.275849	0.485312	0	0.329677	1.93324	93.3879	0.383591	126.804	0	0.720252	12.6427	0.569114	0.276358	4.32682e-07
hsa-mir-499a	0.248341	0.507121	0	0.151049	0.823907	0.423299	0.175829	0.212896	0.206923	0.235565	0.554444	0.308333	0.17094	0.27091	0.224608	0.51619	0.314262	0	0.657845	0.233685	0.172639	0.246282	0.281425	0.681018	0.289271	0	0.22472	1.1289	1.37173	0.592377	0.789594	0.275993	0.273451	4.28131e-07
hsa-mir-4636	0.099263	0.35473	0	0.239096	0.177984	0.134001	0.90604	0.231432	0.227025	0.426464	0.967291	0	0.232465	0.218117	0.157394	0.504911	0.750341	0	0.417702	0.213019	0.827835	0.156818	0	1.28067	0.360583	1.17836	0.201391	0.302829	0.351573	0.406279	1.20499	0.841924	0.270962	4.24234e-07
hsa-mir-329-1	0.115297	0.226787	0.458879	0.736568	0	5.3368	0.380723	0.201433	0.265377	0.562341	0.216072	0	0.321819	0.318701	0	0	0	0	1.99321	0.238688	0.88931	26.3697	0.273137	0.201666	1.40061	0.19171	0.338948	7.01934	0.933167	0.136696	1.85847	0	0.269257	4.21564e-07
hsa-mir-6733	0.396598	0.34733	0	0.177899	0.483977	0.311283	0.302381	0.341811	0.249346	0.190126	0.266954	0.502677	0.100288	0.295206	0.157021	0.294952	0.237796	0	0.181295	0.285378	0.183217	0.17788	0.146066	0.172121	0.148965	0.463244	0.238438	0.359735	0.396869	0.307186	0.270552	0.366244	0.268753	4.20775e-07
hsa-mir-585	0.176166	0	0.336264	0.26183	1.79037	0.342151	0.496762	0.298492	0.215125	0.151817	0	0	0.288614	0.284524	0.232057	0.706528	0.106167	0	0	0.20456	1.14375	0.96805	0	0	0.616991	0.267198	0.230758	0.460194	3.66028	0.270075	0.783732	0	0.264514	4.14138e-07
hsa-mir-1258	0.440477	0.256332	0.20013	0.322381	0	0.76483	0	0.689234	0.299987	0.138271	0	0.467085	0.28978	0.263224	2.79995	0	0.147568	0	0.606045	0.349123	0	0	0.841762	0	0	0	0.484942	0.678629	0.557257	0.199235	0.524759	0	0.259778	4.06723e-07
hsa-mir-556	0.605155	1.44539	0	0.171876	0.177181	0.190476	0.48928	0.532587	0.463955	0.297729	1.03359	0.089293	0.49919	0.142262	0.272392	0	0	0	0.314968	0.494903	0.21405	0.13993	0.222375	1.16343	0	0	0.747717	0.27619	0.132737	1.55823	1.20176	0	0.247384	3.87318e-07
hsa-mir-3187	0.244526	0.156399	2.70841	0	0.311843	0.195767	0.336531	0.251192	0.250113	0	0	0.400977	0.251935	0.27382	0	0	0.111196	0	0.13576	0.287934	0.214758	0.349763	0	0.114971	0.080264	0.801584	0.194671	0.376482	0.345475	0.386639	0.691911	0.29018	0.247319	3.87217e-07
hsa-mir-3691	0.370436	0.283215	0.988755	0	0.142314	0.147666	0.316828	0	0.282354	0.222396	0.201728	1.00244	0.343726	0.498054	0	0	0.119507	0	0.102933	0.363845	0.187756	0.195326	0	0.208687	0.178694	1.60382	0.261752	0.916295	0.315824	0.404139	0.643818	0.933844	0.242074	3.79005e-07
hsa-mir-509-2	0.84948	0.308875	14.7327	0.429302	2.37628	0.138018	0.177904	0.148019	0.259491	0.236216	0.59185	0.376655	0.124716	0.305941	0.311809	0	0.187594	0	0.157002	0.240982	0	0.172625	0.164061	0.375578	0	0.650444	0.240509	0.27327	1.19876	0.201252	0	0.761069	0.240746	3.76925e-07
hsa-mir-548o-2	0.270426	0.389937	0	0.207807	0.228281	0	0.306469	0.195966	0.353297	0.249993	0.278598	0.607787	0.295329	0.265013	0.126939	0	0.137929	0	0	0.299218	0.14828	0.097993	0	0.35756	0.076354	0.413376	0.318183	0.633113	0.688447	0.21739	0.151992	0.478071	0.239137	3.74407e-07
hsa-mir-3678	0.435377	0.599256	0.458251	0.146599	0.20371	0.308497	0.259381	0.499798	0.352596	0.181127	0.13042	3.38989	0.216388	0.482329	0.112732	0.541036	0.181734	0	0.45631	0.422147	0.183217	0.345251	0	0	0.064797	0.476827	0.206584	0.526482	0.496748	0.203135	0.178036	0.153946	0.237884	3.72445e-07
hsa-mir-6815	0.259582	1.61996	1.53823	0.163193	0.281361	0.173829	0	0.206524	0.151365	0.586253	0.057208	0	0.13674	0.175092	0.283647	0.662875	0.338432	0	0.0493725	0.252736	0.251031	0.224499	0	0.168826	0	0.433629	0.135474	0.365069	0.755551	1.07518	0.643818	0.621228	0.237765	3.72258e-07
hsa-mir-6803	0.158461	0.195842	2.07264	0.187846	0.430687	0.542968	0.253466	0	0.236258	0.212664	0	0.573605	0.193697	0.178448	0.237812	0	0.162517	2.61983	0.239275	0.235826	0.204022	0.350519	0	0.072535	0.125226	0.446432	0.148292	0.38138	0.670371	0.289621	0.324751	0.775079	0.236042	3.69561e-07
hsa-mir-4791	0.441343	0.231686	0	0	0.470311	0	0.218124	0.229587	0.3216	0.199074	0.857515	1.01831	0.148587	0.366567	0.144618	0.328171	0.195509	2.15954	0.094983	0.560363	0	0	0.191077	0.686987	0	0.291101	0.277599	0.989448	1.22661	0.675803	0.160955	0.239338	0.235512	3.68731e-07
hsa-mir-3193	0.373518	0.181663	0.14949	0.173494	0.701275	0	0.520838	0	0.441255	0.28799	0.384496	0	0.294689	0.490662	0	0	0.238548	0	0.474079	0.398265	0.228308	0.119826	0	0.461006	0	0	0.257966	0.274961	0.185378	0.565706	0.619355	0	0.233428	3.65468e-07
hsa-mir-103b-1	0	0	0	0	0	0.550913	4.65945	0.151914	0.25018	0	0.150495	0	1.18218	0.837973	0	0	0	0	34.641	9.43901	0.21405	0.492565	0	0.335576	1.67954	90.8401	0.389096	123.525	0	0.639594	12.1594	0.724252	0.232115	3.63412e-07
hsa-mir-632	0.381156	0.164161	1.16128	0.203508	0.639082	0	0.257356	0.204144	0.258882	0.184767	0.351341	0.336609	0.120278	0.263224	0.219226	0.046226	0.165825	0	0.177309	0.338654	0	0	0	0.271574	0	0.476827	0.238177	0.461769	1.19069	0.29647	0.158596	0.784722	0.228701	3.58067e-07
hsa-mir-6877	0.226103	0.159713	2.86302	0	0.182536	0.307056	0.319483	0.17342	0.250113	0.0347735	0.140222	0	0.228679	0.306062	0	0	0.152211	1.27309	0.226837	0.285484	0.125515	0.377198	0	0.180268	0	0.551346	0.171597	0.358178	0.456757	0.515676	0.343872	0.458475	0.22647	3.54574e-07
hsa-mir-3129	0.192014	0.218923	0.2238	0.401029	0	0	0.272461	0.361746	0.225594	0.168438	0.27374	0.265764	0.28462	0.512971	0	0	0	0	0	0.42945	0.592874	0	0	0.362459	0.599623	0.413376	0.289058	0.526682	0.124168	0.097633	0.580531	0.175987	0.224697	3.51798e-07
hsa-mir-4781	0.26562	0.250966	0.956336	0.208861	0.231596	0.187079	0.216139	0.177955	0.27531	0	0	0.336609	0.201491	0.170384	0	0	0.119965	0.889153	0	0.262288	0.211083	0.468718	0	0.124417	0.265736	0.728918	0.188382	0.420249	0.549615	0.362737	0.341694	0.791114	0.223868	3.505e-07
hsa-mir-548o	0.24705	0.356456	0	0.15655	0.236865	0.101135	0.275045	0.164491	0.342071	0.165646	0.289539	0.607787	0.198963	0.262888	0.131611	0	0.150981	0	0	0.352902	0.134786	0	0	0.385271	0.08749	0.418972	0.364919	0.59307	0.605009	0.236916	0.206719	0.360972	0.221792	3.4725e-07
hsa-mir-6808	0.338552	0.222588	3.71356	0.212978	0.419038	0.673677	0.282886	0.255946	0.240258	0.201207	0.138406	0.226292	0.166582	0.216419	0.325352	0	0.115571	0	0.153834	0.21236	0.134786	0.419522	0	0.180857	0	0.465212	0.178308	0.195139	0.33717	0.325544	0.391866	0.39018	0.219504	3.43667e-07
hsa-mir-5696	0.293374	0.338981	0	0.118917	0.257862	0.0370635	0.253466	0.0922375	0.238142	0.160598	0.224155	0.128007	0.165971	0.218882	0.136196	0.25251	0.235733	0	0	0.382344	0.211083	0.181647	0.218807	0.133001	0	0.279366	0.178797	0.325699	0.851239	0.379428	0.405543	0.607832	0.218845	3.42636e-07
hsa-mir-5003	0.235283	0.31311	0.163322	0	0.13506	0.327914	0.254359	0.258043	0.35313	0	0.238628	0	0.283946	0.433212	0.140902	0.226446	0	0	0	0.288127	0.122141	0	0	0.267662	0.350709	0.338752	0.110382	0.206512	0.348502	0.155442	0.26418	0	0.216479	3.38932e-07
hsa-mir-1224	0.351333	0.169499	2.52835	4.53632	0.97017	36.4251	0.103455	0.320129	0.185861	0.318029	0.219913	0	0.232003	0	0	0	0.192836	0	3.6744	0.54889	0.210512	449.316	0.15034	0.170975	0.141527	0	0.343654	1.2968	0.0487345	2.9198	1.80748	0.196264	0.215213	3.36949e-07
hsa-mir-2114	0.170765	0.689626	0	0.252182	0.535676	1.05861	0	0.38964	0	0.115404	0	0	0	0	0.388439	0.746951	0.449774	0	0.589082	0	0.398486	0.672771	0.218109	0	0.377144	0	0.124007	0.2115	0.597701	0.854391	0.762325	0	0.214805	3.3631e-07
hsa-mir-3926-2	0.483411	0	0.24205	0.525978	1.15871	1.16406	0.207298	0.726804	0.380124	0.207668	0	0	0.136766	0.335117	0	0	0.179722	0	0.085705	0.488793	0.639184	0	0.496798	0	0.292004	0	0.248124	0.445878	0.220757	0.303228	0	0	0.214213	3.35384e-07
hsa-mir-4645	0.28476	0.175069	0	0.23772	0.166639	0.266132	0.149719	0.134803	0.216991	0.303787	0.177643	0.797292	0.190156	0.24206	0.116628	0.419002	0.199352	2.79361	0	0.321146	0.389798	0	0	0.232429	0.066632	0.155071	0.210887	0.414045	0.528143	0.170805	0.265496	0.416384	0.213939	3.34954e-07
hsa-mir-3942	0.209593	0.535368	0	0.157134	0.173314	0.134153	0.272211	0	0.366234	0.27311	0.299914	0.437369	0.338581	0.334228	0.134507	0	0.258422	0	0.090432	0.366737	0.182247	0.116521	0	0.417531	0	0	0.320067	1.45425	0.895957	0.213369	0.235907	0.207277	0.211481	3.31106e-07
hsa-mir-378d-1	0.11491	0.437553	0.235137	0	0.131644	0.20649	0.223934	0	0.242866	0	0.240953	0.50753	0.251626	0.251915	0.154828	0.298364	0.115911	0	0	0.163532	0.333352	0	0.215091	0.245569	0	0.207442	0.327519	0.234964	0.344241	0	0	3.39136	0.211266	3.30771e-07
hsa-mir-320d-1	0.31439	0.159766	1.27439	0.161191	0.208417	0	0.161704	0.328788	0.404047	0.174652	0.213955	0	0.165191	0.175208	0	0.409596	0	0	0.119669	0.262083	0.122141	0.313636	0.123712	0.203563	0.214594	0.748241	0.221735	0.279477	0.255701	0.53759	0.369888	0.784174	0.211186	3.30644e-07
hsa-mir-137	0.35754	0	0	0.903874	0.212623	0.217786	0.206896	0	0.349124	0.201207	0	0	0.243228	0.370116	0	0	0	0	24.3353	0.48897	1.4549	404.89	0.233244	0.131716	0.624149	0.227997	0	0.328919	0	0	1.04544	0	0.20976	3.28412e-07
hsa-mir-552	0.943585	1.42143	0	0.612185	0.214233	0.505754	0.061106	0	0	0.434173	169.669	0	0.302529	0	0.118759	0	0	0	0.773119	0.347824	0.391967	0.203743	0	197.565	0.232207	0	3.89516	2.32438	0	0	0.394797	0	0.208988	3.27204e-07
hsa-mir-6875	0.210399	0.288222	3.85855	0	0.335572	0.206296	0.27375	0	0.203046	0.152204	0	0	0.125487	0.317302	0	0.291863	0.301178	0	0.0909385	0.298373	0.366424	0	0	0	0.131941	0.920174	0	0.236742	0.633781	0.256949	0.353859	1.37861	0.208348	3.262e-07
hsa-mir-3194	0.244526	0.329568	0	0.14086	0.248949	0	0.172569	0	0.225594	0.145913	0.22889	1.17247	0.22703	0.146227	0.0566425	0	0	1.59628	0	0.208479	0.207264	0	0	0.320445	0	0.240417	0.393339	0.324057	0.595304	0.305463	0.303985	0	0.207871	3.25455e-07
hsa-mir-206	0	0.171924	0.445541	0.106751	0.127545	0	0	0	0.170409	0.28995	0	0.524687	0.437102	56.0361	0	0	0.369682	0	0.463875	0	3.86057	0	0.383981	0.401643	0.737883	0.76684	0.242393	2.48961	0.377924	0	90.4874	0.104352	0.207158	3.24339e-07
hsa-mir-605	0.228438	0.102998	0.883449	0.218047	0.38502	0.328689	0.116729	0.244765	0	0.169603	0.358528	0	0.16176	0.122665	0.209503	0.395335	0	0	0.0828855	0.281311	0.146513	0.097941	0	0.533772	0.390647	0.243976	0.195025	0.146253	0.232185	0	0.804773	0.447778	0.202264	3.16676e-07
hsa-mir-5684	0.534898	0	0	0.316547	0.969929	0	0.512094	0.595056	0.532057	0.319751	0.235374	0.24357	0.251302	0.374305	0.123537	0	0	1.04717	0	0.418579	0	0	0.147303	0.145548	0	0	0.202992	0.23786	0.199498	0.466651	0.145133	0	0.201245	3.1508e-07
hsa-mir-548s	0.252839	0.466657	0	0.143467	0.195333	0.302654	0.086942	0.14375	0.271376	0	0.197181	0.725012	0.22798	0.162635	0.197717	0	0	1.26732	0.129976	0.295254	0.122141	0.18073	0	0.153962	0.171827	0.208006	0.297269	0.918821	0.865584	0.323444	0.353859	0.363653	0.197449	3.09137e-07
hsa-mir-6793	0.180465	0.03894	1.33633	0.195235	0.125905	0.35062	0.260563	0	0.195099	0.106875	0.229687	0.303893	0.187331	0.205835	0.113367	0	0.121042	1.3262	0.0676915	0.280242	0.134786	0.13993	0	0.200436	0	0.291101	0.163061	0.257302	0.29775	0.22908	0.247233	0.255699	0.195167	3.05564e-07
hsa-mir-3684	0.235283	0.180182	0	0	0.112521	0	0.345457	0	0.409374	0.160598	0.229126	0.303893	0.253401	0.304579	0.254634	0	0	1.14371	0	0.463564	0	0	0	0.242016	0	0	0.204704	0.735098	0.870791	0.421075	0.369888	0.128119	0.192443	3.013e-07
hsa-mir-4762	0.210369	0.336087	0	0.119511	0.158446	0	0.219439	0.112202	0.2604	0.226449	0	0.467085	0.218551	0.245508	0	0	0.121115	0	0.09699	0.309197	0.187756	0	0	0	0.195014	0.413376	0.176382	0.576906	0.556389	0.238209	0.341199	0.31298	0.191385	2.99643e-07
hsa-mir-6798	0.212567	0.207239	2.45847	0	0.225898	0.42052	0.249854	0.179997	0.215125	0	0.138406	0.308333	0	0.201384	0.16449	0	0.119965	0	0.162783	0.27294	0.122141	0.306331	0	0	0	0.566297	0.0886595	0.177691	0.343969	0.364241	0.518933	0.390513	0.190691	2.98556e-07
hsa-mir-6874	0.197645	0.181216	0.588976	0.14417	0.472031	0.507114	0.230749	0.188171	0.119413	0	0	0.307458	0.14802	0.149733	0	0	0.219511	0	0.739097	0.274525	0.134786	0.665084	0.129186	0.126293	0.064797	0.563306	0	0.362142	0.325053	0.189129	0.715099	0.388147	0.18865	2.95361e-07
hsa-mir-6783	0	0.164222	0.901458	0	0	0.168082	0.429927	0.121607	0.384208	0	0.281136	0.446464	0.323484	0.327089	0	0	0	0	0	0.469861	0.16093	0	0	0.308823	0.153523	0.764863	0.209172	0.347056	0.336156	0.358313	1.11217	0.243563	0.188627	2.95325e-07
hsa-mir-3191	0.38564	0.324206	0.654543	0.162445	0.182671	0.389484	0.166363	0.240797	0.17968	0.160598	0	0.711023	0	0.205609	0.693137	0.437262	0.223629	0	0	0.1884	0.156382	0.326015	0	0	0	0.922418	0.080892	0.465862	0.189467	0.185748	0	1.46904	0.187074	2.92894e-07
hsa-mir-636	0.237639	0.155683	1.88303	0	0.166344	0.595069	0.335871	0.132505	0.203046	0	0	0.48714	0.219429	0.246744	0	0	0.134492	0	0.12928	0.338654	0	0.394801	0	0	0	0.920174	0.142849	0.530923	0.365932	0.335983	0.687275	0.549367	0.184695	2.89168e-07
hsa-mir-6868	0.202198	0.191363	0	0.17573	0.421034	0.617694	0.305542	0	0.203046	0.150614	0	0.21103	0	0.120563	0	0	0.23136	0	0.245501	0.156044	0.417555	0.762749	0	0	0.117185	0.284687	0	0.329967	1.0583	0.130144	0.447577	0.508182	0.183547	2.87371e-07
hsa-mir-320d-2	0.268463	0	1.12442	0.159043	0.205403	0	0.181407	0.321934	0.321619	0.229442	0.184349	0	0	0.163814	0	0.366648	0	0	0.127777	0.178596	0	0.178673	0	0.200436	0.134222	0.446432	0.224204	0.206638	0.199352	0.400239	0.228638	0.76026	0.182878	2.86324e-07
hsa-mir-3944	0.20853	0.647485	1.5582	0	0.10886	0	0.434684	0	0.261952	0	0.142129	0.346395	0.313063	0.248882	0	0	0.152899	0	0	0.244018	0	0	0	0.114971	0	0.530519	0.376738	0.91558	0.22122	0.353841	0.396269	0.299905	0.180715	2.82937e-07
hsa-mir-5581	0.178299	0.284766	0.597706	0	0.217809	0.151188	0.231294	0.137736	0.184833	0.200129	0	0.303893	0.056396	0.173367	0	0	0.149459	0	0.189377	0.19365	0.177706	0	0.175099	0.127638	0.142295	0.418972	0	0.323943	0.527676	0.392571	0.368946	0.358631	0.178003	2.78691e-07
hsa-mir-6852	0.244712	0.34106	0.737368	0.159043	0.163141	0.155305	0.263362	0	0.206145	0.0826355	0.152911	0.45584	0.219771	0.359127	0.138537	0	0.103384	0	0	0.246485	0.169777	0.234185	0	0.142296	0.186215	0.530519	0.141784	0.253774	0.302833	0.052822	0.218032	0.331336	0.177996	2.7868e-07
hsa-mir-4784	0	0	1.25662	0	0.189545	0.175047	0.126733	0.365308	0.174562	0	0.235916	0.24357	0.1694	0.241126	0	0	0	1.1597	0.13121	0.196852	0	0.261127	0	0.126293	0	0.601188	0	0.260879	0.345456	0.264218	0.24309	0.249656	0.174805	2.73684e-07
hsa-mir-4443	0.503674	0.233537	1.72635	0.146767	0.372771	0.104899	0.242017	0.11957	0.207321	0.0347735	0.228564	0	0.0211195	0.440949	0.154828	0	0	0	0.206224	0.425016	0	0	0	0.138955	0	0.436086	0.136576	0.370767	0.324072	0.397547	0.188714	0.533818	0.171771	2.68934e-07
hsa-mir-4777	0.443304	0.232939	0	0.34375	0.139793	0.172252	0.170525	0.145219	0.245267	0.237036	0	0.376655	0.228774	0.281075	0	0	0.211457	0	0	0.323107	0.426532	0.136295	0	0	0	0	0.276639	0.522485	0.306196	0	0.171936	0	0.171231	2.68088e-07
hsa-mir-665	0.115297	0.140467	0.230816	0.388816	0	0.721669	0.147859	0.265827	0.166912	0.174652	0.19666	0	0	0.205385	0	0	0	0	0	0.24896	0.254859	1.54405	0.147303	0.2329	0.495876	0	0.244199	3.43776	0.204628	0.153593	0.188714	0	0.170782	2.67386e-07
hsa-mir-1284	0.223424	0.23358	0.172669	0.164619	0.171001	0	0.310795	0.277146	0.201595	0.278256	0.138406	0.265764	0.150698	0.16591	0	0	0.116211	3.43643	0.113284	0.239703	0.336861	0	0	0.07023	0.108925	0	0.123569	0.445968	0.684033	0.312485	0.494467	0	0.168456	2.63743e-07
hsa-mir-6777	0.248172	0.397596	1.65735	0	0.197871	0.373072	0.274698	0.337267	0.280158	0.135642	0	0	0.199842	0.235831	0.159954	0	0.112825	0	0.11302	0.255488	0	0.368304	0	0	0	0.70982	0	0.162327	0.557091	0.170402	0.139636	0.717724	0.166364	2.6047e-07
hsa-mir-548au	0.194723	0.196205	0	0	0.124395	0.152336	0.201388	0.136824	0.249728	0	0.226917	0.355511	0.179992	0.248943	0	0	0	1.65997	0	0.41976	0	0	0	0.232429	0	0	0.215799	0.693993	0.529614	0.292899	0.26136	0	0.166164	2.60156e-07
hsa-mir-4685	0.228638	0	1.63019	0.170635	0.203197	0.161344	0.231324	0	0.204256	0.143047	0	0.388239	0	0.19863	0	0	0.121042	0	0	0.215472	0.187756	0.272591	0	0	0	0.920689	0.0913335	0.290522	0.192487	0.286116	0.123617	0.745371	0.16599	2.59882e-07
hsa-mir-6502	0.345381	0.160034	0	0.28055	0.191675	0	0.136555	0.157113	0.161737	0.27311	0	0.481995	0.164484	0.235843	0.123537	0.239988	0.174195	3.89791	0	0.363884	0.336861	0	0.106973	0.133831	0.082559	0.412592	0.23743	0.597309	0.33321	0	0	0	0.16311	2.55375e-07
hsa-mir-6125	0.315512	0.175781	1.17056	0.126214	0.25382	0.190779	0.197957	0	0.258121	0.120575	0.247692	0.388239	0.158162	0.364657	0	0	0.147568	0	0.114042	0.269675	0.111117	0.135676	0	0	0	0.771005	0	0.445636	0.975158	0.161737	0.145133	0.653629	0.159949	2.50426e-07
hsa-mir-3680-1	0.169066	0.156707	0.396331	0	0	0	0.154343	0	0.196581	0	0.158791	0.583158	0.172089	0.254066	0.126739	0	0.132609	0	0	0.233772	0	0	0	0.142296	0	0.774992	0.152275	0.307966	0.359164	0.136696	0.18333	0.842953	0.147286	2.30598e-07
hsa-mir-6501	0.349782	0.171702	1.09658	0.143276	0.14978	0	0.326949	0.191623	0.259491	0.140976	0	0.128007	0.203532	0.266625	0	0	0	0	0	0.213989	0.177437	0	0	0	0	0.338752	0.201199	0.32707	0.463813	0.392822	0	0	0.146528	2.29412e-07
hsa-mir-3664	0.321403	0.952931	0	0	0.13451	0	0.188016	0.54213	0	0.474127	0.52001	0	0.157198	0	0.190543	0.560821	0.211457	0	0	0.182047	0	0	0.238574	0.61496	0	0	0.334961	0	0	0.762141	0.290265	0	0.145854	2.28357e-07
hsa-mir-1294	0.32832	0	0	0.204502	0.186564	0.173605	0.081554	0	0.215125	0.0937865	0.128057	0.256015	0.170204	0.199283	0.185716	0	0	0.759642	0.086035	0.116663	0.194899	0	0	0.072477	0	0	0.20561	0.201296	0.230434	0.176802	0	0.163628	0.145842	2.28339e-07
hsa-mir-4640	0.196897	0	2.6459	0	0.172	0.189125	0.309891	0.160367	0.383802	0.13818	0	0	0.376397	0.366098	0.146923	0	0.122807	0	0.431851	0.36484	0	0.143147	0	0	0	0.272424	0.12304	0	0.285208	0.172018	0.26418	0	0.145035	2.27075e-07
hsa-mir-658	0.184817	0	1.03865	0	0.206987	0.193087	0.135825	0.15105	0.242866	0.190982	0.184235	0.340852	0	0.232196	0.13117	0	0	0	0.093212	0.220841	0	0	0	0.13857	0	1.05507	0	0.196139	0.471312	0.208268	0.130622	1.23913	0.14481	2.26723e-07
hsa-mir-4732	0.221111	0.19666	0.997086	0	0.349473	0.172089	0.10807	0	0.203422	0	0	0	0	0.217602	0.923537	0.496341	0.282067	1.90199	0.257201	0	0.123204	0.440304	0	0	0	0.149648	0	0.250016	0.138302	0	0	0.328848	0.143975	2.25416e-07
hsa-mir-1537	0.178216	0.197058	0	0.104277	0.232233	0	0.103655	0	0.203046	0.143208	0.11008	0.542111	0	0.205835	0	0.09298	0	6.47893	0	0.32847	0.144342	0	0	0.122099	0	0.338019	0.1894	0.318762	0.57358	0.181542	0.172978	0.150979	0.143775	2.25102e-07
hsa-mir-4758	0.380802	0.129814	7.07466	0	0.154417	0.440424	0.238614	0	0.240951	0.166456	0	0	0.104006	0.183377	0.271545	0	0.132609	0	0	0.250063	0.25229	0	0	0	0	0	0	0.368564	0.605436	0.438267	0.457276	0.652524	0.143513	2.24692e-07
hsa-mir-7974	0	0.136788	0.445339	0	0	0	0.231889	0	0.327053	0.0347735	0.644861	2.1522	0.68338	0.615002	0	0	0	0	0	0.392402	0.148218	0	0	0.565777	0	1.9263	0.441233	2.61826	0.326904	0.066574	0.357549	0.47211	0.142503	2.23111e-07
hsa-mir-3926-1	0.290006	0	0	0.258974	0.850629	0.519906	0.126733	0.484009	0.27531	0.235813	0	0	0	0.222234	0	0	0.129754	0	0	0.335233	0.404358	0	0.350563	0	0.152708	0	0.145878	0.306615	0.18925	0.246044	0	0	0.137816	2.15773e-07
hsa-mir-548aw	0.184817	0.144921	0	0.136995	0.39376	0.151502	0.096045	0.214485	0.135068	0.145265	0	0	0	0	0	0.290125	0.149733	0	0.260371	0	0.134968	0.188321	0.201653	0	0	0.118303	0	0.182014	0.300209	0.134713	0.167411	0.631418	0.136031	2.12979e-07
hsa-mir-1180	21.5018	18.3566	185.748	11.1414	42.1151	0	0.123346	0	0.237296	0	0.353062	0.393097	0.14739	0.275597	0	0	0	0	0.101947	0.191795	0	0.083904	0	0.179116	0	0.385502	0.0823555	0.242387	0.402236	0.123363	0	0.389134	0.135376	2.11953e-07
hsa-mir-1184-3	0	0	0	0	0	3.93283	0.252608	0.088234	0.182315	0.241806	0.186101	0	0.264758	0.265315	0	0	0	0	0.292036	0	0.472924	8.46462	0	0.232686	0.866838	0	0.273891	6.60245	0.584225	0	0.796488	0	0.135275	2.11793e-07
hsa-mir-3619	0.136501	0	0.881298	0.0929315	0	0.350094	0.181474	0.233556	0.238864	0.283876	0	0	0.141424	0.260982	0.129909	0	0	1.44912	0.103807	0.257613	0.08632	0	0	0.121008	0.125477	0.310569	0.120277	0	0.230196	0.569639	0.345955	0.208616	0.133205	2.08553e-07
hsa-mir-551a	0.992687	0	2.96736	0.24475	0.101406	0	0.110594	0	0.251948	0.152204	0.191392	0	0.121488	0.262403	0.144618	0	0	30.1914	0.119568	0.880657	1.34786	0	0	0.072535	0	0	0.370807	0.813511	1.44019	0.46203	2.93981	0	0.133053	2.08315e-07
hsa-mir-1293	0.174902	0	0	0.226656	0	2.32164	0.534358	0	2.4791	0	0	0	1.46095	9.13928	0.167714	0.204108	0.331255	0	0	2.02228	0.296559	0.134916	0	0	0	0.382431	0.177561	0.624074	0	0.123658	0	0	0.129287	2.02419e-07
hsa-mir-7154	0	0	0	0	0	0.538608	0.375968	0.358411	0.173232	0	0.111216	0	0.335522	0.081317	0	0	0.385521	0	0.241592	0.470032	0.741398	0.744622	0	0.139177	0.143121	0	0.314235	0.365133	0.157208	0	1.03161	0	0.125196	1.96015e-07
hsa-mir-607	0.121908	0	0	0	0.151377	0.379379	0.136875	0	0.187237	0	0	0.505601	0	0.357554	0.335858	0.112	0.127968	0	0.387868	0.161564	0	0.38887	0	0.169614	0	0.148805	0.0849595	0.743986	0	0.163411	0	0.198291	0.124938	1.9561e-07
hsa-mir-4707	0.276427	0	1.17688	0.156188	0.187767	0	0.206117	0	0.223642	0	0.117958	0	0.124716	0.213263	0	0	0.121115	1.45995	0.105539	0.196983	0	0	0	0	0.068709	0.416013	0.078328	0.402413	0.347726	0.239849	0.200293	0.354034	0.122916	1.92444e-07
hsa-mir-6734	0	0.191743	0.872952	0.122099	0.30625	0.336348	0.245496	0	0.119413	0.0630895	0	0	0.158162	0.145819	0.12575	0	0.14679	1.67993	0.220327	0	0.134968	0.220473	0	0	0	0.504928	0	0.067279	0.116999	0	0	0.280389	0.120756	1.89062e-07
hsa-mir-1538	0.127224	0	1.31488	0.139966	0.14978	0	0.121932	0	0.173232	0.117408	0	0.586234	0	0.205835	0	0	0.07939	0	0.114183	0.20606	0.127546	0.156818	0	0	0	0.677504	0	0.394033	0.743065	0.130047	0	0.810511	0.11967	1.87362e-07
hsa-mir-4652	0.389464	0	4.6922	0	0	0	1.8273	0	1.76313	0	0.654898	0	2.38946	2.69519	0	0.881584	0.238705	0	0	4.67635	0	0	0	0.968357	0	0.271441	0	2.40013	2.87515	1.44685	1.83738	0	0.119353	1.86865e-07
hsa-mir-202	0.157144	0	2.24446	1.14469	0.139549	2227.6	0.247396	0.473881	0.178128	0.181232	0	0	0.082863	0	0	0	0	0	0	0	0.228749	0.699124	0.41892	0	0	0	0.217195	13.0869	0.897393	0	0.306457	0	0.111206	1.74111e-07
hsa-mir-3609	0	0	0.596577	0	0.10588	0.160907	0	0	0.113295	0	0.263423	0.304423	0	0.140824	0.127317	0	0	12.2965	0	0.248792	0	0	0	0.294	0	0.418972	0	0.358104	0.288049	0.180536	0.341199	0.147576	0.109587	1.71576e-07
hsa-mir-6747	0.149276	0	2.07478	0	0.164824	0.192637	0.110594	0	0	0.150238	0	0.226292	0	0	0	0	0.105635	0	0.124675	0	0.115357	0.156818	0	0	0	0.294591	0	0.274108	0.348438	0.150801	0.279545	0.376859	0.108115	1.6927e-07
hsa-mir-4442	0.208376	0	1.10084	0	0.294863	0	0.132094	0.136824	0.129126	0.0826355	0.299914	0.064004	0	0.152399	0.132071	0	0	0	0	0.161553	0	0	0	0.151797	0	0.414885	0	0.223404	0.81745	0.247397	0	0.270026	0.105881	1.65773e-07
hsa-mir-6833	0.123525	0.171264	1.40186	0	0.311756	0.258736	0	0	0	0.145752	0	0.200489	0	0	0	0.100746	0.13041	0	0.110516	0	0.165567	0.19694	0	0	0	0.310569	0	0	0.208641	0.163411	0.185361	0.375054	0.105631	1.65381e-07
hsa-mir-548k	0.188867	0.218923	0	0	0.0953165	0	0.159347	0	0.189648	0.0826355	0	0.446464	0.316288	0.259658	0	0	0	0	0.0509295	0.21373	0.115357	0	0	0.109997	0	0.240417	0.150683	0.259835	0.346546	0.144515	0	0.147524	0.102657	1.60725e-07
hsa-mir-765	0.136008	0.278416	0.439277	0	0.249116	0.436673	0.166363	0	0.078219	0	0	0.192011	0	0	0	0	0.161536	0	0.249877	0	0.125515	1.10897	0	0	0	0.771375	0	0.27022	0	0.211287	0.290265	0.256556	0.101867	1.59489e-07
hsa-mir-1275	0.266901	0.182987	1.88505	0	0.517367	0.109822	0	0	0	0.059013	0.344726	0	0	0	0	0	0.200896	1.22957	0.179316	0	0	0.198613	0.261276	0.339228	0	0.620064	0	0.091223	0.548103	0.13825	0	1.07304	0.100523	1.57384e-07
hsa-mir-3199-1	0.095065	0.184953	0	0	0.207656	0.101135	0.09947	0	0.20078	0.157253	0	0	0	0.185971	0.136196	0	0	0	0	0.144616	0	0.166637	0	0	0.243686	0.582203	0	0.565204	0.247438	0.123286	0.188714	0.581099	0.100303	1.5704e-07
hsa-mir-489	0.32832	0	0	0.132941	0.166547	0	0	0.21939	0	0.0937865	0	0	0.0930455	0	0.195136	1.73245	0.280781	0	0	0.175951	0.106919	0.191082	0	0	0	0	0	0.276178	0.485145	0.289555	0.324751	0.171636	0.093416	1.46257e-07
hsa-mir-4714	0.095065	0	0	0.089531	0.197677	0	0	0.184569	0.231139	0	0	0	0	0.191479	0.205834	0.289625	0.129329	0	0.121937	0.419783	0	0	0	0	0	0.198442	0	0.207642	0.654535	0.234257	0.26238	0.511954	0.092298	1.44507e-07
hsa-mir-1251	0.190578	0.19114	2.87001	0.888581	138.878	0.430482	0	0	0	0	0	0	0	0	0.187365	1.87078	1.14077	0	6.47851	0	0	6.27913	1.27076	0	0	0	0	0.955507	0.183378	0.254116	1.09118	0	0.091689	1.43553e-07
hsa-mir-383	0	0.315153	0	0.705785	0	0.18389	0.409418	0	0	0.425157	0.166841	0	0	0	0	0	0	0	35.4203	0	0	0	1.53509	0.219994	0.162251	0	0.27905	1.06578	15.5004	0.389451	0.659274	3.96888	0.0811255	1.27015e-07
hsa-mir-6764	0.098823	0.139419	0.841533	0	0.160328	0.162653	0.159683	0	0	0	0	0.293117	0	0.099007	0	0	0.070195	0	0.103926	0	0	0.339183	0	0	0	0.459015	0	0.196614	0.464478	0.081737	0.265496	0.516632	0.075966	1.18937e-07
hsa-mir-4423	0.223217	0	0.400696	0	0.418898	1.51056	0	0	0.126775	0.047862	0	0	0	0	0.150466	0	0.639765	0	0.117249	0.156326	0	0	0	0	0.091356	4.54435	0	0.293577	0.248335	0.862223	0.367477	2.64145	0.069609	1.08984e-07
hsa-mir-934	0.699058	0	0.953616	1.74548	0.56769	0	41.5784	0.300138	0.560254	0.26715	0	0	0.222714	0.443777	0	0	0	0	0	0.988721	0	0	0.582803	0	0	0	0.134411	0.137433	0	0.910059	0.860875	0	0.0672055	1.05221e-07
hsa-mir-7110	0	0.211898	2.04258	0	0	0.15761	0.115662	0	0	0	0	0.296855	0	0.127992	0	0	0	0	0.286345	0.284506	0	0.347286	0	0.154412	0	0.240417	0	0.279214	0.351784	0.14645	1.22982	0.308981	0.057831	9.05434e-08
hsa-mir-4687	0.13398	0.219551	0.435094	0	0.199804	0	0.175386	0	0.133495	0.171505	0	0.440938	0.160411	0.249027	0	0	0	0	0	0.244864	0	0	0	0	0	0.212124	0	0.139618	0.940273	0.163411	0.101806	0	0.050903	7.96966e-08
hsa-mir-519a-1	0.450615	0.17883	5.67758	0	0	0	1.85343	0.231121	0.201595	0	0	0.503	0	0.40532	0	0	0	0	0.341967	0.669759	0	0	0	0	0.091667	0.620283	0	109.121	95.2613	1.14349	2.3833	0	0.0458335	7.17595e-08
hsa-mir-3620	0.188174	0	2.35694	0	0	0.194964	0.114615	0	0	0	0	0.113146	0	0.105767	0	0	0	0	0.0838495	0.196852	0.181862	0.497365	0	0	0	0.356624	0	0.327993	0.17682	0.110018	0.369082	0.194751	0.0419247	6.56397e-08
hsa-mir-5703	0.185218	0	0.903049	0	0.230696	0	0.081554	0	0.14881	0.147343	0.593562	0.064004	0	0.22303	0	0	0	0	0	0.17667	0	0	0	0.381103	0	0.350015	0.215697	0.141255	0.194304	0	0	0.390982	0.032002	5.01041e-08
hsa-mir-4665	0	0	0.758605	0	0	0	0.17138	0	0.118988	0	0	0.3094	0	0.060242	0	0	0	1.07977	0.081723	0.227645	0	0.261523	0	0.133831	0	0.463244	0	0.22818	0.190942	0.203631	0.420497	0.391171	0.030121	4.71591e-08
hsa-mir-103a-1	7932.34	12903.3	7802.92	6503.71	11164.9	0	0	0	0	0	0	0	0	0	0	0	0	0	0	0	0	0	0	0	0	0	0	0	0	0	0	0	0	0
hsa-mir-103a-2	7945.51	12894.5	7801.97	6500.34	11205.6	0	0	0	0	0	0	0	0	0	0	0	0	0	0	0	0	0	0	0	0	0	0	0	0	0	0	0	0	0
hsa-mir-10b	4463.09	14051.9	21366.3	13578.3	16950.1	0	0	0	0	0	0	0	0	0	0	0	0	0	0	0	0	0	0	0	0	0	0	0	0	0	0	0	0	0
hsa-mir-1178	0	0	0	0	0	0.33651	0	0	0	0.140041	0	0.300258	0	0	0	0	0	1.47217	0.889721	0	0.169777	13.9901	0	0	0.247938	0.212124	0	0.811791	0.332935	0	0.309677	0.326861	0	0
hsa-mir-1181	0.187791	0	0.945964	0	0.28735	0	0	0	0	0	0	0	0	0	0	0	0	0	0	0	0	0	0	0	0	0	0	0	0	0	0	0	0	0
hsa-mir-1182	0	0	0	0	0	0	0	0	0	0	0	0	0	0	0	0	0	0	0	0	0	0	0	0	0	0	0	0	0	0	0	0	0	0
hsa-mir-1183	0	0	0	0	0	0	0	0	0	0	0	0	0	0	0	0	0	0	0	0	0	0	0	0	0	0	0	0	0	0	0	0	0	0
hsa-mir-1184-1	0	0	0	0	0	0	0	0	0	0	0	0	0	0	0	0	0	0	0	0	0	0	0	0	0	0	0	0	0	0	0	0	0	0
hsa-mir-1184-2	0	0	0	0	0	0	0	0	0	0	0	0	0	0	0	0	0	0	0	0	0	0	0	0	0	0	0	0	0	0	0	0	0	0
hsa-mir-1185-1	0	0.165156	0	0.361386	0	1.56295	0	0	0	0.141833	0	0	0	0	0	0	0	0	0.190404	0	0	3.46414	0	0	0.305919	0	0	1.90828	0.228092	0	0.265496	0	0	0
hsa-mir-1185-2	0	0	0	0.181194	0	0.165501	0	0	0	0	0	0	0	0	0	0	0	0	0	0	0	0.32629	0	0	0	0	0	0.491184	0	0	0	0	0	0
hsa-mir-1193	0	0	0	0	0	1.36867	0	0	0	0	0	0	0	0	0	0	0	0	0.237038	0	0.105541	6.03669	0	0	0.110327	0	0	2.29148	0	0	0.26136	0	0	0
hsa-mir-1197	0	0	0	0	0	0	0	0	0	0	0	0	0	0	0	0	0	0	0	0	0	0	0	0	0	0	0	0	0	0	0	0	0	0
hsa-mir-1200	0	0	0	0	0	0	0	0	0	0	0	0	0	0	0	0	0	0	0	0	0	0	0	0	0	0	0	0	0	0	0	0	0	0
hsa-mir-1202	0	0	0	0	0	0	0	0	0	0	0	0	0	0	0	0	0	0	0	0	0	0	0	0	0	0	0	0	0	0	0	0	0	0
hsa-mir-1203	0	0	0	0	0	0	0	0	0	0	0	0	0	0	0	0	0	0	0	0	0	0	0	0	0	0	0	0	0	0	0	0	0	0
hsa-mir-1204	0	0	0	0	0	0	0	0	0	0	0	0	0	0	0	0	0	0	0	0	0	0	0	0	0	0	0	0	0	0	0	0	0	0
hsa-mir-1205	0	0	0	0	0	0	0	0	0	0	0	0	0	0	0	0	0	0	0	0	0	0	0	0	0	0	0	0	0	0	0	0	0	0
hsa-mir-1206	0	0	0	0	0	0	0	0	0	0	0	0	0	0	0	0	0	0	0	0	0	0	0	0	0	0	0	0	0	0	0	0	0	0
hsa-mir-1207	0	0	0	0	0	0	0	0	0	0	0	0	0	0	0	0	0	0	0	0	0	0	0	0	0	0	0	0	0	0	0	0	0	0
hsa-mir-1208	0	0	0	0	0	0	0	0	0	0	0	0	0	0	0	0	0	0	0	0	0	0	0	0	0	0	0	0	0	0	0	0	0	0
hsa-mir-122	0	21553.1	0	0	0	0.157358	0	0	0	367.955	0	0	0.167457	0	0.226674	17.2333	0	1.37243	0	0	0	0.140135	0	0	0	0	0	0.856612	0	0	0.139636	0.190419	0	0
hsa-mir-1225	0	0	0.195129	0	0	0	0	0	0	0	0	0	0	0	0	0	0	0	0.164069	0	0	0.35031	0	0	0	0	0	0	0.09129	0	0	0	0	0
hsa-mir-1227	0	0	1.28876	0	0	0	0	0	0	0	0	0	0	0	0	0	0	0	0	0	0	0	0	0	0	0	0	0	0.0961925	0	0	0	0	0
hsa-mir-1231	0	0	0	0	0	0	0	0	0	0	0	0	0	0	0	0	0	0	0	0	0	0	0	0	0	0	0	0	0	0	0	0	0	0
hsa-mir-1233-1	0	0	0	0	0	0	0	0	0	0	0	0	0	0	0	0	0	0	0	0	0	0	0	0	0	0	0	0	0	0	0	0	0	0
hsa-mir-1233-2	0	0	0	0	0	0	0	0	0	0	0	0	0	0	0	0	0	0	0	0	0	0	0	0	0	0	0	0	0	0	0	0	0	0
hsa-mir-1234	0	0	1.13057	0	0	0	0	0	0	0	0	0	0	0	0	0	0	0	0	0	0	0.103851	0	0	0	0	0	0	0	0	0	0.141987	0	0
hsa-mir-1236	0	0	0	0	0	0	0	0	0	0	0	0	0	0	0	0	0	0	0	0	0	0	0	0	0	0	0	0	0	0	0	0	0	0
hsa-mir-1237	0	0	0.571205	0	0	0	0	0	0	0	0	0	0	0	0	0	0	0	0	0	0	0	0	0	0	0	0	0	0	0	0	0	0	0
hsa-mir-1238	0	0	0.163036	0	0	0	0	0	0	0	0	0	0	0	0	0	0	0	0	0	0	0.123008	0	0	0	0	0	0	0	0	0	0	0	0
hsa-mir-124-1	0	0	0	0	0	0	0	0	0	0	0	0	0	0	0	0	0	0	31.003	0	0	0.775621	0	0	0	0	0	2.08262	0	0	0	0.246626	0	0
hsa-mir-124-2	0	0	0	0	0	0	0	0	0	0	0	0	0	0	0	0	0	0	30.9513	0	0	0.813412	0	0	0	0	0	1.95722	0	0	0	0.052339	0	0
hsa-mir-124-3	0	0	0	0	0	0	0	0	0	0	0	0	0	0	0	0	0	0	0.268134	0	0	0.309038	0	0	0	0.920207	0	0.725347	0	0	0.178775	0.656039	0	0
hsa-mir-1243	0	0	0	0	0	0	0	0	0	0	0	0	0	0	0	0	0	0	31.079	0	0	0.727968	0	0	0	0	0	1.9386	0	0	0	0.16235	0	0
hsa-mir-1244-1	0	0	0	0	0	0	0	0	0	0	0	0	0	0	0	0	0	0	0	0	0	0	0	0	0	0	0	0	0	0	0	0	0	0
hsa-mir-1244-2	0	0	0	0	0	0	0	0	0	0	0	0	0	0	0	0	0	0	0	0	0	0	0	0	0	0	0	0	0	0	0	0	0	0
hsa-mir-1244-3	0	0	0	0	0	0	0	0	0	0	0	0	0	0	0	0	0	0	0	0	0	0	0	0	0	0	0	0	0	0	0	0	0	0
hsa-mir-1244-4	0	0	0	0	0	0	0	0	0	0	0	0	0	0	0	0	0	0	0	0	0	0	0	0	0	0	0	0	0	0	0	0	0	0
hsa-mir-1245b	0	0	0	0	0	0	0	0	0	0	0	0	0	0	0	0	0	0	0	0	0	0	0	0	0	0	0	0	0	0	0	0	0	0
hsa-mir-1246	0	0	0	0	0	0	0	0	0	0	0	0	0	0	0	0	0	0	0	0	0	0	0	0	0	0	0	0	0	0	0	0	0	0
hsa-mir-1250	0	0	0	0	0.177255	0	0	0	0	0	0	0	0	0	0	0	0	0	0.348742	0	0	0.722918	0	0	0	0	0	0	0	0	0.309677	0.108879	0	0
hsa-mir-1252	0	0	0	0	0	0	0	0	0	0	0	0	0	0	0	0	0	0	0	0	0	0.06666	0	0	0	0	0	0	0	0	0	0	0	0
hsa-mir-1253	0	0	0	0	0	0	0	0	0	0	0	0	0	0	0	0	0	0	0	0	0	0	0	0	0	0	0	0	0	0	0	0	0	0
hsa-mir-1255b-1	0	0	0	0	0	0	0	0	0	0	0	0	0	0	0	0	0	0	0	0	0	0	0	0	0	0	0	0	0	0	0	0	0	0
hsa-mir-1255b-2	0	0	0	0	0	0	0	0	0	0	0	0	0	0	0	0	0	0	0	0	0	0	0	0	0	0	0	0	0	0	0	0	0	0
hsa-mir-1256	0	0	0	0	0	0	0	0	0	0	0	0	0	0	0	0	0	0	0	0	0	0	0	0	0	0	0	0	0	0	0	0	0	0
hsa-mir-1257	0	0	0	0	0	0	0	0	0	0	0	0	0	0	0	0	0	0	0	0	0	0	0	0	0	0	0	0	0	0	0	0	0	0
hsa-mir-1260a	0	0	0	0	0	0	0	0	0	0	0	0	0	0	0	0	0	0	0	0	0	0	0	0	0	0	0	0	0	0	0	0	0	0
hsa-mir-1260b	0	0	1.16604	0	0	0	0	0	0	0	0	0	0	0	0	0	0	0	0	0	0	0	0	0	0	0	0	0	0	0	0	0.297823	0	0
hsa-mir-1261	0	0	0	0	0	0	0	0	0	0	0	0	0	0	0	0	0	0	0	0	0	0	0	0	0	0	0	0	0	0	0	0	0	0
hsa-mir-1263	0	0	0	0	0	0	0	0	0	0	0	0	0	0	0	0	0	0	0	0	0	0	0	0	0	0	0	0	0	0	0	0	0	0
hsa-mir-1264	0	0	0	0	0	0	0	0	0	0	0	0	0	0	0	0	0	0	0.263698	0	0	0	0	0	0	0	0	0	0	0	0	0	0	0
hsa-mir-1265	0	0	0	0	0	0	0	0	0	0	0	0	0	0	0	0	0	0	0	0	0	0	0	0	0	0	0	0	0	0	0	0	0	0
hsa-mir-1267	0	0	0	0	0	0	0	0	0	0	0	0	0	0	0	0	0	0	0	0	0	0	0	0	0	0	0	0	0	0	0	0	0	0
hsa-mir-1268a	0	0	0	0	0	0	0	0	0	0	0	0	0	0	0	0	0	0	0	0	0	0	0	0	0	0	0	0	0	0	0	0	0	0
hsa-mir-1268b	0	0	0	0	0	0	0	0	0	0	0	0	0	0	0	0	0	0	0	0	0	0	0	0	0	0	0	0	0	0	0	0	0	0
hsa-mir-1269b	0	0.815408	1.61519	0	0	0	0	0	0	0	0	0	0.045718	0	0	0	0	0	0	0.622251	0	0	0	0	0	0.351689	0	0.445668	0.874997	0.177392	0.571744	0	0	0
hsa-mir-1272	0	0	0	0	0	0	0	0	0	0	0	0	0	0	0	0	0	0	0	0	0	0	0	0	0	0	0	0	0	0	0	0	0	0
hsa-mir-1273a	0	0	0	0	0	0	0	0	0	0	0	0	0	0	0	0	0	0	0	0	0	0	0	0	0	0	0	0	0	0	0	0	0	0
hsa-mir-1273c	0	0	0	0	0	0	0	0	0	0	0	0	0	0	0	0	0	0	0	0	0	0	0	0	0	0	0	0	0	0	0	0	0	0
hsa-mir-1273d	0	0	0	0	0	0	0	0	0	0	0	0	0	0	0	0	0	0	0	0	0	0	0	0	0	0	0	0	0	0	0	0	0	0
hsa-mir-1273e	0	0	0	0	0	0	0	0	0	0	0	0	0	0	0	0	0	0	0	0	0	0	0	0	0	0	0	0	0	0	0	0	0	0
hsa-mir-1273f	0	0	0	0	0	0	0	0	0	0	0	0	0	0	0	0	0	0	0	0	0	0	0	0	0	0	0	0	0	0	0	0	0	0
hsa-mir-1273g	0	0	0	0	0	0	0	0	0	0	0	0	0	0	0	0	0	0	0	0	0	0	0	0	0	0	0	0	0	0	0	0	0	0
hsa-mir-1273h	0	0	0	0	0	0	0	0	0	0	0	0.317403	0	0	0	0	0	3.4931	0	0	0	0	0	0	0	0	0	0	1.04815	0	0	0	0	0
hsa-mir-1276	0	0.237596	0.5467	0	0	0	0.152411	0	0.177352	0	0	0	0.158162	0.186826	0	0	0	0	0.368186	0.194223	0	0	0	0	0	0.373964	0.0972865	0.335284	0.164992	0.161722	0.396269	0	0	0
hsa-mir-1278	0	0	0	0	0	0	0	0	0	0	0	0	0	0	0	0	0	0	0	0	0	0	0	0	0	0	0	0.150311	0.185144	0	0	0	0	0
hsa-mir-1279	0	0	0	0	0	0	0	0	0	0	0	0	0	0	0	0	0	0	0	0	0	0	0	0	0	0	0	0	0	0	0	0	0	0
hsa-mir-128-1	72.4094	122.349	153.777	59.3503	81.3397	0	0	0	0	0	0	0	0	0	0	0	0	0	0	0	0	0	0	0	0	0	0	0	0	0	0	0	0	0
hsa-mir-1281	0	0	0	0	0	0	0	0	0	0	0	0	0	0	0	0	0	0	0	0	0	0	0	0	0	0	0	0	0	0	0	0	0	0
hsa-mir-1283-1	0	0	0	0	0	0	0	0	0	0	0	0	0	0	0	0	0	0	0	0	0	0	0	0	0	0	0	1.79598	0.935995	0	0	0	0	0
hsa-mir-1283-2	0	0	0	0	0	0	0.080122	0	0	0	0	0	0	0	0	0	0	0	0	0	0	0	0	0	0	0	0	3.84307	1.20717	0	0	0	0	0
hsa-mir-1285-1	0	0	0	0	0	0	0	0	0	0	0	0	0	0	0	0	0	0	0	0	0	0	0	0	0	0	0	0	0.124831	0	0.217723	0	0	0
hsa-mir-1285-2	0	0	0	0	0	0	0	0	0	0	0	0	0	0	0	0	0	0	0	0	0	0	0	0	0	0	0	0	0	0	0	0	0	0
hsa-mir-1286	0	0	0	0	0	0	0	0	0	0	0	0	0	0	0	0	0	0	0	0	0	0	0	0	0	0	0	0	0	0	0	0	0	0
hsa-mir-1289-1	0	0	0	0	0	0	0	0	0	0	0	0	0	0	0	0	0	0	0	0	0	0	0	0	0	0	0	0	0	0	0	0	0	0
hsa-mir-1289-2	0	0	0	0	0	0	0	0	0	0	0	0	0	0	0	0	0	0	0	0	0	0	0	0	0	0	0	0	0	0	0	0	0	0
hsa-mir-129-1	1.22351	0.255891	11.6984	18.8015	0.753312	0	0	0	0	0	0	0	0	0	0	0	0	0	0	0	0	0	0	0	0	0	0	0	0	0	0	0	0	0
hsa-mir-1295b	0.155937	12.4697	0	0	0	0	0	0	0	0.16797	0	0	0	0	0	0	0	0	0	0	0	0	0	0	0	0	0	0	0	0	0	0	0	0
hsa-mir-1297	0	0	0	0	0	0	0	0	0	0	0	0	0	0	0	0	0	0	0	0	0	0	0	0	0	0	0	0	0	0	0	0	0	0
hsa-mir-1298	0	0	0	0	0	0	0	0	0	0	0	0	0	0	0	0	0.150209	0	4.42813	0	0	0	0.505724	0	0	0	0	3.48159	0	0	0	0	0	0
hsa-mir-1299	0	0	0	0	0	0	0	0	0	0	0	0	0	0	0	0	0	0	0	0	0	0	0	0	0	0	0	0	0	0	0	0	0	0
hsa-mir-1302-1	0	0	0	0	0	0	0	0	0	0	0	0	0	0	0	0	0	0	0	0	0	0	0	0	0	0	0	0	0	0	0	0	0	0
hsa-mir-1302-10	0	0	0	0	0	0	0	0	0	0	0	0	0	0	0	0	0	0	0	0	0	0	0	0	0	0	0	0	0	0	0	0	0	0
hsa-mir-1302-11	0	0	0	0	0	0	0	0	0	0	0	0	0	0	0	0	0	0	0	0	0	0	0	0	0	0	0	0	0	0	0	0	0	0
hsa-mir-1302-2	0	0	0	0	0	0	0	0	0	0	0	0	0	0	0	0	0	0	0	0	0	0	0	0	0	0	0	0	0	0	0	0	0	0
hsa-mir-1302-3	0	0	0	0	0	0	0	0	0	0	0	0	0	0	0	0	0	0	0	0	0	0	0	0	0	0	0	0	0	0	0	0	0	0
hsa-mir-1302-4	0	0	0	0	0	0	0	0	0	0	0	0	0	0	0	0	0	0	0	0	0	0	0	0	0	0	0	0	0	0	0	0	0	0
hsa-mir-1302-5	0	0	0	0	0	0	0	0	0	0	0	0	0	0	0	0	0	0	0	0	0	0	0	0	0	0	0	0	0	0	0	0	0	0
hsa-mir-1302-6	0	0	0	0	0	0	0	0	0	0	0	0	0	0	0	0	0	0	0	0	0	0	0	0	0	0	0	0	0	0	0	0	0	0
hsa-mir-1302-7	0	0	0	0	0	0	0	0	0	0	0	0	0	0	0	0	0	0	0	0	0	0	0	0	0	0	0	0	0	0	0	0	0	0
hsa-mir-1302-8	0	0	0	0	0	0	0	0	0	0	0	0	0	0	0	0	0	0	0	0	0	0	0	0	0	0	0	0	0	0	0	0	0	0
hsa-mir-1302-9	0	0	0	0	0	0	0	0	0	0	0	0	0	0	0	0	0	0	0	0	0	0	0	0	0	0	0	0	0	0	0	0	0	0
hsa-mir-1303	0	0	0	0	0	0	0	0	0	0	0	0	0	0	0	0	0	0	0	0	0	0	0	0	0	0	0	0.174898	0	0	0	0.102198	0	0
hsa-mir-1305	0	0	0	0.226954	0.13891	0.429625	0	0	0	0	0	0.293117	0	0.598932	0	0	0.460134	0	0	0	0.584697	0.378666	0	0	0.518907	0.306736	0	0.726069	1.48672	0	2.41432	0	0	0
hsa-mir-1321	0	0	0	0	0	0	0	0	0	0	0	0	0	0	0	0	0	0	0	0	0	0	0	0	0	0	0	0	0	0	0	0	0	0
hsa-mir-1322	0	0	0	0	0	0	0	0	0	0	0	0	0	0	0	0	0	0	0	0	0	0	0	0	0	0	0	0	0	0	0	0	0	0
hsa-mir-1323	0	0	0	0	0	0	0.163108	0	0	0	0	0	0	0	0	0	0	0	0	0	0	0	0	0	0	0	0	24.0063	3.54581	0	0	0	0	0
hsa-mir-1324	0	0	0	0	0	0	0	0	0	0	0	0	0	0	0	0	0	0	0	0	0	0	0	0	0	0	0	0	0	0	0	0	0	0
hsa-mir-1469	0	0	0	0	0	0	0	0	0	0	0	0	0	0	0	0	0	0	0	0	0	0	0	0	0	0	0	0	0	0	0	0	0	0
hsa-mir-1470	0	0	0	0	0	0	0	0	0	0	0	0	0	0	0	0	0	0	0	0	0	0	0	0	0	0	0	0	0	0	0	0	0	0
hsa-mir-1471	0	0	0	0	0	0	0	0	0	0	0	0	0	0	0	0	0	0	0	0	0	0	0	0	0	0	0	0	0	0	0	0	0	0
hsa-mir-147a	0	0	0	0	0	0	0	0	0	0	0	0	0	0	0	0	0	0	0	0	0	0	0	0	0	0	0	0	0	0	0	0	0	0
hsa-mir-1539	0	0	0	0	0	0	0	0	0	0	0	0	0	0	0	0	0	0	0	0	0	0	0	0	0	0	0	0	0.138975	0	0	0	0	0
hsa-mir-1587	0	0	0	0	0	0	0	0	0	0	0	0	0	0	0	0	0	0	0	0	0	0	0	0	0	0	0	0	0	0	0	0	0	0
hsa-mir-1825	0	0	0	0	0	0	0	0	0	0	0	0	0	0	0	0	0	0	0	0	0	0	0	0	0	0	0	0	0	0	0	0	0	0
hsa-mir-1827	0	0	0	0	0	0	0	0	0	0	0	0	0	0	0	0	0	0	0	0	0	0	0	0	0	0	0	0	0	0	0	0	0	0
hsa-mir-1908	0	0	0.46474	0	0	0	0	0	0	0	0	0	0	0	0	0	0	0	0.103204	0	0	0	0	0	0	0	0	0	0	0	0	0	0	0
hsa-mir-1909	0	0	0	0	0	0	0	0	0	0	0	0	0	0	0	0	0	0	0	0	0	0	0	0	0	0	0	0	0	0	0	0	0	0
hsa-mir-1910	0	0	0.383769	0	0	0	0.923989	0	0.247961	0	0	0	0.130369	1.09448	0	0	0	0	0	0.801796	0	0	0	0	0	0.566297	0	0.254159	0	0	0.26418	0.499263	0	0
hsa-mir-1911	0.12706	0	0	0	0	0	0.159347	0	0	0	0	0	0	0	0	0	0.160168	0	0.195223	0.74608	0	0	0.510544	0	0	0	0	2.57814	0	0	0	0	0	0
hsa-mir-1912	0	0	0	0	0	0	0	0	0	0	0	0	0	0	0	0	0	0	0.537688	0	0	0	0.156836	0	0	0	0	0.479907	0	0	0	0	0	0
hsa-mir-1913	0	0	0	0	0	0	0	0	0	0	0	0	0	0	0	0	0	0	0	0	0	0	0	0	0	0	0	0	0	0	0	0	0	0
hsa-mir-1914	0	0	1.13099	0	0	0	0	0	0	0	0	0	0	0	0	0	0	0	0	0	0	0	0	0	0	0.436086	0	0	0	0	0.602493	0.215189	0	0
hsa-mir-1915	0	0	1.44454	0	0	0	0	0	0	0	0	0	0	0	0	0	0	0	0	0	0	0	0	0	0	0	0	0	0	0	0	0	0	0
hsa-mir-1972-1	0	0	0	0	0	0	0	0	0	0	0	0	0	0	0	0	0	0	0	0	0	0	0	0	0	0	0	0	0	0	0	0	0	0
hsa-mir-1972-2	0	0	0	0	0	0	0	0	0	0	0	0	0	0	0	0	0	0	0	0	0	0	0	0	0	0	0	0	0	0	0	0	0	0
hsa-mir-1973	0	0	0	0	0	0	0	0	0	0	0	0	0	0	0	0	0	0	0	0	0	0	0	0	0	0	0	0	0	0	0	0	0	0
hsa-mir-198	0	0	0	0	0	0	0	0	0	0	0	0	0	0	0	0	0	0	0	0	0	0	0	0	0	0	0	0	0	0	0	0	0	0
hsa-mir-2052	0	0	0	0	0	0	0	0	0	0	0	0	0	0	0	0	0	0	0	0	0	0	0	0	0	0	0	0	0	0	0	0	0	0
hsa-mir-2053	0	0	0	0	0	0	0	0	0	0	0	0	0	0	0	0	0	0	0	0	0	0	0	0	0	0	0	0	0	0	0	0	0	0
hsa-mir-2054	0	0	0	0	0	0	0	0	0	0	0	0	0	0	0	0	0	0	0	0	0	0	0	0	0	0	0	0	0	0	0	0	0	0
hsa-mir-208a	0	0	0	0	0	0	0	0	0	0	0	0	0	0	0	0	0	0	0	0	0	0	0	0	0	0	0	0	0	0	0	0	0	0
hsa-mir-208b	0	0	0	0	0	0	0	0	0	0	0	0	0	0	0	0	0	0	0.252823	0	0	0.180428	0	0	0	0	0	0	0	0	0	0	0	0
hsa-mir-211	0	0.181796	0.636018	0	0	0	0	0	0	0	0	0	0	0	0	0.371191	1.16942	0	0.222625	0	0	0	0	0	0	1799.1	0	0.495563	0.156322	0	0	17592.6	0	0
hsa-mir-2113	0	0	0	0	0	0	0	0	0	0	0	0	0	0	0	0	0	0	0.462007	0	0	0	0	0	0	0	0	1.39379	0	0	0	0	0	0
hsa-mir-2115	0	0	0	0	0	0	0.136657	0.306651	0.216991	0	0	0	0.218622	0.2496	0	0	0	2.458	0.589499	0.202535	0	0	0.203324	0	0	0.374817	0.164813	0	0	0	0	0	0	0
hsa-mir-2117	0	0	0	0	0.167497	0	0	0	0	0	0	0	0	0	0	0	0	0	0	0	0	0	0	0	0	0	0	0	0	0	0	0	0	0
hsa-mir-216b	0	3.63014	0	2.68365	0	0	0	0	0	0.329981	0	0	0	0	0	0	0	0	0.320972	0	0	0.203743	0	0	0	0	0	0.234507	0	0	0.368946	0	0	0
hsa-mir-219a-2	0	0.195803	0	0	0.19043	0	0	0	0.141034	0	0	0	0	0	0	0	0	0	2745.39	0	0	0.099307	0	0	0	1.87076	0	20.8108	0.281998	0.661061	0.682399	2.06378	0	0
hsa-mir-2276	0	0.176244	0.453639	0	0	0	0	0	0	0	0	0	0	0	0.154828	0	0.112626	0	0.165981	0	0	0	0	0.135787	0	0.446414	0	0	0.0985825	0.142493	0	0	0	0
hsa-mir-2278	0	0	0	0	0	0	0	0	0	0	0	0	0	0	0	0	0	0	0	0	0	0	0	0	0	0	0	0.0938695	0	0	0	0.0993875	0	0
hsa-mir-2392	0	0	0	0	0	0	0	0	0	0	0	0	0	0	0	0	0	0	0	0	0	0	0	0	0	0	0	0	0	0	0	0	0	0
hsa-mir-2467	0	0	0	0	0	0	0	0	0	0	0	0	0	0	0	0	0	0	0	0	0	0	0	0	0	0	0	0	0	0	0	0	0	0
hsa-mir-2681	0	0	0	0	0	0	0	0	0	0	0	0	0	0	0	0	0	0	0.193244	0	0	0.463557	0	0	0	0	0	0	0	0	0	0	0	0
hsa-mir-2682	0	0	0	0	0	0	0	0	0	0	0	0	0	0	0	0	0	0	0.339862	0	0	4.3201	0	0	0	0	0	0	0	0	0	0	0	0
hsa-mir-2861	0	0	0	0	0	0	0	0	0	0	0	0	0	0	0	0	0	0	0	0	0	0	0	0	0	0	0	0	0	0	0	0	0	0
hsa-mir-2909	0	0	0	0	0	0	0	0	0	0	0	0	0	0	0	0	0	0	0	0	0	0	0	0	0	0	0	0	0	0	0	0	0	0
hsa-mir-297	0	0	0	0	0	0	0	0	0	0	0	0	0	0	0	0	0	0	0	0	0	0	0	0	0	0	0	0	0	0	0	0	0	0
hsa-mir-298	0	0	0	0	0	0	0	0	0	0	0	0	0	0	0	0	0	0	0	0	0	0	0	0	0	0	0	0	0	0	0	0	0	0
hsa-mir-300	0	0	0	0	0	0	0	0	0	0	0	0	0	0	0	0	0	0	0	0	0	0	0	0	0	0	0	0	0	0	0	0	0	0
hsa-mir-302a	0	0	0	0	0	0	0	0	0	0	0	0	0	0	0	0	0	0	0.144404	0	0	0	0	0	0	0	0	1854.41	0	0	0	0.310667	0	0
hsa-mir-302b	0	0	0	0	0	0	0	0	0	0	0	0	0	0	0	0	0	0	0.063782	0	0	0	0	0	0	0	0	2615.37	0	0	0	0	0	0
hsa-mir-302c	0	0	0	0	0	0	0	0	0	0	0	0	0	0	0	0	0	0	0	0	0	0	0	0	0	0	0	87.9431	0	0	0	0	0	0
hsa-mir-302d	0	0	0	0	0	0	0	0	0	0	0	0	0	0	0	0	0	0	0	0	0	0	0	0	0	0	0	334.842	0	0	0	0	0	0
hsa-mir-302e	0	0	0	0	0	0	0	0	0	0	0	0	0	0	0	0	0	0	0	0	0	0	0	0	0	0	0	0	0	0	0	0	0	0
hsa-mir-302f	0	0	0	0	0	0	0	0	0	0	0	0	0	0	0	0	0	0	0	0	0	0	0	0	0	0	0	0	0	0	0	0	0	0
hsa-mir-3115	0	0	0	0	0	0	0	0	0	0	0	0	0	0	0	0	0	0	0	0	0	0	0	0	0	0	0	0	0	0	0	0	0	0
hsa-mir-3116-1	0	0	0	0	0	0	0	0	0	0	0	0	0	0	0	0	0	0	0	0	0	0	0	0	0	0	0	0	0	0	0	0	0	0
hsa-mir-3116-2	0	0	0	0	0	0	0	0	0	0	0	0	0	0	0	0	0	0	0	0	0	0	0	0	0	0	0	0	0	0	0	0	0	0
hsa-mir-3118-1	0	0	0	0	0	0	0	0	0	0	0	0	0	0	0	0	0	0	0	0	0	0	0	0	0	0	0	0	0	0	0	0	0	0
hsa-mir-3118-2	0	0	0	0	0	0	0	0	0	0	0	0	0	0	0	0	0	0	0	0	0	0	0	0	0	0	0	0	0	0	0	0	0	0
hsa-mir-3118-3	0	0	0	0	0	0	0	0	0	0	0	0	0	0	0	0	0	0	0	0	0	0	0	0	0	0	0	0	0	0	0	0	0	0
hsa-mir-3118-4	0	0	0	0	0	0	0	0	0	0	0	0	0	0	0	0	0	0	0	0	0	0	0	0	0	0	0	0	0	0	0	0	0	0
hsa-mir-3119-1	0	0	0	0	0	0	0	0	0	0	0	0	0	0	0	0	0	0	0	0	0	0	0	0	0	0	0	0	0	0	0	0	0	0
hsa-mir-3119-2	0	0	0	0	0	0	0	0	0	0	0	0	0	0	0	0	0	0	0	0	0	0	0	0	0	0	0	0	0	0	0	0	0	0
hsa-mir-3120	0	0	0	0	0	0	0	0	0	0	0	0	0	0	0	0	0	0	0	0	0	0	0	0	0	0	0	0	0	0	0	0	0	0
hsa-mir-3121	0	0	0	0	0	0	0	0	0	0	0	0	0	0	0	0	0	0	0	0	0	0	0	0	0	0	0	0	0	0	0	0	0	0
hsa-mir-3122	0	0	0	0	0	0	0	0	0	0	0	0	0	0	0	0	0	0	0	0	0	0	0	0	0	0	0	0	0	0	0	0	0	0
hsa-mir-3123	0	0	0	0	0	0	0	0	0	0	0	0	0	0	0	0	0	0	0	0	0	0	0	0	0	0	0	0	0	0	0	0	0	0
hsa-mir-3124	0	0	0.284244	0	0.159173	0	0	0	0	0	0	0	0	0	0	0	0	0	0.109741	0	0	0	0	0	0	0	0	0	0.39263	0	0	0.31365	0	0
hsa-mir-3125	0	0	0	0	0	0	0	0	0	0	0	0	0	0	0	0	0	0	0	0	0	0	0	0	0	0.115302	0	0	0	0	0	0.31298	0	0
hsa-mir-3126	0	0	0	0	0	0	0	0	0	0	0	0	0	0	0	0	0	0	0	0	0.1309	0	0	0	0	0	0	0	0	0	0.218032	0	0	0
hsa-mir-3128	0	0	0	0	0	0	0	0	0	0	0	0	0	0	0	0	0	0	0	0	0	0	0	0	0	0	0	0	0	0	0	0	0	0
hsa-mir-3131	0	0	0	0.116329	0	0	0	0	0	0	2.29765	0	0	0	0	0	0	0	0	0	0	0	0	3.0587	0	0.192367	0.602647	0.40587	0	0.44027	0	0	0	0
hsa-mir-3132	0	0	0.29798	0	0	0	0	0	0	0	0	0	0	0	0	0	0	0	0.174876	0	0	0.464117	0	0	0	0	0	0.209297	0	0	0.334823	0	0	0
hsa-mir-3133	0	0	0	0	0	0	0	0	0	0	0	0	0	0	0	0	0	0	0	0	0	0	0	0	0	0.206688	0	0	0	0	0	0.431514	0	0
hsa-mir-3134	0	0	0	0	0	0	0	0	0	0	0	0	0	0	0	0	0	0	0	0	0	0	0	0	0	0	0	0	0	0	0	0	0	0
hsa-mir-3135a	0	0	0	0	0	0	0	0	0	0	0	0	0	0	0	0	0	0	0	0	0	0	0	0	0	0	0	0	0	0	0	0	0	0
hsa-mir-3135b	0	0	0	0	0	0	0	0	0	0	0	0	0	0	0	0	0	0	0	0	0	0	0	0	0	0	0	0	0	0	0	0	0	0
hsa-mir-3137	0	0	0	0	0	0	0	0	0	0	0	0	0	0	0	0	0	0	0	0	0	0	0	0	0	0	0	0.144728	0	0	0.13209	0	0	0
hsa-mir-3138	0	0	0.802253	0	0	0	0	0	0	0	0	0	0	0	0	0	0	0	0	0	0	0	0	0	0	0.135135	0	0.115204	0	0	0	0	0	0
hsa-mir-3139	0	0	0	0	0	0	0	0	0	0	0	0	0	0	0	0	0	0	0	0	0	0	0	0	0	0	0	0	0	0	0	0	0	0
hsa-mir-3140	0.139155	0.15793	0	0	0	0	0	0	0.09755	0	0	0.503	0.144503	0.150201	0	0	0	0	0	0.218227	0	0	0	0.139177	0	0.212124	0	0.243337	0.375895	0	0.101806	0.189367	0	0
hsa-mir-3141	0	0	0	0	0	0	0	0	0	0	0	0	0	0	0	0	0	0	0	0	0	0	0	0	0	0	0	0	0	0	0	0	0	0
hsa-mir-3142	0	0	0	0	0	0	0	0	0	0	0	0	0	0	0	0	0	0	0	0	0	0	0	0	0	0	0	0	0	0	0	0	0	0
hsa-mir-3143	0	0	0	0	0	0	0	0	0	0	0	0.307458	0	0	0	0	0	1.34458	0	0	0	0	0	0	0	0.139683	0	0.201852	0.15797	0	0	0	0	0
hsa-mir-3144	0	0.2796	0	0	0	0	0.135825	0	0	0	0	0	0	0	0.386973	0	0	0	0	0	0	0	0	0	0	0	0	0	0	0	0	0	0	0
hsa-mir-3145	0	0.221959	0	0	0	0	0	0	0	0	0	0	0	0	0	0	0	0	0	0	0.08632	0	0	0.072477	0	0	0	0	0	0	0.1706	0	0	0
hsa-mir-3146	0	0	0	0	0	0	0	0	0	0	0	0	0	0	0	0	0	0	0	0	0	0	0	0	0	0	0	0.103724	0	0	0	0	0	0
hsa-mir-3147	0	0	0	0	0	0	0	0	0	0	0	0	0	0	0	0	0	0	0	0	0	0	0	0	0	0	0	0	0	0	0	0	0	0
hsa-mir-3148	0	0	0	0	0	0	0	0	0	0	0	0	0	0	0	0	0	0	0	0	0	0	0	0	0	0	0	0	0	0	0	0	0	0
hsa-mir-3149	0	0	0	0	0	0	0	0	0	0	0	0	0	0	0	0	0	0	0	0	0	0	0	0	0	0	0	0	0	0	0	0	0	0
hsa-mir-3150a	0	0	0.420618	0	0	0	0	0	0	0	0	0	0	0	0	0	0	0	0	0	0	0	0	0	0	0.0668	0	0.136262	0.173679	0	0.145133	0.143211	0	0
hsa-mir-3151	0	0	0	0	0	0	0	0	0	0	0	0	0	0	0	0	0	0	0.279336	0	0	0	0	0	0	0	0	0	0	0	0	0	0	0
hsa-mir-3152	0	0	0	0	0	0	0	0	0	0	0	0	0	0	1.04045	0	0	0	0	0	0	0	0	0	0.250451	0	0	0	0	0	0.1844	0	0	0
hsa-mir-3153	0	0	0	0	0	0	0	0	0	0	0	0	0	0	0	0	0	0	0	0	0	0	0	0	0	0	0	0	0	0	0	0	0	0
hsa-mir-3154	0	0	0.503625	0	0	0	0	0	0	0	0	0	0	0	0	0	0	5.07102	0	0	0	0	0	0	0	0.416013	0	0.179492	0	0	0.301247	1.15783	0	0
hsa-mir-3155a	0	0	0.175851	0	0	0	0	0	0	0	0	0	0	0	0	0	0	0	0	0	0	0	0	0	0	0	0	0	0.119804	0	0	0	0	0
hsa-mir-3155b	0	0	0	0	0	0	0	0	0	0	0	0	0	0	0	0	0	0	0	0	0	0	0	0	0	0	0	0	0	0	0	0	0	0
hsa-mir-3156-1	0	0	0	0	0	0	0	0	0	0	0	0	0	0	0	0	0	0	0	0	0	0	0	0	0	0	0	0	0	0	0	0.175987	0	0
hsa-mir-3156-2	0	0	0	0	0	0	0	0	0	0	0	0	0	0	0	0	0	0	0	0	0	0	0	0	0	0	0	0	0	0	0	0.122212	0	0
hsa-mir-3156-3	0	0	0	0	0	0	0	0	0	0	0	0	0	0	0	0	0	0	0	0	0	0	0	0	0	0	0	0	0	0	0	0	0	0
hsa-mir-3158-1	0.109278	0	1.34925	0	0.149226	0	0.137349	0	0.176758	0	0.153861	0	0	0.142368	0	0	0.159427	0	0.087315	0	0	0	0	0.153962	0	0	0	0.283615	0.140999	0.498537	0.290265	0.1951	0	0
hsa-mir-3158-2	0	0	0.728478	0	0.0860535	0	0	0	0.159948	0	0	0	0	0	0	0	0.108277	0	0	0	0	0	0	0	0	0	0	0.293871	0.123201	0.293721	0.178036	0.186806	0	0
hsa-mir-3159	0	0	0	0	0	0	0	0	0	0	0	0	0	0	0	0	0	0	0	0	0	0	0	0	0	0	0	0	0	0	0	0	0	0
hsa-mir-3160-1	0	0	0	0	0	0	0	0	0	0	0	0	0	0	0	0	0	0	0	0	0	0	0	0	0	0	0	0	0	0	0	0	0	0
hsa-mir-3160-2	0	0	0	0	0	0	0	0	0	0	0	0	0	0	0	0	0	0	0	0	0	0	0	0	0	0	0	0	0	0	0	0	0	0
hsa-mir-3161	0	0	0	0	0	0	0	0	0	0	0	0	0	0	0	0	0	0	0	0	0	0	0	0	0	0	0	0	0	0	0	0	0	0
hsa-mir-3162	0	0	0	0	0	0	0	0	0	0	0	0	0	0	0	0	0	0	0	0	0	0	0	0	0	0	0	0	0	0	0	0	0	0
hsa-mir-3163	0	0	0	0	0	0	0	0	0	0	0	0	0	0	0	0	0	0	0	0	0	0	0	0	0	0	0	0	0	0	0	0	0	0
hsa-mir-3164	0	0	0	0	0	0	0	0	0	0	0	0	0	0	0	0	0	0	0	0	0	0	0	0	0	0	0	0	0	0	0	0	0	0
hsa-mir-3165	0	0	0	0	0	0	0	0	0	0	0	0	0	0	0	0	0	0	0	0	0	0	0	0	0	0	0	0	0	0	0	0	0	0
hsa-mir-3166	0	0	0	0	0	0	0	0	0	0	0	0	0	0	0	0	0	0	0	0	0	0	0	0	0	0.480834	0	0	0	0	0	2.91864	0	0
hsa-mir-3167	0	0	0	0	0	0	0	0	0	0	0	0	0	0	0	0	0	0	0	0	0	0	0	0	0	0	0	0	0	0	0	0	0	0
hsa-mir-3168	0	0	0	0	0	0	0	0	0	0	0	0	0	0	0	0	0	0	0	0	0	0	0	0	0	0	0	0	0	0	0	0	0	0
hsa-mir-3169	0	0	0	0	0	0	0	0	0	0	0	0	0	0	0	0	0	0	0	0	0	0	0	0	0	0	0	0	0	0	0	0	0	0
hsa-mir-3171	0	0	0	0	0	0	0	0	0	0	0	0	0	0	0	0	0	0	0	0	0	0	0	0	0	0	0	0.445597	0	0	0	0	0	0
hsa-mir-3174	0.250906	0	0	0	0.101517	0	0.129244	0.028723	0.127934	0	0	0.296855	0.149988	0.181837	0	0	0	0	0	0.179546	0	0	0	0.176611	0	0.10472	0.150232	0.356885	0.143947	0.16589	0	0	0	0
hsa-mir-3175	0	0	0	0	0	0	0	0	0	0	0	0	0	0	0	0	0	0	0	0	0	0	0	0	0	0	0	0	0	0	0	0	0	0
hsa-mir-3176	0.151232	0	0	0	0	0	0.172569	0	0.174436	0	0.166841	0.14579	0.215413	0.198014	0	0	0	0	0	0.227698	0	0	0	0.192707	0	0.413	0.199621	0.319968	0.139325	0.153593	0.279272	0	0	0
hsa-mir-3177	0	0	1.08858	0	0	0	0	0	0	0	0	0	0	0	0	0	0	0	0	0	0	0.214874	0	0	0	0.211813	0	0.134759	0	0	0	0	0	0
hsa-mir-3178	0	0	0.253124	0	0.112724	0	0	0	0	0	0	0	0	0	0	0	0	0	0	0	0	0	0	0	0	0	0	0	0.141058	0	0	0	0	0
hsa-mir-3179-1	0	0	0	0	0	0	0	0	0	0	0	0	0	0	0	0	0	0	0	0	0	0	0	0	0	0	0	0	0	0	0	0	0	0
hsa-mir-3179-2	0	0	0	0	0	0	0	0	0	0	0	0	0	0	0	0	0	0	0	0	0	0	0	0	0	0	0	0	0	0	0	0	0	0
hsa-mir-3179-3	0	0	0	0	0	0	0	0	0	0	0	0	0	0	0	0	0	0	0	0	0	0	0	0	0	0	0	0	0	0	0	0	0	0
hsa-mir-3179-4	0	0	0	0	0	0	0	0	0	0	0	0	0	0	0	0	0	0	0	0	0	0	0	0	0	0	0	0	0	0	0	0	0	0
hsa-mir-3180-1	0	0	0	0	0	0	0	0	0	0	0	0	0	0	0	0	0	0	0	0	0	0	0	0	0	0	0	0	0	0	0	0	0	0
hsa-mir-3180-2	0	0	0	0	0	0	0	0	0	0	0	0	0	0	0	0	0	0	0	0	0	0	0	0	0	0	0	0	0	0	0	0	0	0
hsa-mir-3180-3	0	0	0	0	0	0	0	0	0	0	0	0	0	0	0	0	0	0	0	0	0	0	0	0	0	0	0	0	0	0	0	0	0	0
hsa-mir-3180-4	0	0	0	0	0	0	0	0	0	0	0	0	0	0	0	0	0	0	0	0	0	0	0	0	0	0	0	0	0	0	0	0	0	0
hsa-mir-3180-5	0	0	0	0	0	0	0	0	0	0	0	0	0	0	0	0	0	0	0	0	0	0	0	0	0	0	0	0	0	0	0	0	0	0
hsa-mir-3181	0	0	0	0	0	0	0	0	0	0	0	0	0	0	0	0	0	0	0	0	0	0	0	0	0	0	0	0	0	0	0	0	0	0
hsa-mir-3182	0	0	0	0	0	0	0	0	0	0	0	0	0	0	0	0	0	0	0	0	0	0	0	0	0	0	0	0	0	0	0	0	0	0
hsa-mir-3183	0	0	0	0	0	0	0	0	0	0	0	0	0	0	0	0	0	0	0	0	0	0.101177	0	0	0	0.226911	0	0	0	0	0	0.413176	0	0
hsa-mir-3184	0	0	0	0	0	0	0	0	0	0	0	0	0	0	0	0	0	0	0	0	0	0	0	0	0	0	0	0	0	0	0	0	0	0
hsa-mir-3185	0	0	0	0	0	0	0	0	0	0	0	0	0	0	0	0	0	0	0	0	0	0	0	0	0	0	0	0	0	0	0	0	0	0
hsa-mir-3186	0	0	0	0	0	0	0	0	0	0	0	0	0	0	0	0	0	0	0	0	0	0	0	0	0	0	0	0	0	0	0	0	0	0
hsa-mir-3188	0	0	1.63481	0	0	0.172089	0	0	0.118918	0	0	0	0	0	0	0	0	0	0.133838	0	0	0.183854	0	0	0	0.206688	0	0.117943	0.260792	0.165265	0	0.217877	0	0
hsa-mir-3189	0.340794	0	0	0	0	0	0.135079	0	0	0.1932	0.312954	0	0	0	0	0	0.227649	0	0	0	0	0	0	0.32712	0	1.0285	0.241908	0	0	0.07122	0	0.644855	0	0
hsa-mir-3190	0.151222	0	0.309897	0	0	0.271522	0	0.174608	0	0	0	0	0	0	0.282052	0.188638	0	0	0	0	0	0.191498	0	0	0	0.440224	0	0	0	0	0	0.186325	0	0
hsa-mir-3192	0	0	0.192726	0	0	0	0	0	0	0	0	0	0	0	0	0	0	0	0	0	0	0	0	0	0	0.416013	0	0	0.141674	0	0.122982	0.175987	0	0
hsa-mir-3195	0	0	0	0	0	0	0	0	0	0	0	0	0	0	0	0	0	0	0	0	0	0	0	0	0	0	0	0	0	0	0	0	0	0
hsa-mir-3196	0	0	0	0	0	0	0	0	0	0	0	0	0	0	0	0	0	0	0	0	0	0	0	0	0	0	0	0	0	0	0	0	0	0
hsa-mir-3197	0	0	0.178235	0	0	0	0	0	0	0	0	0	0	0	0	0	0	0	0	0	0	0	0	0	0	0	0	0	0	0	0	0	0	0
hsa-mir-3198-1	0	0	0	0	0	0	0	0	0	0	0	0	0	0	0	0	0	0	0	0	0	0	0	0	0	0	0	0	0	0	0	0	0	0
hsa-mir-3198-2	0	0	0	0	0	0	0	0	0	0	0	0	0	0	0	0	0	0	0	0	0	0	0	0	0	0	0	0	0.144888	0	0	0	0	0
hsa-mir-3201	0	0	0	0	0	0	0	0	0	0	0	0	0	0	0	0	0	0	0	0	0	0	0	0	0	0	0	0	0	0	0	0	0	0
hsa-mir-3202-1	0	0	0	0	0	0	0	0	0	0	0	0	0	0	0	0	0	0	0	0	0	0	0	0	0	0	0	0	0.0900825	0	0	0.194751	0	0
hsa-mir-3202-2	0	0	0	0	0	0	0	0	0	0	0	0	0	0	0	0	0	0	0	0	0	0	0	0	0	0	0	0	0.160485	0	0	0.327064	0	0
hsa-mir-320e	0	0	0	0	0	0	0	0	0	0	0	0	0	0	0	0	0	0	0	0	0	0	0	0	0	0	0	0	0	0	0	0.297949	0	0
hsa-mir-325	0	0	0	0	0	0	0	0	0	0	0	0	0	0	0	0	0	0	0	0	0	0	0	0	0	0	0	0	0	0	0	0	0	0
hsa-mir-346	0	0	0.465173	0.178175	1.95545	0.290354	0	0	0	0.453711	0	0	0	0	0	0	0	0	5.91167	0	0.14828	6.62309	0	0	0.08749	0	0	0	0	0	0.261244	1.34266	0	0
hsa-mir-3529	0	0	0	0	0	0	0	0	0	0	0	0	0	0	0	0	0	0	0	0	0	0	0	0	0	0	0	0.335063	0	0	0	0	0	0
hsa-mir-3591	0	1.5413	0	0	0	0	0	0	0	0	0	0	0	0	0	0.310082	0	0	0	0	0	0	0	0	0	0	0	0	0	0	0	0	0	0
hsa-mir-3606	0	0	0	0	0	0	0	0	0	0	0	0	0	0	0	0	0	0	0	0	0	0	0	0	0	0	0	0	0	0	0	0	0	0
hsa-mir-3611	0	0	0	0	0	0	0	0	0	0	0	0	0	0	0	0	0	0	0	0	0	0	0	0	0	0	0	0.116134	0.18863	0	0	0	0	0
hsa-mir-3612	0	0	0	0	0	0	0	0	0	0	0	0	0	0	0	0	0	0	0.093904	0	0	0	0	0	0	0	0	0.272691	0	0	0	0	0	0
hsa-mir-3616	0	0	0	0	0	0	0	0	0.265377	0	0	0	0	0	0	0	0	0	0	0	0	0	0	0	0	0	0	0	0.291187	1.24698	0.101806	0	0	0
hsa-mir-3617	0.295536	0	0	0	0	0	0	0	0	0	0	0	0	0	0	0	0	0	0	0	0	0	0	0	0	0	0	0	0	0	0	0	0	0
hsa-mir-3618	0	0	0	0	0	0	0	0	0	0	0	0	0	0	0	0	0	0	0	0.104139	0	0	0	0	0	0	0	0.0983525	0	0	0	0	0	0
hsa-mir-3621	0	0	0	0	0	0	0	0	0	0	0	0	0	0	0	0	0	0	0	0	0	0	0	0	0	0	0	0	0	0	0	0	0	0
hsa-mir-3622a	0	0	11.4623	0.115809	0.748942	0	0	0	0	0	0	0	0	0	0	0	0	0	1.07566	0	0.296559	0	0.162021	0	0.501906	0	0	0	0.941976	0.191958	0.381163	0	0	0
hsa-mir-3622b	0	0	0.424961	0	0	0	0	0	0	0	0	0	0	0	0	0	0	0	0.094177	0	0	0	0	0	0	0	0	0	0	0	0	0	0	0
hsa-mir-3646	0	0	0	0	0	0	0	0	0	0	0	0	0	0	0	0	0	0	0	0	0	0	0	0	0	0	0	0	0	0	0	0	0	0
hsa-mir-3648-1	0	0	0	0	0	0	0	0	0	0	0	0	0	0	0	0	0	0	0	0	0	0	0	0	0	0	0	0	0	0	0	0	0	0
hsa-mir-3648-2	0	0	0	0	0	0	0	0	0	0	0	0	0	0	0	0	0	0	0	0	0	0	0	0	0	0	0	0	0	0	0	0	0	0
hsa-mir-3649	0	0	0	0	0	0	0	0	0	0	0	0	0	0	0	0	0	0	0	0	0	0	0	0	0	0	0	0	0	0	0	0	0	0
hsa-mir-3650	0	0	0	0	0	0	0	0	0	0	0	0	0	0	0	0	0	0	0	0	0	0	0	0	0	0	0	0	0	0	0	0	0	0
hsa-mir-3654	0	0	0	0	0	0	0	0	0	0	0.143244	0.150129	0	0	0	0	0	0	0	0	0	0	0	0.203563	0	0	0	0.213591	0	0.239219	0.366661	0.379113	0	0
hsa-mir-3655	0.152035	0	0.216808	0	0.167474	0.210552	0	0	0.126775	0	0.1688	0.349033	0	0	0	0	0.107432	0	0.0652735	0	0	0	0	0	0	0.338019	0	0.274516	0.864222	0	0.122982	0.556609	0	0
hsa-mir-3656	0	0	0	0	0	0	0	0	0	0	0	0	0	0	0	0	0	0	0	0	0	0	0	0	0	0	0	0	0	0	0	0	0	0
hsa-mir-3657	0	0	0	0	0	0	0	0	0	0	0	0	0	0	0	0	0	0	0	0	0	0	0	0	0	0	0	0	0	0	0	0	0	0
hsa-mir-3658	0	0	0	0	0	0	0	0	0	0	0	0	0	0	0	0	0	0	0	0	0	0	0	0	0	0	0	0	0	0	0	0	0	0
hsa-mir-3659	0	0	0	0	0	0	0	0	0	0	0	0	0	0	0	0	0	0	0	0	0	0	0	0	0	0	0	0	0	0	0	0	0	0
hsa-mir-3660	0	0	0	0	0	0	0	0	0	0	0	0	0	0	0	0	0	0	0	0	0	0	0	0	0	0	0	0.371142	0	0	0	0	0	0
hsa-mir-3661	0	0	0	0	0	0	0	0	0	0	0	0	0	0	0	0	0	0	0	0	0	0	0	0	0	0	0	0	0	0	0	0	0	0
hsa-mir-3663	0	0	0	0	0	0	0	0	0	0	0	0	0	0	0	0	0	0	0	0	0	0	0	0	0	0	0	0	0	0	0	0	0	0
hsa-mir-3665	0	0	0	0	0	0	0	0	0	0	0	0	0	0	0	0	0	0	0	0	0	0	0	0	0	0	0	0	0	0	0	0	0	0
hsa-mir-3666	0	0	0	0	0	0	0	0	0	0	0	0	0	0	0	0	0	0	0	0	0	0	0	0	0	0	0	0	0	0	0	0	0	0
hsa-mir-3667	0	0	0	0	0	0	0	0	0	0	0	0.728948	0	0	0	0	0	3.84848	0	0	0	0	0	0	0	0	0	0	0.778195	0	0	0	0	0
hsa-mir-3668	0	0	0	0	0	0	0	0	0	0	0	0	0	0	0	0	0	0	0	0	0	0	0	0	0	0	0	0	0	0	0	0	0	0
hsa-mir-367	0	0	0	0	0	0	0	0	0	0	0	0	0	0	0	0	0	0	0	0	0	0	0	0	0	0	0	26.5821	0	0	0	0	0	0
hsa-mir-3670-1	0	0	0	0	0	0	0	0	0	0	0	0	0	0	0	0	0	0	0	0	0	0	0	0	0	0	0	0	0	0	0	0	0	0
hsa-mir-3670-2	0	0	0	0	0	0	0	0	0	0	0	0	0	0	0	0	0	0	0	0	0	0	0	0	0	0	0	0	0	0	0	0	0	0
hsa-mir-3670-3	0	0	0	0	0	0	0	0	0	0	0	0	0	0	0	0	0	0	0	0	0	0	0	0	0	0	0	0	0	0	0	0	0	0
hsa-mir-3670-4	0	0	0	0	0	0	0	0	0	0	0	0	0	0	0	0	0	0	0	0	0	0	0	0	0	0	0	0	0	0	0	0	0	0
hsa-mir-3671	0	0	0	0	0	0	0	0	0	0	0	0	0	0	0	0	0	0	0	0	0	0	0	0	0	0	0	0	0	0	0	0	0	0
hsa-mir-3672	0	0	0	0	0	0	0	0	0	0	0	0	0	0	0	0	0	0	0	0	0	0	0	0	0	0	0	0	0	0	0	0	0	0
hsa-mir-3674	0	0	0	0	0	0	0	0	0	0	0	0	0	0	0	0	0	0	0	0	0	0	0	0	0	0	0	0	0	0	0	0	0	0
hsa-mir-3675	0	0	0	0	0	0	0	0	0	0	0	0	0	0	0	0	0	0	0	0	0	0	0	0	0	0	0	0	0	0	0	0	0	0
hsa-mir-3679	0.096682	0	0.84282	0	0	0.0370635	0.121932	0	0	0	0	0	0.153238	0	0	0	0	0	0	0	0	0.173643	0	0.138955	0	0.291015	0	0.256032	0.158794	0.142402	0.37085	0.299905	0	0
hsa-mir-3680-2	0	0	0	0	0	0	0	0	0	0	0	0.293117	0	0.132662	0	0	0	0	0	0	0	0	0	0	0	0.397254	0	0.178513	0.148033	0	0.123617	0.427699	0	0
hsa-mir-3681	0	0	0	0	0	0	0	0	0	0	0	8.01913	0	0	0	0	0	0	0	0	0	0	0	0	0	0	0	0	0	0	0	0	0	0
hsa-mir-3683	0	0	0	0	0	0	0	0	0	0	0	0	0	0	0	0	0	0	0	0	0	0	0	0	0	0	0	0	0	0	0	0	0	0
hsa-mir-3685	0	0	0	0	0	0	0	0	0	0	0	0	0	0	0	0	0	0	0	0	0	0	0	0	0	0	0	0	0	0	0	0	0	0
hsa-mir-3686	0	0	0	0	0	0	0	0	0	0	0	0	0	0	0	0	0	0	0	0	0	0	0	0	0	0	0	0	0	0	0	0	0	0
hsa-mir-3687-1	0	0	0	0	0	0	0	0	0	0	0	0	0	0	0	0	0	0	0	0	0	0	0	0	0	0	0	0	0	0	0	0	0	0
hsa-mir-3687-2	0	0	0	0	0	0	0	0	0	0	0	0	0	0	0	0	0	0	0	0	0	0	0	0	0	0	0	0	0	0	0	0	0	0
hsa-mir-3688-1	0	0	0	0	0	0	0	0	0	0	0	0	0	0	0	0	0	0	0	0	0	0	0	0	0	0	0	0.139868	0	0	0	0	0	0
hsa-mir-3688-2	0	0	0	0	0	0	0	0	0	0	0	0	0	0	0	0	0	0	0	0	0	0	0	0	0	0	0	0.146674	0	0	0	0	0	0
hsa-mir-3689a	0	0	0	0	0	0	0	0	0	0	0	0	0	0	0	0	0	0	0	0	0	0	0	0	0	0	0	0	0	0	0	0	0	0
hsa-mir-3689b	0	0	0	0	0	0	0	0	0	0	0	0	0	0	0	0	0	0	0	0	0	0	0	0	0	0	0	0	0	0	0	0	0	0
hsa-mir-3689c	0	0	0	0	0	0	0	0	0	0	0	0	0	0	0	0	0	0	0	0	0	0	0	0	0	0	0	0	0	0	0	0	0	0
hsa-mir-3689d-1	0	0	0	0	0	0	0	0	0	0	0	0	0	0	0	0	0	0	0	0	0	0	0	0	0	0	0	0	0	0	0	0	0	0
hsa-mir-3689d-2	0	0	0	0	0	0	0	0	0	0	0	0	0	0	0	0	0	0	0	0	0	0	0	0	0	0	0	0	0	0	0	0	0	0
hsa-mir-3689e	0	0	0	0	0	0	0	0	0	0	0	0	0	0	0	0	0	0	0	0	0	0	0	0	0	0	0	0	0	0	0	0	0	0
hsa-mir-3689f	0	0	0	0	0	0	0	0	0	0	0	0.241671	0	0	0	0	0	0	0	0	0	0	0	0	0	0	0	0	0	0	0	0	0	0
hsa-mir-3690-2	0	0	0	0	0	0	0	0	0	0	0	0	0	0	0	0	0	0	0	0	0	0	0	0	0	0	0	0	0	0	0	0	0	0
hsa-mir-3692	0	0	0	0	0	0	0	0	0	0	0	0	0	0	0	0	0	0	0	0	0	0	0	0	0	0	0	0	0	0	0	0	0	0
hsa-mir-3713	0	0	0	0	0	0	0	0	0	0	0	0	0	0	0	0	0	0	0	0	0	0	0	0	0	0	0	0	0	0	0	0	0	0
hsa-mir-3714	0	0	0	0	0	0	0	0	0	0	0	0	0	0	0	0	0	0	0	0	0	0	0	0	0	0	0	0	0	0	0	0	0	0
hsa-mir-371a	0	0	0	0	0	0	0	0	0	0	0	0	0	0	0	0	0	0	0	0	0	0	0	0	0	0	0	3488.34	0.323744	0	0	0	0	0
hsa-mir-371b	0	0	0	0	0	0	0	0	0	0	0	0	0	0	0	0	0	0	0	0	0	0	0	0	0	0	0	0	0	0	0	0	0	0
hsa-mir-372	0.176798	0.231261	0	0	0.189293	0.0505605	0.193436	0.249316	0	0	0	0.180704	0.115939	0.19863	0	0	0	0	0	0	0	0	0.0289985	0	0.108925	0	0	12855.4	2.19591	0	0.302629	0	0	0
hsa-mir-373	0	0	0	0	0	0	0	0	0	0	0	0	0	0	0	0	0	0	0	0	0	0	0	0	0	0	0	3916.05	0.317269	0	0	0	0	0
hsa-mir-374c	0	0	0	0	0	0	0	0	0	0	0.177942	0	0	0	0	0.849136	0	0	0	0	0	0	0	0.16356	0	0	0	0	0	0	0	0	0	0
hsa-mir-378b	0	0	0	0	0	0	0	0	0	0	0	0	0	0	0	0	0	0	0	0	0	0	0	0	0	0	0	0	0	0	0	0.861123	0	0
hsa-mir-378e	0	0	0	0	0	0	0	0	0	0	0	0	0	0	0	0	0	0	0	0	0	0	0	0	0	0	0	0	0	0	0	0	0	0
hsa-mir-378f	0	0	0.16036	0	0	0	0	0	0	0	0.177942	0.220469	0	0	0	0	0	0.798143	0	0	0	0	0	0.188353	0	0	0.131548	0	0	0	0	1.25446	0	0
hsa-mir-378g	0	0	0	0	0	0	0	0	0	0	0	0	0	0	0	0	0	0	0	0	0	0	0	0	0	0	0	0	0	0	0	0.231046	0	0
hsa-mir-378h	0	0	0	0	0	0	0	0	0	0	0	0	0	0	0	0	0	0	0	0	0	0	0	0	0	0	0	0	0	0	0	0	0	0
hsa-mir-378i	0	0	0	0	0	0	0	0	0	0	0	0.128007	0	0	0	0	0	0	0	0	0	0	0	0	0	0	0	0	0	0	0	0.279423	0	0
hsa-mir-378j	0	0	0	0	0	0	0	0	0	0	0	0	0	0	0	0	0	0	0	0	0	0	0	0	0	0	0	0	0	0	0	0	0	0
hsa-mir-384	0	0	0	0	0	0	0	0	0	0	0	0	0	0	0	0	0	0	0	0	0	0	0	0	0	0	0	0	0	0	0	0	0	0
hsa-mir-3907	0	0	0	0	0	0	0	0	0	0	0	0	0	0	0	0	0	0	0	0	0	0	0	0	0	0	0	0	0	0	0	0	0	0
hsa-mir-3908	0	0	0	0	0	0	0	0	0	0	0	0	0	0	0	0	0	0	0	0	0	0	0	0	0	0	0	0	0	0	0	0	0	0
hsa-mir-3910-1	0	0	0	0	0	0	0	0	0	0	0	0	0	0	0	0	0	0	0	0	0	0	0	0	0	0	0	0	0	0	0	0	0	0
hsa-mir-3910-2	0	0	0	0	0	0	0	0	0	0	0	0	0	0	0	0	0	0	0	0	0	0	0	0	0	0	0	0	0	0	0	0	0	0
hsa-mir-3911	0	0	0.350654	0	0	0	0	0	0	0	0	0	0	0.095737	0	0	0	0	0	0	0	0	0	0	0	0.136212	0	0	0.0981875	0	0.145133	0	0	0
hsa-mir-3914-1	0	0	0	0	0	0	0	0	0	0	0	0	0	0	0	0	0	0	0	0	0	0	0	0	0	0	0	0	0	0	0	0	0	0
hsa-mir-3914-2	0	0	0	0	0	0	0	0	0	0	0	0	0	0	0	0	0	0	0	0	0	0	0	0	0	0	0	0	0	0	0	0	0	0
hsa-mir-3915	0	0	0	0	0	0	0	0	0	0	0	0	0	0	0	0	0	0	0	0	0	0	0	0	0	0	0	0.175669	0	0	0	0	0	0
hsa-mir-3916	0	0	0	0	0	0	0	0	0	0	0	0	0	0	0	0	0	0	0	0	0	0	0	0	0	0	0	0	0	0	0	0	0	0
hsa-mir-3918	0	0	0	0	0	0	0	0	0	0	0	0	0	0	0	0	0	0	0	0	0	0	0	0	0	0	0	0	0	0	0	0	0	0
hsa-mir-3919	0	0	0	0	0	0	0	0	0	0	0	0	0	0	0	0	0	0	0	0	0	0	0	0	0	0	0	0	0	0	0	0	0	0
hsa-mir-3920	0.248341	0	0	0	0.276361	0	0	0	0	0	0	0	0.0211195	0	0	0	0	0	0	0.173912	0	0	0	0	0	0	0	0	0	0.110507	0.217723	0	0	0
hsa-mir-3921	0	0	0	0	0	0	0	0	0	0	0	0	0	0	0	0	0	0	0	0	0	0	0	0	0	0	0	0	0	0	0	0	0	0
hsa-mir-3923	0	0.144898	0	0	0	0	0	0	0	0	0	0	0	0	0	0	0	0	0.320783	0	0	0	0	0	0.130268	0	0	0.767648	0	0	0.924629	0	0	0
hsa-mir-3924	0	0	0	0	0	0	0	0	0	0	0	0	0	0	0	0	0	0	0	0	0	0	0	0	0	0	0	0	0	0	0	0	0	0
hsa-mir-3925	0	0	0	0	0	0	0	0	0	0	0	0	0	0	0	0	0	0	0	0	0	0	0	0	0	0	0	0	0	0	0	0	0	0
hsa-mir-3927	0	0	0	0	0	0	0	0	0	0	0	0	0	0	0	0	0	0	0	0	0	0	0	0	0	0	0	0	0	0	0	0	0	0
hsa-mir-3929	0	0	0	0	0	0	0	0	0	0	0	0	0	0	0	0	0	0	0	0	0	0.370999	0	0	0	0	0	0	0	0	0	0	0	0
hsa-mir-3935	0	0	0	0	0	0	0	0	0	0	0	0	0	0	0	0	0	0	0	0	0	0	0	0	0	0	0	0	0	0	0	0	0	0
hsa-mir-3936	0	0	0	0	0	0	0	0	0	0.136427	0	0	0	0	0	0	0.162203	0	0.102766	0	0	0.107437	0	0	0	0	0	0	0	0	0	0	0	0
hsa-mir-3937	0	0	0	0	0	0	0	0	0	0	0.131278	0	0	0	0	0	0	0	0	0	0	0	0	0.372069	0	0	0	0.650121	0	0	0	0	0	0
hsa-mir-3938	0	0	0	0	0	0	0	0	0	0	0	0	0	0	0	0	0	0	0	0	0	0	0	0	0	0	0	0.166507	0	0	0	0	0	0
hsa-mir-3939	0	0	0	0	0	0	0	0	0	0	0	0	0	0	0	0	0	0	0	0	0	0	0	0	0	0	0	0.19069	0	0	0	0	0	0
hsa-mir-3943	0	0	0	0	0	0	0	0	0	0	0	0	0	0	0	0	0	0	0.697891	0	0	0	0.1461	0	0	0	0	0	0	0	0	0	0	0
hsa-mir-3945	0	0	0	0	0	0	0	0	0	0	0	0	0	0	0	0	0	1.2993	0	0	0	0	0	0	0	0	0	0	0	0	0	0	0	0
hsa-mir-3960	0	0	0	0	0	0	0	0	0	0	0	0	0	0	0	0	0	0	0	0	0	0	0	0	0	0	0	0	0	0	0	0	0	0
hsa-mir-3972	0	0	0	0	0	0	0	0	0	0	0	0	0	0	0	0	0	0	0	0	0	0	0	0	0	0	0	0	0	0	0	0	0	0
hsa-mir-3973	0	0	0	0	0	0	0	0	0	0	0	0	0	0	0	0	0	0	0	0	0	0	0	0	0	0	0	0	0	0	0	0	0	0
hsa-mir-3974	0	0	0	0	0	0	0	0	0	0	0	0	0	0	0	0	0	0	0	0	0	0	0	0	0	0	0	0	0	0	0	0	0	0
hsa-mir-3975	0	0	0	0	0	0	0	0	0	0	0	0	0	0	0	0	0	0	0	0	0	0	0	0	0	0	0	0	0	0	0	0	0	0
hsa-mir-3976	0	0	0	0	0	0	0	0	0	0	0	0	0	0	0	0	0	0	0	0	0	0	0	0	0	0	0	0	0	0	0	0	0	0
hsa-mir-3977	0	0	0	0	0	0	0	0	0	0	0	0	0	0	0	0	0	0	0	0	0	0	0	0	0	0	0	0	0	0	0	0	0	0
hsa-mir-3978	0	0	0	0	0	0	0	0	0	0	0	0	0	0	0	0	0	0	0	0	0	0	0	0	0	0	0	0	0	0	0	0	0	0
hsa-mir-422a	0	0	0	0	0	0	0	0	0	0	0	0	0	0	0	0	0	0	0	0	0	0	0	0	0	0	0	0	0	0	0	0.175294	0	0
hsa-mir-4251	0	0	0	0	0	0	0	0	0	0	0	0	0	0	0	0	0	0	0	0	0	0	0	0	0	0	0	0	0	0	0	0	0	0
hsa-mir-4252	0	0	0	0	0	0	0	0	0	0	0	0	0	0	0	0	0	0	0	0	0	0	0	0	0	0	0	0	0	0	0	0	0	0
hsa-mir-4253	0	0	0	0	0	0	0	0	0	0	0	0	0	0	0	0	0	0	0	0	0	0	0	0	0	0	0	0	0	0	0	0	0	0
hsa-mir-4254	0	0	0	0	0	0	0	0	0	0	0	0	0	0	0	0	0	0	0.0946985	0	0	0	0	0	0	0	0	0	0	0	0	0	0	0
hsa-mir-4255	0	0	0	0	0	0	0	0	0	0	0	0	0	0	0	0	0	0	0	0	0	0	0	0	0	0	0	0	0	0	0	0	0	0
hsa-mir-4256	0	0	0	0	0	0	0	0	0	0	0	0	0	0	0	0	0	0	0	0	0	0	0	0	0	0	0	0	0	0	0	0	0	0
hsa-mir-4257	0	0	0	0	0	0	0	0	0	0	0	0	0	0	0	0	0	0	0	0	0	0	0	0	0	0	0	0	0	0	0	0	0	0
hsa-mir-4258	0	0	0	0	0	0	0	0	0	0	0	0	0	0	0	0	0	0	0	0	0	0	0	0	0	0	0	0	0	0	0	0	0	0
hsa-mir-4259	0	0	0	0	0	0	0	0	0	0	0	0	0	0	0	0	0	0	0	0	0	0	0	0	0	0	0	0	0	0	0	0	0	0
hsa-mir-4260	0	0	0	0	0	0	0	0	0	0	0	0	0	0	0	0	0	0	0	0	0	0	0	0	0	0	0	0	0	0	0	0	0	0
hsa-mir-4261	0	0	0	0	0	0	0	0	0	0	0	0	0	0	0	0	0	0	0	0	0	0	0	0	0	0	0	0	0	0	0	0	0	0
hsa-mir-4262	0	0	0	0	0	0	0	0	0	0	0	0	0	0	0	0	0	0	0	0	0	0	0	0	0	0	0	0	0	0	0	0	0	0
hsa-mir-4263	0	0	0	0	0	0	0	0	0	0	0	0	0	0	0	0	0	0	0	0	0	0	0	0	0	0	0	0	0	0	0	0	0	0
hsa-mir-4264	0	0	0	0	0	0	0	0	0	0	0	0	0	0	0	0	0	0	0	0	0	0	0	0	0	0	0	0	0	0	0	0	0	0
hsa-mir-4265	0	0	0	0	0	0	0	0	0	0	0	0	0	0	0	0	0	0	0	0	0	0	0	0	0	0	0	0	0	0	0	0	0	0
hsa-mir-4266	0	0	0	0	0	0	0	0	0	0	0	0	0	0	0	0	0	0	0	0	0	0	0	0	0	0	0	0	0	0	0	0	0	0
hsa-mir-4267	0	0	0	0	0	0	0	0	0	0	0	0	0	0	0	0	0	0	0	0	0	0	0	0	0	0	0	0	0	0	0	0	0	0
hsa-mir-4268	0	0	0	0	0	0	0	0	0	0	0	0	0	0	0	0	0	0	0	0	0	0	0	0	0	0	0	0	0	0	0	0	0	0
hsa-mir-4269	0	0	0	0	0	0	0	0	0	0	0	0	0	0	0	0	0	0	0	0	0	0	0	0	0	0	0	0	0	0	0	0	0	0
hsa-mir-4270	0	0	0	0	0	0	0	0	0	0	0	0	0	0	0	0	0	0	0	0	0	0	0	0	0	0	0	0	0	0	0	0	0	0
hsa-mir-4271	0	0	0	0	0	0	0	0	0	0	0	0	0	0	0	0	0	0	0	0	0	0	0	0	0	0	0	0	0	0	0	0	0	0
hsa-mir-4272	0	0	0	0	0	0	0	0	0	0	0	0	0	0	0	0	0	0	0	0	0	0	0	0	0	0	0	0	0	0	0	0	0	0
hsa-mir-4273	0	0	0	0	0	0	0	0	0	0	0	0	0	0	0	0	0	0	0	0	0	0	0	0	0	0	0	0	0	0	0	0	0	0
hsa-mir-4274	0	0	0	0	0	0	0	0	0	0	0	0	0	0	0	0	0	0	0	0	0	0	0	0	0	0	0	0	0	0	0	0	0	0
hsa-mir-4275	0	0	0	0	0	0	0	0	0	0	0	0	0	0	0	0	0	0	0	0	0	0	0	0	0	0	0	0	0	0	0	0	0	0
hsa-mir-4276	0	0	0	0	0	0	0	0	0	0	0	0	0	0	0	0	0	0	0	0	0	0	0	0	0	0	0	0	0	0	0	0	0	0
hsa-mir-4277	0	0	0	0	0	0	0	0	0	0	0	0	0	0	0	0	0	0	0	0	0	0	0	0	0	0	0	0	0	0	0	0	0	0
hsa-mir-4278	0	0	0	0	0	0	0	0	0	0	0	0	0	0	0	0	0	0	0	0	0	0	0	0	0	0	0	0	0	0	0	0	0	0
hsa-mir-4279	0	0	0	0	0	0	0	0	0	0	0	0	0	0	0	0	0	0	0	0	0	0	0	0	0	0	0	0	0	0	0	0	0	0
hsa-mir-4280	0	0	0	0	0	0	0	0	0	0	0	0	0	0	0	0	0	0	0	0	0	0	0	0	0	0	0	0	0	0	0	0	0	0
hsa-mir-4281	0	0	0	0	0	0	0	0	0	0	0	0	0	0	0	0	0	0	0	0	0	0	0	0	0	0	0	0	0	0	0	0	0	0
hsa-mir-4282	0	0	0	0	0	0	0	0	0	0	0	0	0	0	0	0	0	0	0	0	0	0	0	0	0	0	0	0	0	0	0	0	0	0
hsa-mir-4283-1	0	0	0	0	0	0	0	0	0	0	0	0	0	0	0	0	0	0	0	0	0	0	0	0	0	0	0	0	0	0	0	0	0	0
hsa-mir-4283-2	0	0	0	0	0	0	0	0	0	0	0	0	0	0	0	0	0	0	0	0	0	0	0	0	0	0	0	0	0	0	0	0	0	0
hsa-mir-4284	0	0	0	0	0	0	0	0	0	0	0	0	0	0	0	0	0	0	0	0	0	0	0	0	0	0	0	0	0	0	0	0	0	0
hsa-mir-4285	0	0	0	0	0	0	0	0	0	0	0	0	0	0	0	0	0	0	0	0	0	0	0	0	0	0	0	0	0	0	0	0	0	0
hsa-mir-4286	0	0	0.526525	0	0.131484	0	0	0	0	0	0	0	0	0	0	0	0	0	0	0	0	0	0	0	0	0.137581	0	0	0	0	0	0.324921	0	0
hsa-mir-4287	0	0	0	0	0	0	0	0	0	0	0	0	0	0	0	0	0	0	0	0	0	0	0	0	0	0	0	0	0	0	0	0	0	0
hsa-mir-4288	0	0	0	0	0	0	0	0	0	0	0	0	0	0	0	0	0	0	0	0	0	0	0	0	0	0	0	0	0	0	0	0	0	0
hsa-mir-4289	0	0	0	0	0	0	0	0	0	0	0	0	0	0	0	0	0	0	0	0	0	0	0	0	0	0	0	0	0	0	0	0	0	0
hsa-mir-4290	0	0	0	0	0	0	0	0	0	0	0	0	0	0	0	0	0	0	0	0	0	0	0	0	0	0	0	0	0	0	0	0	0	0
hsa-mir-4291	0	0	0	0	0	0	0	0	0	0	0	0	0	0	0	0	0	0	0	0	0	0	0	0	0	0	0	0	0	0	0	0	0	0
hsa-mir-4292	0	0	0	0	0	0	0	0	0	0	0	0	0	0	0	0	0	0	0	0	0	0	0	0	0	0	0	0	0	0	0	0	0	0
hsa-mir-4293	0	0	0	0	0	0	0	0	0	0	0	0	0	0	0	0	0	0	0	0	0	0	0	0	0	0	0	0	0	0	0	0	0	0
hsa-mir-4294	0	0	0	0	0	0	0	0	0	0	0	0	0	0	0	0	0	0	0	0	0	0	0	0	0	0	0	0	0	0	0	0	0	0
hsa-mir-4295	0	0	0	0	0	0	0	0	0	0	0	0	0	0	0	0	0	0	0	0	0	0	0	0	0	0	0	0	0	0	0	0	0	0
hsa-mir-4296	0	0	0	0	0	0	0	0	0	0	0	0	0	0	0	0	0	0	0	0	0	0	0	0	0	0	0	0	0	0	0	0	0	0
hsa-mir-4297	0	0	0	0	0	0	0	0	0	0	0	0	0	0	0	0	0	0	0	0	0	0	0	0	0	0	0	0	0	0	0	0	0	0
hsa-mir-4298	0	0	0	0	0	0	0	0	0	0	0	0	0	0	0	0	0	0	0	0	0	0	0	0	0	0	0	0	0	0	0	0	0	0
hsa-mir-4299	0	0	0	0	0	0	0	0	0	0	0	0	0	0	0	0	0	0	0	0	0	0	0	0	0	0	0	0	0	0	0	0	0	0
hsa-mir-4300	0	0	0	0	0	0	0	0	0	0	0	0	0	0	0	0	0	0	0	0	0	0	0	0	0	0	0	0	0	0	0	0	0	0
hsa-mir-4301	0	0	0	0	0	0	0	0	0	0	0	0	0	0	0	0	0	0	0	0	0	0	0	0	0	0	0	0	0	0	0	0	0	0
hsa-mir-4302	0	0	0	0	0	0	0	0	0	0	0	0	0	0	0	0	0	0	0	0	0	0	0	0	0	0	0	0	0	0	0	0	0	0
hsa-mir-4303	0	0	0	0	0	0	0	0	0	0	0	0	0	0	0	0	0	0	0	0	0	0	0	0	0	0	0	0	0	0	0	0	0	0
hsa-mir-4304	0	0	0	0	0	0	0	0	0	0	0	0	0	0	0	0	0	0	0	0	0	0	0	0	0	0	0	0	0	0	0	0	0	0
hsa-mir-4305	0	0	0	0	0	0	0	0	0	0	0	0	0	0	0	0	0	0	0	0	0	0	0	0	0	0	0	0	0	0	0	0	0	0
hsa-mir-4306	0	0	0	0	0	0	0	0	0	0	0	0	0	0	0	0	0	0	0	0	0	0	0	0	0	0	0	0	0	0	0	0	0	0
hsa-mir-4307	0	0	0	0	0	0	0	0	0	0	0	0	0	0	0	0	0	0	0	0	0	0	0	0	0	0	0	0	0	0	0	0	0	0
hsa-mir-4308	0	0	0	0	0	0	0	0	0	0	0	0	0	0	0	0	0	0	0	0	0	0	0	0	0	0	0	0	0	0	0	0	0	0
hsa-mir-4309	0	0	0	0	0	0	0	0	0	0	0	0	0	0	0	0	0	0	0	0	0	0	0	0	0	0	0	0	0	0	0	0	0	0
hsa-mir-4310	0	0	0	0	0	0	0	0	0	0	0	0	0	0	0	0	0	0	0	0	0	0	0	0	0	0	0	0	0	0	0	0	0	0
hsa-mir-4311	0	0	0	0	0	0	0	0	0	0	0	0	0	0	0	0	0	0	0	0	0	0	0	0	0	0	0	0	0	0	0	0	0	0
hsa-mir-4312	0	0	0	0	0	0	0	0	0	0	0	0	0	0	0	0	0	0	0	0	0	0	0	0	0	0	0	0	0	0	0	0	0	0
hsa-mir-4313	0	0	0	0	0	0	0	0	0	0	0	0	0	0	0	0	0	0	0	0	0	0	0	0	0	0	0	0	0	0	0	0	0	0
hsa-mir-4314	0	0	0	0	0	0	0	0	0	0	0	0	0	0	0	0	0	0	0	0	0	0	0	0	0	0	0	0	0	0	0	0	0	0
hsa-mir-4315-1	0	0	0	0	0	0	0	0	0	0	0	0	0	0	0	0	0	0	0	0	0	0	0	0	0	0	0	0	0	0	0	0	0	0
hsa-mir-4315-2	0	0	0	0	0	0	0	0	0	0	0	0	0	0	0	0	0	0	0	0	0	0	0	0	0	0	0	0	0	0	0	0	0	0
hsa-mir-4316	0	0	0	0	0	0	0	0	0	0	0	0	0	0	0	0	0	0	0	0	0	0	0	0	0	0	0	0	0	0	0	0	0	0
hsa-mir-4317	0	0	0	0	0	0	0	0	0	0	0	0	0	0	0	0	0	0	0	0	0	0	0	0	0	0	0	0	0	0	0	0	0	0
hsa-mir-4318	0	0	0	0	0	0	0	0	0	0	0	0	0	0	0	0	0	0	0	0	0	0	0	0	0	0	0	0	0	0	0	0	0	0
hsa-mir-4319	0	0	0	0	0	0	0	0	0	0	0	0	0	0	0	0	0	0	0	0	0	0	0	0	0	0	0	0	0	0	0	0	0	0
hsa-mir-4320	0	0	0	0	0	0	0	0	0	0	0	0	0	0	0	0	0	0	0	0	0	0	0	0	0	0	0	0	0	0	0	0	0	0
hsa-mir-4321	0	0	0	0	0	0	0	0	0	0	0	0	0	0	0	0	0	0	0	0	0	0	0	0	0	0	0	0	0	0	0	0	0	0
hsa-mir-4322	0	0	0	0	0	0	0	0	0	0	0	0	0	0	0	0	0	0	0	0	0	0	0	0	0	0	0	0	0	0	0	0	0	0
hsa-mir-4323	0	0	0	0	0	0	0	0	0	0	0	0	0	0	0	0	0	0	0	0	0	0	0	0	0	0	0	0	0	0	0	0	0	0
hsa-mir-4324	0	0	0	0	0	0	0	0	0	0	0	0	0	0	0	0	0	0	0	0	0	0	0	0	0	0	0	0	0	0	0	0	0	0
hsa-mir-4325	0	0	0	0	0	0	0	0	0	0	0	0	0	0	0	0	0	0	0	0	0	0	0	0	0	0	0	0	0	0	0	0	0	0
hsa-mir-4327	0	0	0	0	0	0	0	0	0	0	0	0	0	0	0	0	0	0	0	0	0	0	0	0	0	0	0	0	0	0	0	0	0	0
hsa-mir-4328	0	0	0	0	0	0	0	0	0	0	0	0	0	0	0	0	0	0	0	0	0	0	0	0	0	0	0	0	0	0	0	0	0	0
hsa-mir-4329	0	0	0	0	0	0	0	0	0	0	0	0	0	0	0	0	0	0	0	0	0	0	0	0	0	0	0	0	0	0	0	0	0	0
hsa-mir-4330	0	0	0	0	0	0	0	0	0	0	0	0	0	0	0	0	0	0	0	0	0	0	0	0	0	0	0	0	0	0	0	0	0	0
hsa-mir-4417	0	0	0	0	0	0	0	0	0	0	0	0	0	0	0	0	0	0	0	0	0	0	0	0	0	0	0	0	0	0	0	0	0	0
hsa-mir-4418	0	0	0	0	0	0	0	0	0	0	0	0	0	0	0	0	0	0	0	0	0	0	0	0	0	0	0	0	0	0	0	0	0	0
hsa-mir-4419a	0	0	0	0	0	0	0	0	0	0	0	0	0	0	0	0	0	0	0	0	0	0	0	0	0	0	0	0	0	0	0	0	0	0
hsa-mir-4419b	0	0	0	0	0	0	0	0	0	0	0	0	0	0	0	0	0	0	0	0	0	0	0	0	0	0	0	0	0	0	0	0	0	0
hsa-mir-4420	0	0	0	0	0	0	0	0	0	0	0	0.728948	0	0	0	0	0	0	0	0	0	0	0	0	0	0	0	0	0	0	0	0	0	0
hsa-mir-4421	0	0	0	0	0	0	0	0	0	0	0	0	0	0	0	0	0	0	0	0	0	0	0	0	0.100414	0	0	0	0	0	0.140166	0	0	0
hsa-mir-4422	0	0	0	0	0	0	0	0	0	0	0	0.167667	0	0	0	0	0	0	0	0	0	0	0	0	0	0	0	0	0.184004	0	0	0	0	0
hsa-mir-4424	0	0.162833	0	0	0	0	0	0	0	0	0	0.872583	0	0	0	0	0	0	0.188894	0	0	0	0	0	0	0	0	0.336372	0.131762	0	0	0	0	0
hsa-mir-4425	0	0	0	0	0	0	0	0	0	0	0	0	0	0	0	0	0	0	0	0	0	0	0	0	0	0	0	0	0	0	0	0	0	0
hsa-mir-4426	0	0	0	0	0	0	0	0	0	0	0	0	0	0	0	0	0	0	0	0	0	0	0	0	0	0	0	0	0	0	0	0	0	0
hsa-mir-4427	0	0	0	0	0	0	0	0	0	0	0	0	0	0	0	0	0	0	0	0	0	0	0	0	0	0	0	0	0	0	0	0	0	0
hsa-mir-4428	0	0	0	0	0	0	0	0	0	0	0	0	0	0	0	0	0	0	0	0	0	0	0	0	0	0	0	0	0	0	0	0	0	0
hsa-mir-4429	0	0	0	0	0	0	0	0	0	0	0	0	0	0	0	0	0	0	0	0	0	0	0	0	0	0	0	0	0	0	0	0	0	0
hsa-mir-4430	0	0	0	0	0	0	0	0	0	0	0	0	0	0	0	0	0	0	0	0	0	0	0	0	0	0	0	0	0	0	0	0	0	0
hsa-mir-4431	0	0	0	0	0	0	0	0	0	0	0	0	0	0	0	0	0	0	0	0	0	0	0	0	0	3.48746	0	0	0	0	0	0	0	0
hsa-mir-4432	0	0	0	0	0	0	0	0	0	0	0	0	0	0	0	0	0	0	0	0	0	0	0	0	0	0	0	0	0	0	0	0	0	0
hsa-mir-4433a	0	0	0	0	0	0	0	0	0	0	0	0	0	0	0	0	0	0	0	0	0	0	0	0	0	0	0	1.16887	0	0	0	0	0	0
hsa-mir-4433b	0	0	0.375739	0	0	0	0	0	0	0	0	0	0	0	0	0	0	1.31376	0	0	0	0	0	0	0	0	0	0	0	0	0	0	0	0
hsa-mir-4434	0	0	0	0	0	0	0	0	0	0	0	0.440938	0	0	0	0	0	0	0	0	0	0	0	0	0	0	0	0	0	0	0	0	0	0
hsa-mir-4435-1	0	0	0	0	0	0	0	0	0	0	0	0	0	0	0	0	0	0	0	0	0	0	0	0	0	0	0	0	0	0	0	0	0	0
hsa-mir-4435-2	0	0	0	0	0	0	0	0	0	0	0	0	0	0	0	0	0	0	0	0	0	0	0	0	0	0	0	0	0	0	0	0	0	0
hsa-mir-4436a	0	0	0	0	0	0	0	0	0	0	0	0	0	0	0	0	0	0	0	0	0	0	0	0	0	0	0	0	0	0	0	0	0	0
hsa-mir-4436b-1	0	0	0	0	0	0	0	0	0	0	0	0	0	0	0	0	0	0	0	0	0	0	0	0	0	0	0	0	0	0	0	0	0	0
hsa-mir-4436b-2	0	0	0	0	0	0	0	0	0	0	0	0	0	0	0	0	0	0	0	0	0	0	0	0	0	0	0	0	0	0	0	0	0	0
hsa-mir-4437	0	0	0	0	0	0	0	0	0	0	0	0	0	0	0	0	0	0	0	0	0	0	0	0	0	0	0	0	0.273569	0	0	0	0	0
hsa-mir-4438	0	0	0	0	0	0	0	0	0	0	0	0	0	0	0	0	0	0	0	0	0	0	0	0	0	0	0	0	0	0	0	0	0	0
hsa-mir-4439	0	0	0	0	0	0	0	0	0	0	0	0	0	0	0	0	0	0	0	0	0	0	0	0	0	0	0	0	0	0	0	0	0	0
hsa-mir-4440	0	0	0	0	0	0	0	0	0	0	0	0	0	0	0	0	0	0	0	0	0	0	0	0	0	0	0	0	0	0	0	0	0	0
hsa-mir-4441	0	0	0	0	0	0	0	0	0	0	0	0	0	0	0	0	0	0	0	0	0	0	0	0	0	0	0	0	0	0	0	0	0	0
hsa-mir-4445	0	0	0	0	0	0	0	0	0	0	0	0	0	0	0	0	0	0	0	0	0	0	0	0	0	0	0	0.0230685	0	0	0	0	0	0
hsa-mir-4446	0.083641	0	0	0	0	0	0.245188	0.136061	0.111821	0	0	0	0	0	0	0	0	0	0.0897945	0	0	0.540232	0	0	0	0	0	0	0	0	0	0	0	0
hsa-mir-4447	0	0	0	0	0	0	0	0	0	0	0	0	0	0	0	0	0	0	0	0	0	0	0	0	0	0	0	0	0	0	0	0	0	0
hsa-mir-4448	0	0	0	0	0	0	0	0	0	0	0	0	0	0	0	0	0	0	0	0	0	0	0	0	0	0	0	0	0	0	0	0	0	0
hsa-mir-4450	0	0	0	0	0	0	0	0	0	0	0	0	0	0	0	0	0	0	0	0	0	0	0	0	0	0	0	0	0	0	0	0	0	0
hsa-mir-4451	0	0	0	0	0	0	0	0	0	0	0	0	0	0	0	0	0	0	0	0	0	0	0	0	0	0	0	0	0	0	0	0	0	0
hsa-mir-4452	0	0	0	0	0	0	0	0	0	0	0	0	0	0	0	0	0	0	0	0	0	0	0	0	0	0	0	0	0	0	0	0	0	0
hsa-mir-4453	0.155205	0	0	0	0	0	0	0	0	0	0.221179	0.502677	0	0.128475	0	0	0	0	0	0	0	0	0	0	0	0.116672	0	0.115659	0.36561	0	0	0.176821	0	0
hsa-mir-4454	0.129791	0	0	0	0	0	0	0	0	0	0	0	0	0.16591	0.155218	0	0	0.873276	0.0940315	0.180945	0	0	0	0	0	2.12946	0	0	0	0	0	0.849928	0	0
hsa-mir-4455	0	0	0	0	0	0	0	0	0	0	0	0	0	0	0	0	0	0	0	0	0	0	0	0	0	0	0	0	0	0	0	0	0	0
hsa-mir-4456	0	0	0	0	0	0	0	0	0	0	0	0	0	0	0	0	0	0	0	0	0	0	0	0	0	0	0	0	0	0	0	0	0	0
hsa-mir-4457	0	0	0	0	0	0	0	0	0	0	0	0	0	0	0	0	0	0	0	0	0	0	0	0	0	0	0	0	0.186868	0	0	0	0	0
hsa-mir-4458	0	0	0	0	0	0	0	0	0	0	0	0	0	0	0	0	0	0	0	0	0	0	0	0	0	0	0	0	0	0	0	0	0	0
hsa-mir-4459	0	0	0	0	0	0	0	0	0	0	0	0	0	0	0	0	0	0	0	0	0	0	0	0	0	0	0	0	0	0	0	0	0	0
hsa-mir-4460	0	0	0	0	0	0	0	0	0	0	0	0	0	0	0	0	0	0	0	0	0	0	0	0	0	0	0	0	0	0	0	0	0	0
hsa-mir-4462	0	0	0	0	0	0	0	0	0	0	0	0	0	0	0	0	0	0	0	0	0	0	0	0	0	0	0	0	0	0	0	0	0	0
hsa-mir-4463	0	0	0	0	0	0	0	0	0	0	0	0	0	0	0	0	0	0	0	0	0	0	0	0	0	0	0	0	0	0	0	0	0	0
hsa-mir-4464	0	0	0	0	0	0	0	0	0	0	0	0	0	0	0	0	0	0	0	0	0	0	0	0	0	0	0	0	0	0	0	0	0	0
hsa-mir-4465	0	0	0	0	0	0	0	0	0	0	0	0	0	0	0	0	0	0	0	0	0	0	0	0	0	0	0	0	0	0	0	0	0	0
hsa-mir-4466	0	0	0	0	0	0	0	0	0	0	0	0	0	0	0	0	0	0	0	0	0	0	0	0	0	0	0	0	0	0	0	0	0	0
hsa-mir-4467	0	0	0	0	0	0	0	0	0	0	0	0	0	0	0	0	0	0	0	0	0	0	0	0	0	0	0	0	0	0	0	0	0	0
hsa-mir-4468	0	0	0	0	0	0	0	0	0	0	0	0	0	0	0	0	0	0	0	0	0	0	0	0	0	0	0	0	0	0	0	0	0	0
hsa-mir-4469	0	0	0.791458	0	0.177295	0	0	0	0	0	0	0	0	0	0	0	0	0	0	0	0	0.203401	0	0	0	0.275673	0	0.057007	0.15797	0	0	0.297961	0	0
hsa-mir-4470	0	0	0	0	0	0.214813	0	0	0	0	0	0	0	0	0	0	0	0	0.0999835	0	0	0.122768	0	0	0	0.182753	0	0.09186	0.313289	0	0.172978	0.297949	0	0
hsa-mir-4471	0	0	0	0	0	0	0	0	0	0	0	0	0	0	0	0	0	0	0	0	0	0	0	0	0	0	0	0	0	0	0	0	0	0
hsa-mir-4472-1	0	0	0	0	0	0	0	0	0	0	0	0	0	0	0	0	0	0	0	0	0	0	0	0	0	0	0	0	0	0	0	0	0	0
hsa-mir-4472-2	0	0	0	0	0	0	0	0	0	0	0	0	0	0	0	0	0	0	0	0	0	0	0	0	0	0	0	0	0	0	0	0	0	0
hsa-mir-4474	0	0	0	0	0	0	0	0	0	0	0	0	0	0	0	0	0	0	0	0	0	0	0	0	0	0	0	0	0.172992	0	0	0	0	0
hsa-mir-4475	0	0	0	0	0	0	0	0	0	0	0	0	0	0	0	0	0	0	0	0	0	0	0	0	0	0	0	0	0	0	0	0	0	0
hsa-mir-4476	0	0	0	0	0	0	0	0	0	0	0	0.437369	0	0	0	0	0	0	0	0	0	0	0	0	0	0	0	0	0	0	0	0	0	0
hsa-mir-4477a	0	0	0	0	0	0	0	0	0	0	0	0	0	0	0	0	0	0	0	0	0	0	0	0	0	0	0	0	0	0	0	0	0	0
hsa-mir-4477b	0	0	0	0	0	0	0	0	0	0	0	0	0	0	0	0	0	0	0	0	0	0	0	0	0	0	0	0	0	0	0	0	0	0
hsa-mir-4478	0	0	0	0	0	0	0	0	0	0	0	0	0	0	0	0	0	0	0	0	0	0	0	0	0	0	0	0	0	0	0	0	0	0
hsa-mir-4479	0	0	0.701925	0	0	0	0	0	0	0	0	0	0	0	0	0	0	0	0	0	0	0	0	0	0	0	0	0	0.240877	0	0	0	0	0
hsa-mir-448	0	0	0	0	0	0	0	0	0	0	0	0	0	0	0	0	0	0	0.11225	0	0	0	0	0	0	0	0	0	0	0	0	0	0	0
hsa-mir-4480	0	0	0	0	0	0	0	0	0	0	0	0	0	0	0	0	0	0	0	0	0	0	0	0	0	0	0	0	0	0	0	0	0	0
hsa-mir-4481	0	0	0	0	0	0	0	0	0	0	0	0	0	0	0	0	0	0	0	0	0	0	0	0	0	0	0	0	0	0	0	0	0	0
hsa-mir-4482	0	0	0	0	0	0	0	0	0	0	0	0	0	0	0	0	0	0	0	0	0	0	0	0	0	0	0	0	0	0	0	0	0	0
hsa-mir-4483	0	0	0	0	0	0	0	0	0	0	0	0	0	0	0	0	0	0	0	0	0	0	0	0	0	0	0	0	0	0	0	0	0	0
hsa-mir-4484	0.104797	0.222182	0	0	0.205008	0.052628	0	0	0.111821	0	0	0	0	0.149294	3.42967	0	0.138324	0	0	0	0	0	0.163362	0	0	0.338019	0	0	0	0.220884	0	0.271979	0	0
hsa-mir-4485	0	0	0	0	0	0	0	0	0	0	0	0	0	0	0	0	0	0	0	0	0	0	0	0	0	0	0	0	0	0	0	0	0	0
hsa-mir-4486	0	0	0	0	0	0	0	0	0	0	0	0	0	0	0	0	0	0	0	0	0	0	0	0	0	0	0	0	0	0	0	0	0	0
hsa-mir-4487	0	0	0	0	0	0	0	0	0	0	0	0.3094	0	0	0	0	0	0	0	0	0	0	0	0	0	0	0	0	0	0	0	0	0	0
hsa-mir-4488	0	0	0	0	0	0	0	0	0	0	0	0	0	0	0	0	0	0	0	0	0	0	0	0	0	0	0	0	0	0	0	0	0	0
hsa-mir-4489	0	0	0	0	0	0	0	0	0	0	0	0	0	0	0	0	0	0	0	0	0	0	0	0	0	0	0	0	0	0	0	0	0	0
hsa-mir-4490	0	0	0	0	0	0	0	0	0	0	0	0	0	0	0	0	0	0	0	0	0	0	0	0	0	0	0	0	0	0	0	0	0	0
hsa-mir-4491	0.401941	0	0	0.19408	0	0	0.161704	0.149454	0.462651	0	0.151159	15.8272	0.272385	0.533378	0	0	0	0	0	1.0129	0	0	0.2336	0	0	0.198142	0.379466	0.337988	0.295732	0	0	0	0	0
hsa-mir-4492	0	0	0.352669	0	0	0	0	0	0	0	0	0	0	0	0	0	0	0	0	0	0	0	0	0	0	0	0	0	0.183452	0	0	0.165668	0	0
hsa-mir-4493	0	0	0	0	0	0	0	0	0	0	0	0	0	0	0	0	0	0	0	0	0	0	0	0	0	0	0	0	0	0	0	0	0	0
hsa-mir-4494	0	0	0	0	0	0	0	0	0	0	0	0.220469	0	0	0	0	0	0	0	0	0	0	0	0	0	0	0	0	0	0	0	0	0	0
hsa-mir-4495	0	0	0	0	0	0	0	0	0	0	0	0	0	0	0	0	0	0	0	0	0	0	0	0	0	0	0	0	0	0	0	0	0	0
hsa-mir-4496	0	0	0	0	0	0	0	0	0	0	0	0	0	0	0	0	0	0	0	0	0	0	0	0	0	0	0	0	0	0	0	0	0	0
hsa-mir-4497	0	0	0	0	0	0	0	0	0	0	0	0	0	0	0	0	0	0	0	0	0	0	0	0	0	0	0	0	0	0	0	0	0	0
hsa-mir-4498	0	0	0	0	0	0	0	0	0	0	0	0	0	0	0	0	0	0	0	0	0	0	0	0	0	0	0	0	0	0	0	0	0	0
hsa-mir-4499	0	0	0	0	0	0	0	0	0	0	0	0	0	0	0	0	0	0	0	0	0	0	0	0	0	0	0	0	0	0	0	0	0	0
hsa-mir-449a	1.00593	0	0.827258	0	0.228673	0	0.245496	0.474076	0.292649	0.145913	0	0	0	0.124441	0	0	0	0	0	0.655401	0	0	0.19319	0	0.186215	0	0	0.679359	0.174881	18.2072	0.811085	0	0	0
hsa-mir-449b	0.152306	0	1.88823	0	0	0	0	0	0	0	0	0	0	0	0	0	0	0	0	0	0	0	0	0	0	0	0	0	0	3.86399	0.228638	0	0	0
hsa-mir-449c	0	0	0.058915	0	0	0	0	0	0	0	0	0	0	0	0	0	0	0	0	0	0	0	0	0	0	0	0	0	0	1.64031	0.279545	0	0	0
hsa-mir-4500	0	0	0	0	0	0	0	0	0	0	0	0	0	0	0	0	0	0	0	0	0	0	0	0	0	0	0	0	0	0	0	0	0	0
hsa-mir-4501	0	0	0	0.104557	0	0.528234	0	0.306815	0	0	0	0	0	0	3.2211	0	0	0	0.131893	0	0	2.71744	0	0	0	0	0	0	0	0	0.123617	0	0	0
hsa-mir-4502	0	0	0	0	0	0	0	0	0	0	0	0	0	0	0	0	0	0	0	0	0	0	0	0	0	0	0	0	0	0	0	0	0	0
hsa-mir-4503	0	0	0	0	0	0	0	0	0	0	0	0	0	0	0	0	0	0	0	0	0	0	0	0	0	0	0	0	0	0	0	0	0	0
hsa-mir-4504	0	0	0	0	0	0	0	0	0	0	0	0	0	0	0	0	0	0	0	0	0	0	0	0	0	0	0	0	0	0	0	0	0	0
hsa-mir-4505	0	0	0	0	0	0	0	0	0	0	0	0.220469	0	0	0	0	0	0	0	0	0	0	0	0	0	0	0	0	0	0	0	0	0	0
hsa-mir-4506	0	0	0	0	0	0	0	0	0	0	0	0	0	0	0	0	0	0	0	0	0	0	0	0	0	0	0	0	0	0	0	0	0	0
hsa-mir-4507	0	0	0	0	0	0	0	0	0	0	0	0	0	0	0	0	0	0	0	0	0	0	0	0	0	0	0	0	0	0	0	0	0	0
hsa-mir-4508	0	0	0	0	0	0	0	0	0	0	0	0	0	0	0	0	0	0	0	0	0	0	0	0	0	0	0	0	0	0	0	0	0	0
hsa-mir-4509-1	0	0	0	0	0	0	0	0	0	0	0	0	0	0	0	0	0	0	0	0	0	0	0	0	0	0	0	0	0	0	0	0	0	0
hsa-mir-4509-2	0	0	0	0	0	0	0	0	0	0	0	0	0	0	0	0	0	0	0	0	0	0	0	0	0	0	0	0	0	0	0	0	0	0
hsa-mir-4509-3	0	0	0	0	0	0	0	0	0	0	0	0	0	0	0	0	0	0	0	0	0	0	0	0	0	0	0	0	0	0	0	0	0	0
hsa-mir-4510	0	0.508096	0	0	0.468715	0.195822	0	0	0.16081	0	0	0	0	0	0	0	0	0	0.210885	0	0.122141	0	0.309739	0	0.214594	0	0	0.297603	0.398703	0.158762	0.486181	0.236146	0	0
hsa-mir-4511	0	0	0	0	0	0	0	0	0	0	0	0	0	0	0	0	0	0	0	0	0	0	0	0	0	0	0	0	0	0	0	0	0	0
hsa-mir-4512	0	0	0	0	0	0	0	0	0	0	0	0	0	0	0	0	0	0	0	0	0	0	0	0	0	0	0	0	0	0	0	0	0	0
hsa-mir-4513	0	0	0	0	0	0	0	0	0	0	0	0	0	0	0	0	0	0	0	0	0	0	0	0	0	0	0	0	0	0	0	0	0	0
hsa-mir-4514	0	0	0	0	0	0	0	0	0	0	0	0	0	0	0	0	0	0	0	0	0	0	0	0	0	0	0	0	0	0	0	0	0	0
hsa-mir-4515	0	0	0.21654	0	0	0	0	0	0	0	0	0.226292	0	0	0	0	0	0	0	0	0	0	0	0	0	0.226535	0	0.158432	0.440985	0	0.123617	0	0	0
hsa-mir-4516	0	0	0	0	0	0	0	0	0	0	0	0	0	0	0	0	0	0	0	0	0	0	0	0	0	0	0	0	0	0	0	0	0	0
hsa-mir-4517	0	0	0	0	0	0	0	0	0	0	0	0.21103	0.166371	0	0	0	0	0	0	0	0	0	0	0	0	0	0	0.451701	0	0	0.39871	0	0	0
hsa-mir-4518	0	0	0	0	0	0	0	0	0	0	0	0.616666	0	0	0	0	0	0	0	0	0	0	0	0	0	0	0	0	0.130417	0	0	0	0	0
hsa-mir-4519	0	0	0	0	0	0	0	0	0	0	0	0	0	0	0	0	0	0	0	0	0	0	0	0	0	0	0	0	0.300434	0	0	0.0520135	0	0
hsa-mir-451b	0	0	0	0	0	0	0	0	0	0	0	0	0	0	0	0	0	0	0	0	0	0	0	0	0	0	0	0	0	0	0	0	0	0
hsa-mir-4520-1	0	0	0	0	0.165496	0	0	0	0	0	0	0	0	0	0	0	0	0	0	0	0	0	0	0	0	0	0	0	0.17392	0	0	0	0	0
hsa-mir-4520-2	0	0	0	0	0.131169	0	0	0	0	0	0	0	0	0	0	0	0	0	0	0	0	0	0	0	0	0	0	0	0.157084	0	0	0	0	0
hsa-mir-4522	0	0	0.254098	0	0.109853	0	0	0	0	0.0476285	0.123466	0.178586	0	0	0	0	0	0	0	0	0	0	0	0.13857	0	0.091901	0	0.247905	0.61632	0	0	0.136126	0	0
hsa-mir-4523	0.108444	0	0.990967	0	0	0	0.147859	0	0	0	0	0	0	0	0.124609	0	0.143176	0	0	0	0	0	0	0	0	0	0	0.245728	0.252974	0.197002	0.171936	0.125098	0	0
hsa-mir-4524a	0	0.806574	0	0	0	0	0	0	0	0	0	0.454178	0	0	0	0	0	0	0	0	0	0	0	0	0	0	0	0.12064	0	0	0	0	0	0
hsa-mir-4524b	0	0	0	0	0	0	0	0	0	0	0	0	0	0	0	0	0	0	0	0	0	0	0	0	0	0	0	0	0	0	0	0	0	0
hsa-mir-4525	0	0	0.36024	0	0	0	0	0	0	0	0	0	0	0	0.17792	0	0	0	0.259559	0	0	0	0	0	0	0	0	0	0	0	0.139636	0	0	0
hsa-mir-4526	0	0	0	0	0	0	0	0	0	0	0	0	0	0	0	0	0	0	0	0	0	0	0	0	0	0	0	0	0	0	0	0	0	0
hsa-mir-4527	0	0	0	0	0	0	0	0	0	0	0	0	0	0	0	0	0	0	0	0	0	0	0	0	0	0	0	0	0	0	0	0	0	0
hsa-mir-4528	0	0	0	0	0	0	0	0	0	0	0	0	0	0	0	0	0	0	0	0	0	0	0	0	0	0	0	0	0	0	0	0	0	0
hsa-mir-4529	0	0	0	0	0	0	0	0	0	0	0	0	0	0	0	0	0	0	0.0816025	0	0	0.335898	0	0	0	0	0	0.0713175	0	0	0	0	0	0
hsa-mir-4530	0	0	0	0	0	0	0	0	0	0	0	0	0	0	0	0	0	0	0	0	0	0	0	0	0	0	0	0	0	0	0	0	0	0
hsa-mir-4531	0	0	0	0	0	0	0	0	0	0	0	0	0	0	0	0	0	0	0	0	0	0	0	0	0	0	0	0	0	0	0	0	0	0
hsa-mir-4532	0	0	0	0	0	0	0	0	0	0	0	0	0	0	0	0	0	0	0	0	0	0	0	0	0	0	0	0	0	0	0	0	0	0
hsa-mir-4533	0	0	0.145651	0	0	0	0	0	0	0	0	0	0	0	0	0	0	0	0	0	0	0.197401	0	0	0	0	0	0	0.184323	0	0	0	0	0
hsa-mir-4534	0	0	0	0	0	0	0	0	0	0	0	0	0	0	0	0	0	0	0	0	0	0	0	0	0	0	0	0	0	0	0	0	0	0
hsa-mir-4535	0	0	0	0	0	0	0	0	0	0	0	0	0	0	0	0	0	0	0	0	0	0	0	0	0	0	0	0	0	0	0	0	0	0
hsa-mir-4536-1	0	0	0	0	0.237845	0.157358	0	0	0	0	0	0.296855	0	0	0.157394	0.105104	0	0	0	0	0	0.191082	0	0	0	0	0	0.193259	0.388563	0	0	0.096867	0	0
hsa-mir-4536-2	0	0	0	0	0.215724	0.159206	0	0	0	0	0	0.256015	0	0	0.138313	0	0	0	0.080577	0	0	0.234185	0	0	0	0	0	0.166093	0.402821	0	0	0.077882	0	0
hsa-mir-4537	0	0	0	0	0	0	0	0	0	0	0	0	0	0	0	0	0	0	0	0	0	0	0	0	0	0	0	0	0	0	0	0	0	0
hsa-mir-4538	0	0	0	0	0	0	0	0	0	0	0	0	0	0	0	0	0	0	0	0	0	0	0	0	0	0	0	0	0	0	0	0	0	0
hsa-mir-4539	0	0	0	0	0	0	0	0	0	0	0	0	0	0	0	0	0	0	0	0	0	0	0	0	0	0	0	0	0	0	0	0	0	0
hsa-mir-4540	0	0	0	0	0	0	0	0	0	0	0	0	0	0	0	0	0	0	0	0	0	0	0	0	0	0	0	0	0	0	0	0	0	0
hsa-mir-4632	0	0.184441	0.606405	0	0.178946	0	0	0	0	0	0	0.51203	0	0	0	0	0	1.02846	0	0	0.134968	0	0	0	0	0.182753	0	0.214494	0.151456	0	0	0	0	0
hsa-mir-4633	0	0	0	0	0	0	0	0	0	0	0	0	0	0	0	0	0	0	0	0	0	0	0	0	0	0	0	0	0	0	0	0	0	0
hsa-mir-4634	0	0	0	0	0	0	0	0	0	0	0	0	0	0	0	0	0	0	0	0	0	0	0	0	0	0	0	0	0	0	0	0	0	0
hsa-mir-4635	0	0	0	0	0	0	0	0	0	0	0	0	0	0	0	0	0	0	0	0	0	0	0	0	0	0	0	0	0	0	0	0	0	0
hsa-mir-4637	0	0	0	0	0	0	0	0	0	0	0	0	0	0	0	0	0	0	0	0	0	0	0	0	0	0	0	0	0	0	0	0	0	0
hsa-mir-4639	0	0	0	0	0	0	0	0	0	0	0	0	0	0	0	0	0	0	0	0	0	0	0	0	0	0	0	0	0	0	0	0	0	0
hsa-mir-4641	0	0	0	0	0	0	0	0	0	0	0	0	0	0	0	0	0	0	0	0	0	0	0	0	0	0	0	0	0	0	0	0	0	0
hsa-mir-4642	0	0	0	0	0	0	0	0	0	0	0	0	0	0	0	0	0	0	0	0	0	0	0	0	0	0	0	0	0	0	0	0	0	0
hsa-mir-4643	0	0	0	0	0	0	0	0	0	0	0	0	0	0	0	0	0	0	0	0	0	0	0	0	0	0	0	0	0	0	0	0	0	0
hsa-mir-4644	0	0	0	0	0	0	0	0	0	0	0	0	0	0	0	0	0	0	0	0	0	0	0	0	0	0	0	0	0	0	0	0	0	0
hsa-mir-4646	0	0	0.985159	0	0	0	0	0	0	0	0	0	0	0	0	0	0	0	0	0	0	0	0	0	0	0	0	0	0	0	0	0	0	0
hsa-mir-4647	0	0	0.345067	0	0	0	0	0	0	0	0	0	0	0	0	0	0	0	0	0	0	0	0	0	0	0.76684	0	0	0	0	0	0.443708	0	0
hsa-mir-4648	0	0	0	0	0	0	0	0	0	0	0	0	0	0	0	0	0	0	0	0	0	0	0	0	0	0	0	0	0	0	0	0	0	0
hsa-mir-4649	0.104265	0	0	0.178219	0	0	0	0.109582	0.093619	0.059013	0	0	0	0.142896	0	0	0	0	0	0	0.097449	0	0	0	0	1.03598	0	0.188113	0.47472	0	0	0.732891	0	0
hsa-mir-4650-1	0	0	0	0	0	0	0	0	0	0	0	0	0	0	0	0	0	0	0	0	0	0	0	0	0	0	0	0	0	0	0	0	0	0
hsa-mir-4650-2	0	0	0	0	0	0	0	0	0	0	0	0	0	0	0	0	0	0	0	0	0	0	0	0	0	0	0	0	0	0	0	0	0	0
hsa-mir-4651	0	0	0.157498	0	0	0	0	0	0	0	0	0	0	0	0	0	0	0	0	0	0	0	0	0	0	0	0	0	0	0	0	0	0	0
hsa-mir-4653	0	0	0	0	0	0	0	0	0	0	0	0	0	0	0	0	0	0	0	0	0	0	0	0	0	0	0	0	0	0	0	0	0	0
hsa-mir-4654	0	0	0.231899	0	0	0	0	0	0	0	0	0	0	0	0	0	0	0	0	0	0	0	0	0	0	0	0	0	0	0	0	0	0	0
hsa-mir-4655	0	0	0	0	0	0	0	0	0	0	0	0	0	0	0	0	0	0	0	0	0	0	0	0	0	0	0	0	0	0	0	0	0	0
hsa-mir-4656	0	0	0	0	0	0	0	0	0	0	0	0	0	0	0	0	0	0	0	0	0	0	0	0	0	0	0	0	0	0	0	0	0	0
hsa-mir-4657	0	0	0.16054	0	0	0	0.083285	0	0	0	0	0	0	0	0	0	0	0	0	0	0.105541	0	0	0	0	0	0	0.072983	0.138358	0	0	0	0	0
hsa-mir-4658	0	0	1.18151	0	0	0.201944	0	0	0	0	0	0	0	0.175092	0	0	0	0	0	0	0.115357	0	0	0	0	0.461209	0	0.266506	0.299372	0	0.178601	0.246756	0	0
hsa-mir-4659a	0	0	0	0	0	0	0	0	0	0	0	0	0	0	0	0	0	1.22957	0	0	0	0	0	0	0	0	0	0.081143	0.129664	0	0	0	0	0
hsa-mir-4659b	0	0	0	0	0	0	0	0	0	0	0	0	0	0	0	0	0	0	0	0	0	0	0	0	0	0	0	0	0	0	0	0	0	0
hsa-mir-466	0	0	0	0	0	0.699145	0.069567	0	0	0	0	0	0	0	0.254904	0	0	0	0	0.055667	0	0	0	0.352356	0	0.275673	0	0.131283	0	0	0	0.201491	0	0
hsa-mir-4662b	0	0	0	0	0	0.154296	0	0	0	0	0	0	0	0	0.189946	0	0	0	0	0	0	0	0	0	0	0	0	0	0	0	0	0.362824	0	0
hsa-mir-4663	0	0	0	0	0	0	0	0	0	0	0	0	0	0	0	0	0	0	0	0	0	0	0	0	0	0	0	0	0	0	0	0	0	0
hsa-mir-4666a	0	0	0	0	0	0	0	0	0	0	0	0	0	0	0	0	0	0	0	0	0	0	0	0	0	0	0	0	0	0	0	0	0	0
hsa-mir-4666b	0	0	0	0	0	0	0	0	0	0	0	0	0	0	0	0	0	0	0	0	0	0	0	0	0	0	0	0	0	0	0	0	0	0
hsa-mir-4667	0	0	0	0	0	0	0	0	0	0	0	0	0	0	0	0	0	0	0	0	0	0	0	0	0	0	0	0	0	0	0	0	0	0
hsa-mir-4669	0	0	0	0	0	0	0	0	0	0	0	0	0	0	0	0	0	0	0	0	0	0	0	0	0	0	0	0	0	0	0	0	0	0
hsa-mir-4670	0	0	0	0	0	0	0	0	0	0	0	0	0	0	0	0	0	0	0	0	0	0	0	0	0	0	0	0	0	0	0	0	0	0
hsa-mir-4671	0	0	0	0	0	0	0	0	0	0	0	0	0	0	0	0	0	0	0	0	0	0	0	0	0	0	0	0	0	0	0	0	0	0
hsa-mir-4672	0	0	0	0	0	0	0	0	0	0	0	0	0	0	0	0	0	0	0	0	0	0	0	0	0	0	0	0	0	0	0	0	0	0
hsa-mir-4673	0	0	0	0	0	0	0	0	0	0	0	0	0	0	0	0	0	0	0	0	0	0	0	0	0	0	0	0	0	0	0	0	0	0
hsa-mir-4674	0	0	0.479687	0	0	0	0	0	0	0	0	0	0	0	0	0	0	0	0	0	0	0	0	0	0	0.228472	0	0	0.176119	0.13085	0	0	0	0
hsa-mir-4675	0	0	0	0	0	0	0	0	0	0	0	0	0	0	0	0	0	0	0	0	0	0	0	0	0	0	0	0	0	0	0	0	0	0
hsa-mir-4678	0	0	0	0	0	0	0	0	0	0	0	0	0	0	0	0	0	0	0	0	0	0	0	0	0	0	0	0	0	0	0	0	0	0
hsa-mir-4679-1	0	0	0	0	0	0	0	0	0	0	0	0	0	0	0	0	0	0	0	0	0	0	0	0	0	0	0	0	0	0	0	0	0	0
hsa-mir-4679-2	0	0	0	0	0	0	0	0	0	0	0	0	0	0	0	0	0	0	0	0	0	0	0	0	0	0	0	0	0	0	0	0	0	0
hsa-mir-4680	0	0	0	0	0	0	0	0.12981	0	0	0	0	0	0	0	0	0	0	0	0	0.146513	0	0	0	0	0	0	0.192288	0.112029	0	0	0.106591	0	0
hsa-mir-4681	0	0	0	0	0	0	0	0	0	0	0	0	0	0	0	0	0	0	0	0	0	0	0	0	0	0	0	0	0	0	0	0	0	0
hsa-mir-4682	0	0	0	0	0	0	0	0	0	0	0	0	0	0	0	0	0	0	0	0	0	0	0	0	0	0	0	0	0	0	0	0	0	0
hsa-mir-4683	0.149615	0	0.409415	0	0.231144	0	0	0	0	0	0	0	0	0	0	0	0.160629	0	0	0	0	0	0	0	0	0	0	0.160331	0.546301	0.17145	0.140166	0.135099	0	0
hsa-mir-4684	0	0	0	0	0	0	0	0	0	0	0.457128	0	0	0	0	0	0	0	0	0	0	0	0	0.564016	0	0	0	0	0	0	0	0	0	0
hsa-mir-4686	0	0	0	0	0	0	0	0	0	0	0	0	0	0	0	0	0	0	0	0	0	0	0	0	0	0	0	0	0	0	0	0	0	0
hsa-mir-4688	0	0	0	0	0	0	0	0	0	0	0	0	0	0	0	0	0	0	0	0	0	0	0	0	0	0	0	0	0	0	0	0	0	0
hsa-mir-4689	0	0	0	0	0	0	0	0	0	0	0	0	0	0	0	0	0	0	0	0	0	0	0	0	0	0	0	0	0	0	0	0	0	0
hsa-mir-4690	0	0	0.220911	0	0	0	0	0	0	0	0	0.14579	0	0	0	0	0	0	0	0	0	0	0	0	0	0.153368	0	0.0840675	0.150217	0	0	0	0	0
hsa-mir-4691	0	0	0	0	0	0	0.083946	0	0	0	0	0	0	0	0	0	0	0	0	0	0	0.172625	0	0	0	0.261859	0	0	0	0	0.190581	0	0	0
hsa-mir-4692	0	0	0	0	0	0	0	0	0	0	0	0	0	0	0	0	0	0	0	0	0	0	0	0	0	0	0	0	0	0	0	0	0	0
hsa-mir-4693	0	0	0	0	0	0	0	0	0	0	0	0	0	0	0	0	0	0	0	0	0	0	0	0	0	0	0	0	0	0	0	0	0	0
hsa-mir-4694	0	0	0	0	0	0	0	0	0	0	0	0	0	0	0	0	0	0	0	0	0	0	0	0	0	0	0	0	0	0	0	0	0	0
hsa-mir-4695	0	0	0	0	0	0	0	0	0	0	0	0	0	0	0	0	0	0	0	0	0	0	0	0	0	0	0	0	0	0	0	0	0	0
hsa-mir-4696	0	0	0	0	0	0	0	0	0	0	0	0	0	0	0	0	0	0	0	0	0	0	0	0	0	0	0	0	0	0	0	0	0	0
hsa-mir-4697	0	0	0	0	0	0	0	0	0	0	0	0	0	0	0	0	0	0	0	0	0	0	0	0	0	0	0	0	0	0	0	0	0	0
hsa-mir-4698	0	0	0	0	0	0	0	0	0	0	0	0	0	0	0	0	0	0	0	0	0	0	0	0	0	0	0	0	0	0	0	0	0	0
hsa-mir-4699	0	0.258452	0	0	0	0	0	0	0	0	0	0	0	0	0.218132	0	0	0	0	0	0	0	0	0	0	0	0	0.134311	0	0	0.172978	0.121183	0	0
hsa-mir-4700	0	0	0.151165	0	0	0	0	0	0	0	0	0	0	0	0	0	0	0	0	0	0	0	0	0	0	0	0	0	0	0	0	0	0	0
hsa-mir-4701	0	0	0.328229	0	0	0	0	0	0	0	0	0	0	0	0	0	0	0	0	0	0	0	0	0	0	0	0	0	0	0	0	0	0	0
hsa-mir-4703	0	0	0	0	0	0	0	0	0	0	0	0	0	0	0	0	0	0	0	0	0	0	0	0	0	0	0	0	0	0	0	0	0	0
hsa-mir-4704	0	0	0	0	0	0	0	0	0	0	0	0	0	0	0	0	0	0	0	0	0	0	0	0	0	0	0	0	0	0	0	0	0	0
hsa-mir-4705	0	0	0	0	0	0	0	0	0	0	0	0	0	0	0	0	0	0	0.714357	0	0	1.31584	0	0	0	0	0	0	0	0	0	0	0	0
hsa-mir-4706	0	0	0	0	0	0	0	0	0	0	0	0	0	0	0	0	0	0	0	0	0	0	0	0	0	0	0	0	0	0	0	0	0	0
hsa-mir-4708	0	0	0	0	0	0	0	0	0	0	0	0	0	0	0	0	0	0	0	0	0	0	0	0	0	0	0	0	0	0	0	0	0	0
hsa-mir-4710	0	0	0.225907	0	0	0	0	0	0	0	0	0	0	0	0	0	0	0	0	0	0	0	0	0	0	0	0	0	0	0	0	0	0	0
hsa-mir-4711	0	0	0	0	0	0	0	0	0	0	0	0	0	0	0	0	0	0	0	0	0	0	0	0	0	0	0	0	0	0	0	0	0	0
hsa-mir-4712	0	0	0	0	0	0	0	0	0	0	0	0	0	0	0	0	0	0	0	0	0	0	0	0	0	0	0	0	0	0	0	0	0	0
hsa-mir-4713	0	0	0.530323	0	0	0	0.174306	0	0.127501	0	0	0	0.223927	0.349007	0	0	0	0	0	0.285524	0	0	0	0	0	0	0	0.13425	0.176724	0	0	0	0	0
hsa-mir-4715	0	0	0	0	0	0	0	0	0	0	0	0	0	0	0	0	0	0	0	0	0	0	0	0	0	0	0	0	0	0	0	0	0	0
hsa-mir-4716	0	0	0	0	0	0	0	0	0	0	0	0	0	0	0	0	0	0	0	0	0	0	0	0	0	0	0	0	0	0	0	0	0	0
hsa-mir-4717	0	0	0	0	0	0	0	0	0	0	0	0	0	0	0	0	0	0	0	0	0	0	0	0	0	0	0	0	0	0	0	0	0	0
hsa-mir-4718	0	0	0	0	0	0	0	0	0	0	0	0	0	0	0	0	0	0	0	0	0	0	0	0	0	0	0	0	0.170866	0	0	0	0	0
hsa-mir-4719	0	0	0	0	0	0	0	0	0	0	0	0	0	0	0	0	0	0	0	0	0	0	0	0	0	0	0	0	0	0	0	0	0	0
hsa-mir-4720	0	0	0	0	0	0	0	0	0	0	0	0	0	0	0	0	0	0	0	0	0	0	0	0	0	0	0	0	0	0	0	0	0	0
hsa-mir-4721	0	0	0	0	0	0	0	0	0	0	0	0	0	0	0	0	0	0	0	0	0	0	0	0	0	0	0	0	0	0	0	0	0	0
hsa-mir-4722	0	0	0	0	0	0	0	0	0	0	0	0	0	0	0	0	0	0	0	0	0	0	0	0	0	0	0	0	0	0	0	0	0	0
hsa-mir-4723	0	0	0.039896	0	0	0	0	0	0	0	0	0	0	0	0	0	0	0	0	0	0	0	0	0	0	0	0	0	0	0	0	0	0	0
hsa-mir-4725	0	0.0481895	0.887924	0	0	0	0	0	0	0	0	0	0	0	0	0	0	0	0	0	0	0	0	0	0	0.136212	0	0	0	0	0	0	0	0
hsa-mir-4726	0.169384	0	0.402917	0	0.165346	0	0.236709	0.096975	0.063388	0	0	0	0	0	0	0	0.121115	0	0	0	0	0.382997	0	0	0	0.212124	0	0.132299	0.15916	0.294119	0.391866	0	0	0
hsa-mir-4727	0.178299	0.110674	0	0	0.204804	0	0	0	0	0	0	0	0	0	0.125613	0	0.085876	0	0	0	0	0.101872	0	0	0	0	0	0.152847	0.144159	0	0	0.174814	0	0
hsa-mir-4729	0	0	0	0	0	0	0	0	0	0	0	0	0	0	0	0	0	0	0	0	0	0	0	0	0	0	0	0	0	0	0	0	0	0
hsa-mir-4730	0	0	0	0	0	0	0	0	0	0	0	0	0	0	0	0	0	0	0	0	0	0	0	0	0	0	0	0	0	0	0	0	0	0
hsa-mir-4731	0	0	0	0	0	0	0	0	0	0	0	0	0	0	0	0	0	0	0	0	0	0	0	0	0	0	0	0	0	0	0	0	0	0
hsa-mir-4733	0	0	0.128448	0	0.126038	0	0	0	0	0	0	0	0	0	0.0566425	0	0	0	0	0	0	0	0	0	0	0	0	0.144728	0	0	0	0.097895	0	0
hsa-mir-4734	0	0	0.239269	0	0	0	0	0	0	0	0	0	0	0	0	0	0	0	0	0	0	0	0	0	0	0	0	0	0	0	0	0	0	0
hsa-mir-4735	0	0.212247	0	0	0	0	0	0	0	0	0	0	0	0	0	0	0	0	0	0	0	0	0	0	0	0	0	0.12954	0	0	0.302629	0	0	0
hsa-mir-4736	0	0	0	0	0	0	0	0	0	0	0	0.376655	0	0	0	0	0	0	0	0	0	0	0	0	0	0	0	0	0.542017	0	0	0	0	0
hsa-mir-4737	0	0	0	0	0	0	0	0	0	0	0	0	0	0	0	0	0	0	0	0	0	0	0	0	0	0	0	0	0	0	0	0	0	0
hsa-mir-4738	0	0.134524	0.669891	0	0	0	0	0	0	0	0	0	0	0	0	0	0	0	0	0	0	0	0	0	0	0.400792	0	0.21599	0.314106	0	0	0.429215	0	0
hsa-mir-4739	0	0.223797	0	0	0	0	0	0	0	0	0	0	0	0	0	0	0	0	0	0	0	0	0	0	0	0	0	0	0	0	0	0	0	0
hsa-mir-4740	0	0	0	0	0	0	0	0	0	0	0	0	0	0	0	0	0	0	0	0	0.134968	0.174108	0	0	0	0.211813	0	0	0	0	0	0.434565	0	0
hsa-mir-4741	0	0	1.34025	0	0	0	0	0	0.142479	0	0	0.265764	0	0.121335	0	0	0	0	0	0	0	0.099473	0	0	0	0.413	0	0.21273	0.171984	0.142493	0.203612	0.200793	0	0
hsa-mir-4743	0	0	0	0	0	0.195227	0	0	0	0	0	0	0	0	0	0	0	0	0	0	0	0.284063	0	0	0	0	0	0	0	0	0	0	0	0
hsa-mir-4744	0	0	0	0	0	0	0	0	0	0	0	0	0	0	0	0	0	0	0	0	0	0	0	0	0	0	0	0	0	0	0	0	0	0
hsa-mir-4745	0	0	2.17481	0	0	0.339411	0.13653	0	0	0	0	0.267879	0.16176	0.15935	0	0	0	0	0	0.198519	0	0.17475	0	0	0	0.397254	0.071578	0.530923	0.170712	0.150345	0.707717	0	0	0
hsa-mir-4747	0	0	0	0	0	0	0	0	0	0	0	0	0	0	0	0	0	0	0	0	0	0	0	0	0	0	0	0	0	0	0	0	0	0
hsa-mir-4748	0	0	0	0	0	0	0	0	0	0	0	0	0	0	0	0	0	0	0	0	0	0	0	0	0	0	0	0	0	0	0	0	0	0
hsa-mir-4749	0	0	0.481352	0	0	0	0	0	0	0	0	0	0	0	0	0	0	0	0	0	0	0	0	0	0	0	0	0	0	0	0	0	0	0
hsa-mir-4750	0	0	0	0	0	0	0	0	0	0	0	0	0	0	0	0	0	0	0	0	0	0	0	0	0	0	0	0	0	0	0	0	0	0
hsa-mir-4751	0	0	0	0	0	0	0	0	0	0	0	0	0	0	0	0	0	0	0	0	0	0	0	0	0	0	0	0	0	0	0	0	0	0
hsa-mir-4752	0	0	0	0	0	0	0	0	0	0	0	0	0	0	0	0	0	0	0	0	0	0	0	0	0	0	0	0	0	0	0	0	0	0
hsa-mir-4753	0	0	0	0	0	0	0	0	0	0	0	0.113146	0	0	0	0	0	0	0	0	0	0	0	0	0	0	0	0.14359	0.178589	0	0	0	0	0
hsa-mir-4754	0	0	0.691798	0	0.163235	0	0.091439	0	0	0	0	0.291579	0	0	0	0	0	0	0	0	0	0.146768	0	0	0	0.231622	0	0.0840675	0.150834	0	0	0.186411	0	0
hsa-mir-4755	0	0	0.520749	0	0	0	0	0	0.129126	0	0	0.296855	0	0.098245	0	0	0	0	0	0	0	0	0	0	0	0	0	0.32592	0.527745	0	0.145133	0	0	0
hsa-mir-4756	0	0	0	0	0	0	0	0	0	0	0	0	0	0	0	0	0	0	0	0	0	0	0	0	0	0	0	0	0	0	0	0	0	0
hsa-mir-4757	0	0	0	0	0	0	0	0	0	0	0	0	0	0	0	0	0	0	0	0	0	0	0	0	0	0	0	0	0	0	0	0	0	0
hsa-mir-4759	0	0	0	0	0	0	0	0	0	0	0	0	0	0	0	0	0	0	0	0	0	0	0	0	0	0	0	0	0	0	0	0	0	0
hsa-mir-4760	0	0	0	0	0	0	0	0	0	0	0	0	0	0	0	0	0	0	0.209535	0	0	0	0	0	0	0	0	0	0	0	0	0	0	0
hsa-mir-4761	0	0	0	0	0	0	0	0	0	0	0	0	0	0	0	0	0	0	0	0	0	0	0	0	0	0	0	0	0	0	0	0	0	0
hsa-mir-4763	0	0	0.766861	0	0	0.243884	0	0	0	0	0	0	0	0	0	0	0	0	0.133528	0	0	0.158438	0	0	0	0.187409	0	0	0	0.155402	0.211002	0	0	0
hsa-mir-4764	0	0	0	0	0	0	0	0	0	0	0	0	0	0	0	0	0	0	0	0	0	0	0	0	0	0	0	0	0	0	0	0	0	0
hsa-mir-4765	0	0	0	0	0	0	0	0	0	0	0	0	0	0	0	0	0	0	0	0	0	0	0	0	0	0	0	0	0	0	0	0	0	0
hsa-mir-4767	0	0	0	0	0	0	0	0	0	0	0	0	0	0	0	0	0	0	0	0	0	0	0	0	0	0	0	0	0	0	0	0	0	0
hsa-mir-4768	0	0	0	0	0	0	0	0	0	0	0	0	0	0	0	0	0.383904	0	0	0	0	0	0	0	0	0	0	0.196614	0.173894	0	0	0	0	0
hsa-mir-4769	0	0	0	0	0	0	0	0	0	0	0	0	0	0	0	0	0	0	0	0	0	0	0	0	0	0	0	0	0	0	0	0	0	0
hsa-mir-4770	0	0	0	0	0	0	0	0	0	0	0	0	0	0	0	0	0	0	0	0	0	0	0.102354	0	0	0	0	0	0	0	0	0	0	0
hsa-mir-4771-1	0	0	0	0	0	0	0	0	0	0	0	0	0	0	0	0	0	0	0	0	0	0	0	0	0	0	0	0	0	0	0	0	0	0
hsa-mir-4771-2	0	0	0	0	0	0	0	0	0	0	0	0	0	0	0	0	0	0	0	0	0	0	0	0	0	0	0	0.073044	0	0	0	0	0	0
hsa-mir-4773-1	0	0	0	0	0	0	0	0	0	0	0	0	0	0	0	0.352996	0.119274	0	0	0	0	0	0	0	0	0	0	0	0	0	0	0	0	0
hsa-mir-4773-2	0	0	0	0	0	0	0	0	0	0	0	0	0	0	0	0.345564	0	0	0	0	0	0	0	0	0	0	0	0	0	0	0	0	0	0
hsa-mir-4774	0	0	0	0	0	0	0	0	0	0	0	0	0	0	0	0	0	0	0	0	0	0	0	0	0	0	0	0	0	0	0	0	0	0
hsa-mir-4775	0	0.160326	0	0	0.159668	0	0.090737	0	0.1302	0.082402	0	0.180704	0.112883	0.15364	0	0	0.124235	0	0	0	0.312764	0	0	0	0	0	0	0.163787	0.174551	0	0	0	0	0
hsa-mir-4776-1	0	0	0	0	0	0	0	0	0	0	0	0	0	0	0	0	0	0	0	0	0	0	0	0	0	0	0	0	0	0	0	0	0	0
hsa-mir-4776-2	0	0	0	0	0	0	0	0	0	0	0	0	0	0	0	0	0	0	0	0	0	0	0	0	0	0	0	0	0	0	0	0	0	0
hsa-mir-4778	0	0	0	0	0	0	0.173638	0	0	0	0	0	0	0	0	0	0	0	0	0.398644	0	0	0	0	0	0	0	0.205329	1.70544	0	0.167411	0	0	0
hsa-mir-4779	0	0	0	0	0	0	0	0	0	0	0	0	0	0	0	0	0	0	0	0	0	0	0	0	0	0	0	0	0	0	0	0	0	0
hsa-mir-4780	0	0	0	0	0	0	0	0	0	0	0	0	0	0	0	0	0	0	0	0	0	0	0	0	0	0.577561	0	0.145002	0	0	0	0	0	0
hsa-mir-4782	0	0	0	0	0	0	0	0	0	0	0	0	0	0	0	0	0	0	0	0	0	0	0	0	0	0	0	0	0.13487	0	0	0	0	0
hsa-mir-4783	0	0	0	0	0	0	0	0	0	0	0	0	0	0	0	0	0	0	0	0	0	0	0	0	0	0	0	0	0	0	0	0	0	0
hsa-mir-4785	0	0	0.505377	0	0	0	0	0	0	0	0	0	0	0	0	0	0	0	0	0	0	0	0	0	0	0	0	0	0.182951	0	0	0	0	0
hsa-mir-4788	0.254448	0.171826	0.514051	0	0	0	0	0	0.321619	0.0476285	0	0	0.09821	0.392927	0	0	0	0	0	0	0	0	0	0	0	0.200399	0	0	0.142022	0	0	0	0	0
hsa-mir-4789	0	0	0	0	0	0	0	0	0	0	0	0	0	0	0	0	0	0	0	0	0	0	0	0	0	0	0	0	0	0	0	0	0	0
hsa-mir-4790	0	0	0	0	0	0	0	0	0	0	0	0	0	0	0	0	0	0	0.086035	0	0	0	0	0	0	0	0	0	0	0	0	0	0	0
hsa-mir-4792	0	0	0	0	0	0	0	0	0	0	0	0	0	0	0	0	0	0	0	0	0	0	0	0	0	0	0	0	0	0	0	0	0	0
hsa-mir-4793	0	0	0	0	0	0	0	0	0	0	0	0	0	0	0	0	0	0	0	0	0	0	0	0	0	0	0	0	0	0	0	0	0	0
hsa-mir-4794	0	0	0	0	0	0	0	0	0	0	0	0	0	0	0	0	0	0	0	0	0	0	0	0	0	0	0	0	0	0	0.178036	0	0	0
hsa-mir-4795	0	0	0	0	0	0	0	0	0	0	0	0	0	0	0	0	0	0	0	0	0	0	0	0	0	0	0	0	0.172992	0	0	0	0	0
hsa-mir-4796	0	0.412115	0	0	0.104715	0	0	0	0	0.471527	0	0	0	0	0.126939	0	0.366798	0	0.098199	0	0	0	0	0	0	0	0	0	0.322124	0	0	0	0	0
hsa-mir-4798	0	0	0	0	0	0	0	0	0	0	0	0	0	0	0	0	0	0	0	0	0	0	0	0	0	0	0	0	0	0	0	0	0	0
hsa-mir-4799	0	0	0	0	0	0	0	0	0	0	0	0	0	0	0	0	0	0	0	0	0	0	0	0	0	0	0	0	0	0	0	0	0	0
hsa-mir-4800	0	0	0.553414	0	0.201915	0	0	0	0	0	0	0	0	0	0	0	0	0	0	0	0	0	0	0	0	0	0	0	0.182856	0	0	0.15838	0	0
hsa-mir-4801	0	0	0	0	0	0	0	0	0	0	0	0	0	0	0	0	0	0	0	0	0	0	0	0	0	0	0	0	0	0	0	0	0	0
hsa-mir-4802	0.212646	0.201902	0	0	0.202478	0	0.159683	0	0.095336	0.047862	0	0.288226	0	0	0.132142	0	0.223642	0	0	0	0.139185	0	0.13652	0	0	0	0	0.169195	0	0.160383	0	0	0	0
hsa-mir-4803	0	0	0	0	0	0	0	0	0	0	0	0	0	0	0	0	0	0	0	0	0	0	0	0	0	0	0	0	0	0	0	0	0	0
hsa-mir-4804	0	0	0	0	0	0	0	0	0	0	0	0	0	0	0	0	0	0	0	0	0	0	0	0	0	0	0	0	0	0	0	0	0	0
hsa-mir-488	0	0	0	0.192438	0	4.53859	0	0	0	0	0	0	0	0	0	0	0	0	20.8964	0	0.158239	14.4234	0	0	0	0	0	1.50994	0	0.337384	1.12668	0	0	0
hsa-mir-490	0	0	0	0.239927	0	0.983742	1.73914	0	0	0.059013	0.280445	0	0.303365	0	0	0	0	0	4.73936	0	0	0	0	0.416865	0.178694	0	1.3401	0.876642	0	0.293941	0.422005	0	0	0
hsa-mir-492	0	0	0	0	0	0	0	0	0	0	0	0	0	0	0	0	0	0	0	0	0	0	0	0	0	0	0	0	0	0	0	0	0	0
hsa-mir-498	0	0	0	0	0	0	0	0	0	0	0	0	0	0	0	0	0	0	0	0	0	0	0	0	0	0	0	19.0837	1.43637	0	0	0	0	0
hsa-mir-499b	0	0	0	0	0	0	0	0	0	0	0	0	0	0	0	0	0	0	0	0	0	0	0	0	0	0	0	0	0	0	0	0	0	0
hsa-mir-5002	0	0	0.241371	0	0.13104	0.540406	0	0	0	0	0	0	0	0	0	0	0	0	0.329794	0	0	0.09847	0	0	0.214594	0	0	0.25065	0	0	0.515807	0	0	0
hsa-mir-5004	0	0	0	0	0	0	0	0	0	0	0	0	0	0	0	0	0	0	0	0	0	0	0	0	0	0	0	0	0	0	0	0	0	0
hsa-mir-5006	0	0	0	0	0	0	0	0	0	0	0	0	0	0	0	0	0	0	0	0	0	0	0	0	0	0	0	0	0	0	0	0	0	0
hsa-mir-5007	0	0	0	0	0	0	0	0	0	0	0	0	0	0	0	0	0	0	0	0	0	0	0	0	0	0	0	0	0	0	0	0	0	0
hsa-mir-5008	0	0	0.226137	0	0	0	0	0	0.127934	0	0	0	0	0.241216	0	0	0	0	0	0	0	0	0	0	0	0	0	0.69331	0	0	0	0	0	0
hsa-mir-5009	0	0	0	0	0	0	0	0	0	0	0	0	0	0	0	0	0	0	0	0	0	0	0	0	0	0	0	0.138534	0.047552	0	0	0	0	0
hsa-mir-5011	0	0	0	0	0	0	0	0	0	0	0	0	0	0	0	0	0	0	0	0	0	0	0	0	0	0	0	0	0	0	0	0	0	0
hsa-mir-5047	0	0	0	0	0	0	0	0	0	0	0	0	0	0	0	0	0	0	0	0	0	0	0	0	0	0	0	0	0	0	0	0	0	0
hsa-mir-506	0	0	1.60887	0	0.426555	218.191	0	0	0	0	0	0	0	0	0.172882	0	0	0	0	0.212255	0.591242	0.165303	0	0	0	271.301	0	2.31734	0.357177	0.340844	0.602493	7.13337	0	0
hsa-mir-507	0	0	0	0	0	31.7833	0	0	0	0	0	0	0	0	0	0	0	0	0	0	0	0	0	0	0	7.05746	0	0.375788	0	0	0	0.235288	0	0
hsa-mir-5087	0	0	0	0	0	0	0	0	0	0	0	0	0	0	0	0	0	0	0	0	0	0	0	0	0	0	0	0	0	0	0	0	0	0
hsa-mir-5088	0	0	0.330078	0	0	0	0	0	0	0	0	0	0	0	0	0	0	0	0	0	0	0	0	0	0	0	0	0	0	0	0.140166	0	0	0
hsa-mir-5089	0	0	0	0	0	0	0	0	0	0	0	0	0	0	0	0	0	0	0	0	0	0	0	0	0	0	0	0	0	0	0	0	0	0
hsa-mir-509-1	0.889417	0.290691	13.234	0.428421	2.48304	0.213446	0	0	0	0	0	0.167667	0	0.145079	0	0	0	0	0.109402	0	0	0.125733	0	0	0	0.318162	0	0.361043	0.336873	0	0.136398	0.26401	0	0
hsa-mir-5090	0.265497	0	2.1731	0	0.213832	0	0	0	0.099229	0	0.138041	0	0	0.15935	0	0	0	0	0	0.29199	0	0	0	0.090134	0	0	0	0	0	0	0	0	0	0
hsa-mir-5092	0	0	0	0	0	0	0	0	0	0	0	0	0	0	0	0	0	0	0	0	0	0	0	0	0	0	0	0	0	0	0	0	0	0
hsa-mir-5094	0	0	0	0	0	0	0	0	0	0	0	0	0	0	0	0	0	0	0	0	0	0	0	0	0	0	0	0.204629	0	0	0	0	0	0
hsa-mir-5095	0	0	0	0	0	0	0	0	0	0	0	0	0	0	0	0	0	0	0	0	0	0	0	0	0	0	0	0	0	0	0	0	0	0
hsa-mir-5096	0	0	0	0	0	0	0	0	0	0	0	0	0	0	0	0	0	0	0	0	0	0	0	0	0	0	0	0	0	0	0	0	0	0
hsa-mir-510	0	0	0	0	0	7.85442	0	0	0	0	0	0	0	0	0	0	0	0	0	0	0	0	0	0	0	6.22927	0	0	0	0	0	0.462977	0	0
hsa-mir-5100	0	0	0	0	0	0	0	0	0	0	0	0	0	0	0	0	0	0	0	0	0	0	0	0	0	0	0	0	0	0	0	0	0	0
hsa-mir-512-1	0	0	0	0	0	0	0.497324	0	0	0	0	0.200489	0	0.295641	0	0	0	0	0	0	0	0	0	0	0	0	0	174.399	3.66689	0	0.279272	0	0	0
hsa-mir-512-2	0	0	0	0	0	0	0.563952	0	0	0	0	0.220469	0	0.26033	0	0	0	0	0	0	0	0	0	0	0	0.257125	0	170.392	4.59435	0	0.24333	0	0	0
hsa-mir-513a-1	0	0	0	0	0	20.5159	0	0	0	0	0	0	0	0	0	0	0	0	0	0	0	0	0	0	0	13.2025	0	0.234206	0	0	0	0.82327	0	0
hsa-mir-513a-2	0	0	0	0	0	23.5929	0	0	0	0	0	0	0	0	0	0	0	0	0	0	0	0	0	0	0	13.5624	0	0.273587	0	0	0	0.944958	0	0
hsa-mir-513b	0	0	0	0	0	24.9062	0	0	0	0	0	0	0	0	0	0	0	0	0	0	0	0	0	0	0	12.8814	0	0.362079	0	0	0	0.584253	0	0
hsa-mir-513c	0	0	0.650537	0	0.17658	84.3638	0	0	0	0	0	0	0	0	0	0	0	0	0	0	0.228494	0	0	0	0	60.5282	0	0.911152	0.291458	0	0.343872	3.4191	0	0
hsa-mir-514b	0	0	0	0	0.138891	25.1766	0	0	0	0	0	0	0	0	0	0	0	0	0	0	0.27837	0	0	0	0	24.0573	0	0.592687	0	0	0.368946	0.850251	0	0
hsa-mir-515-1	0	0	0	0	0	0	0.093879	0	0	0	0	0	0	0	0	0	0	0	0	0	0	0	0	0	0	0	0	17.9697	3.53508	0	0.171936	0	0	0
hsa-mir-515-2	0	0	0	0	0	0	0	0	0	0	0	0	0	0	0	0	0	0	0	0	0	0	0	0	0	0	0	15.6802	5.27029	0	0	0	0	0
hsa-mir-516a-1	0.196809	0	0.479998	0	0	0	1.35616	0	0	0	0	0	0	0.27382	0	0	0	0	0.0765115	0.32319	0	0	0	0	0	0	0	22.643	15.9647	0.322214	0.924629	0	0	0
hsa-mir-516a-2	0.178216	0	0	0	0	0	1.55629	0	0	0	0	0	0	0.229229	0	0	0	0	0	0.23947	0	0	0	0	0	0	0	18.7038	13.7268	0.25598	0.907888	0	0	0
hsa-mir-516b-1	0	0	0	0	0	0	0.097998	0	0	0	0	0	0	0	0	0	0	0	0	0	0	0	0	0	0	0	0	17.233	5.13951	0	0	0	0	0
hsa-mir-516b-2	0	0	0	0	0	0	0	0	0	0	0	0	0	0	0	0	0	0	0	0	0	0	0	0	0	0	0	7.12949	2.83285	0	0	0	0	0
hsa-mir-517a	0	0	0	0	0	0	0.404413	0	0	0	0	0.307458	0	0.388835	0	0	0	0	0	0	0	0	0	0	0	0.116672	0	66.6413	36.1564	0	0.302629	0	0	0
hsa-mir-517b	0	0	0	0	0	0	0.392233	0	0	0	0	0.307458	0	0.388835	0	0	0	0	0	0	0	0	0	0	0	0.116672	0	64.4587	36.1564	0	0.302629	0	0	0
hsa-mir-517c	0	0	0	0	0	0	0	0	0	0	0	0	0	0	0	0	0	0	0	0	0	0	0	0	0	0	0	18.783	3.94799	0	0	0	0	0
hsa-mir-5186	0	0	0	0	0	0	0	0	0	0	0	0	0	0	0	0	0	0	0	0	0	0	0	0	0	0	0	0	0	0	0	0	0	0
hsa-mir-5188	0	0	0	0	0	0	0	0	0	0	0	0	0	0	0	0	0	0	0	0	0	0	0	0	0	0	0	0	0	0	0	0	0	0
hsa-mir-5189	0	0	0	0	0	0	0	0	0	0	0	0	0	0	0	0	0	0	0	0	0	0	0	0	0	0	0	0	0	0	0	0	0	0
hsa-mir-518a-1	0	0	0	0	0	0	0.160232	0	0	0	0	0	0	0	0	0	0	0	0	0	0	0	0	0	0	0	0	20.6967	2.50003	0	0	0	0	0
hsa-mir-518a-2	0	0	0	0	0	0	0.204149	0	0	0	0	0	0	0	0	0	0	0	0	0	0	0	0	0	0	0	0	20.1487	3.23349	0	0	0	0	0
hsa-mir-518b	0	0	0	0	0	0	0.528388	0	0	0	0	0.151947	0	0.401672	0	0	0	0	0	0	0	0	0	0	0	0.200396	0	90.4119	13.7073	0	0.24309	0	0	0
hsa-mir-518c	0	0	0	0	0	0	0.421011	0	0	0	0	0.288226	0	0.25549	0	0	0	0	0	0	0	0	0	0	0	0.115302	0	148.829	17.164	0	0.343637	0	0	0
hsa-mir-518d	0	0	0	0	0	0	0	0	0	0	0	0	0	0	0	0	0	0	0	0	0	0	0	0	0	0	0	0.565393	0.192132	0	0	0	0	0
hsa-mir-518e	0	0	0.358899	0	0	0	0.342193	0	0	0	0	0.151947	0	0.132662	0	0	0	0	0	0	0	0	0	0	0	0	0	32.3372	5.17969	0	0	0	0	0
hsa-mir-518f	0	0	0	0	0	0	0.279951	0	0	0	0	0	0	0	0	0	0	0	0	0	0	0	0	0	0	0	0	75.948	5.36341	0	0.140166	0	0	0
hsa-mir-5190	0	0	0	0	0	0	0	0	0	0	0	0	0	0	0	0	0	0	0	0	0	0	0	0	0	0	0	0	0	0	0	0	0	0
hsa-mir-5191	0	0	0	0	0	0	0	0	0	0	0	0	0	0	0	0	0	0	0	0	0	0	0	0	0	0	0	0	0	0	0	0	0	0
hsa-mir-5192	0	0	0	0	0	0	0	0	0	0	0	0	0	0	0	0	0	0	0	0	0	0	0	0	0	0	0	0	0	0	0	0	0	0
hsa-mir-5193	0	0	0.567968	0	0.151861	0.146574	0	0	0	0	0	0.200489	0	0	0	0	0	0	0	0	0	0	0	0	0	0.153368	0	0.143676	0.300614	0	0	0	0	0
hsa-mir-5194	0	0	0	0	0	0	0	0	0	0	0	0	0	0	0	0	0	0	0	0	0	0	0	0	0	0	0	0	0	0	0	0	0	0
hsa-mir-5195	0	0	0	0	0	0	0	0	0	0	0	0	0	0	0	0	0	0	0	0	0	0	0	0	0	0	0	0	0	0	0	0	0	0
hsa-mir-5196	0	0	0	0	0	0	0	0	0	0	0	0.200489	0	0	0	0	0	0	0	0	0	0	0	0	0	0	0	0	0	0	0	0	0	0
hsa-mir-5197	0	0	0	0	0	0	0	0	0	0	0	0	0	0	0	0	0	0	0	0	0	0	0	0	0	0	0	0	0	0	0	0	0	0
hsa-mir-519a-2	0	0	1.46091	0	0	0	1.00747	0	0.081465	0	0	0.465885	0	0.330591	0	0	0	0	0	0.223436	0	0	0	0	0	0.200396	0	79.9479	10.2057	0.325425	0.560663	0	0	0
hsa-mir-519b	0	0	0	0	0	0	0	0	0	0	0	0	0	0	0	0	0	0	0	0	0	0	0	0	0	0	0	13.2134	1.01225	0	0	0	0	0
hsa-mir-519c	0	0	0	0	0	0	0	0	0	0	0	0	0	0	0	0	0	0	0	0	0	0	0	0	0	0	0	23.371	2.04986	0	0	0	0	0
hsa-mir-519d	0	0	0	0	0	0	0.144988	0	0	0	0	0	0	0	0	0	0	0	0	0	0	0	0	0	0	0	0	29.2775	7.18924	0	0	0	0	0
hsa-mir-519e	0	0	0	0	0	0	0	0	0	0	0	0	0	0	0	0	0	0	0	0	0	0	0	0	0	0	0	3.82357	0.480621	0	0	0	0	0
hsa-mir-520a	0	0.214439	0	0	0	0	0.63937	0	0.125344	0	0	0.113146	0	0.32176	0.0566425	0	0	0	0	0	0	0	0	0	0	0.225831	0	312.705	12.1912	0	0.334823	0	0	0
hsa-mir-520b	0	0	0	0	0	0	0.529854	0	0	0	0	0.372939	0	0.252405	0	0	0	0	0	0	0	0	0	0	0	0.158942	0	111.684	4.48785	0	0.377429	0	0	0
hsa-mir-520c	0	0	0	0	0	0	0.103058	0	0	0	0	0	0	0	0	0	0	0	0	0	0	0	0	0	0	0	0	48.5173	0.959757	0	0	0	0	0
hsa-mir-520d	0	0	0	0	0	0	0.110594	0	0	0	0	0	0	0	0	0	0	0	0	0	0	0	0	0	0	0	0	19.4778	3.31886	0	0	0	0	0
hsa-mir-520e	0	0	0	0	0	0	0	0	0	0	0	0	0	0	0	0	0	0	0	0	0	0	0	0	0	0	0	35.1244	0.501266	0	0	0	0	0
hsa-mir-520f	0	0	0	0	0	0	0.309891	0	0	0	0	0	0	0.19966	0	0	0	0	0	0	0	0	0	0	0	0	0	131.424	1.63811	0	0.145133	0	0	0
hsa-mir-520g	0	0	0	0	0	0	0.160949	0	0	0	0	0	0	0.100598	0	0	0	0	0	0	0	0	0	0	0	0	0	38.0621	3.30803	0	0.172978	0	0	0
hsa-mir-520h	0	0	0	0	0	0	0	0	0	0	0	0	0	0	0	0	0	0	0	0	0	0	0	0	0	0	0	14.7895	2.07148	0	0	0	0	0
hsa-mir-521-1	0	0	0	0	0	0	0	0	0	0	0	0	0	0	0	0	0	0	0	0	0	0	0	0	0	0	0	9.67879	0.748707	0	0	0	0	0
hsa-mir-521-2	0	0	0	0	0	0	0	0	0	0	0	0	0	0	0	0	0	0	0	0	0	0	0	0	0	0	0	1.52263	0.8812	0	0	0	0	0
hsa-mir-522	0	0	1.64184	0	0	0	0.707026	0	0	0	0	0	0	0.139265	0	0	0	0	0	0	0	0	0	0	0	0	0	23.8402	7.55865	0.214248	0.353859	0	0	0
hsa-mir-523	0	0	0	0	0	0	0	0	0	0	0	0	0	0	0	0	0	0	0	0	0	0	0	0	0	0	0	21.7617	1.65401	0	0	0	0	0
hsa-mir-524	0	0	0	0	0	0	0	0	0	0	0	0	0	0	0	0	0	0	0	0	0	0	0	0	0	0	0	9.46766	1.99131	0	0	0	0	0
hsa-mir-525	0	0	0	0	0	0	0.354348	0	0	0	0	0	0	0.164886	0	0	0	0	0	0	0	0	0	0	0	0	0	50.8039	7.35586	0	0.172978	0	0	0
hsa-mir-526a-1	0	0	0	0	0	0	0	0	0	0	0	0	0	0	0	0	0	0	0	0	0	0	0	0	0	0	0	0.402873	0.138267	0	0	0	0	0
hsa-mir-526a-2	0	0	0	0	0	0	0	0	0	0	0	0	0	0	0	0	0	0	0	0	0	0	0	0	0	0	0	0	0	0	0	0	0	0
hsa-mir-526b	0	0.237403	0	0	0	0	0.902339	0.394558	0.209711	0	0	0.586234	0.23121	0.534414	0	0	0	0	0	0	0	0	0	0.114971	0.12854	0.872173	0	229.237	64.4126	0	0.972361	0	0	0
hsa-mir-527	0	0	0	0	0	0	0.235675	0	0	0	0	0	0	0	0	0	0	0	0	0	0	0	0	0	0	0	0	19.7865	1.61427	0	0	0	0	0
hsa-mir-544a	0	0	0	0	0	3.4871	0	0	0	0	0	0	0	0	0	0	0	0	0.0681965	0	0	4.77057	0	0	0	0	0	0.991264	0.230631	0	0.223789	0	0	0
hsa-mir-544b	0	0	0	0	0	0	0	0	0	0	0	0	0	0	0	0	0	0	0	0	0	0	0	0	0	0	0	0	0	0	0	0	0	0
hsa-mir-548a-1	0	0	0	0	0	0	0	0	0	0	0	0	0	0	0	0	0	0	0	0	0	0	0	0	0	0	0	0	0	0	0	0	0	0
hsa-mir-548a-2	0	0	0	0	0	0	0	0	0	0	0	0	0	0	0	0	0	0	0	0	0	0	0	0	0	0	0	0	0	0	0	0	0	0
hsa-mir-548a-3	0	0	0	0	0	0	0	0	0	0	0	0	0	0	0	0	0	0	0	0	0	0	0	0	0	0	0	0	0.177677	0	0	0	0	0
hsa-mir-548aa-1	0	0	0	0	0	0	0	0	0	0	0	0	0	0	0	0	0	0	0	0	0	0	0	0	0	0	0	0	0	0	0	0	0	0
hsa-mir-548aa-2	0	0	0	0	0	0	0	0	0	0	0	0	0	0	0	0	0	0	0	0	0	0	0	0	0	0	0	0	0	0	0	0	0	0
hsa-mir-548ab	0	0	0	0	0	0	0	0	0	0	0	0	0	0	0	0	0	0	0	0	0	0	0	0	0	0	0	0	0	0	0	0	0	0
hsa-mir-548ac	0	0	0	0	0	0	0	0	0	0	0	0	0	0	0	0	0	0	0	0	0	0	0	0	0	0	0	0	0	0	0	0	0	0
hsa-mir-548ad	0	0	0	0	0	0	0	0	0	0	0	0	0	0	0	0	0	0	0	0	0	0	0	0	0	0	0	0	0	0	0	0	0	0
hsa-mir-548ae-1	0	0	0	0	0	0	0	0	0	0	0	0	0	0	0	0	0	0	0	0	0	0	0	0	0	0	0	0	0	0	0	0	0	0
hsa-mir-548ae-2	0	0	0	0	0	0	0	0	0	0	0	0	0	0	0	0	0	0	0	0	0	0	0	0	0	0	0	0	0	0	0	0	0	0
hsa-mir-548ag-1	0	0	0	0	0	0	0	0	0	0	0	0	0	0	0	0	0	0	0	0	0	0	0	0	0	0	0	0	0	0	0	0	0	0
hsa-mir-548ag-2	0	0	0	0	0.258563	0	0	0	0	0	0	0	0	0	0.0560895	0	0	1.7242	0	0	0	0.282935	0	0	0	0	0	0	1.58267	0	0	0	0	0
hsa-mir-548ah	0	0	0	0	0	0	0	0	0	0	0	0	0	0	0	0	0	0	0	0	0	0	0	0	0	0	0	0	0	0	0	0	0	0
hsa-mir-548ai	0	0	0	0	0	0	0	0	0	0	0	0	0	0	0	0	0	0	0	0	0	0	0	0	0	0	0	0	0	0	0	0	0	0
hsa-mir-548aj-1	0	0	0	0	0	0	0	0	0	0	0	0	0	0	0	0	0	0	0	0	0	0	0	0	0	0	0	0	0	0	0	0	0	0
hsa-mir-548aj-2	0	0	0	0	0	0	0	0	0	0	0	0	0	0	0	0	0	0	0	0	0	0	0	0	0	0	0	0	0	0	0	0	0	0
hsa-mir-548ak	0	0	0	0	0	0	0	0	0	0	0	0	0	0	0	0	0	0	0	0	0	0	0	0	0	0	0	0	0	0	0	0	0	0
hsa-mir-548al	0	0	0	0	0	0	0	0	0	0	0	0	0	0	0	0	0	0	0	0	0	0	0	0	0	0	0	0	0	0	0	0	0	0
hsa-mir-548am	0	0	0	0	0	0	0	0	0	0	0	0	0	0	0	0	0	0	0	0	0	0	0	0	0	0	0	0	0	0	0	0	0	0
hsa-mir-548an	0	0	0	0	0	0	0	0	0	0	0	0	0	0	0	0	0	0	0	0	0	0	0	0	0	0	0	0	0	0	0	0	0	0
hsa-mir-548ao	0	0	0	0	0	0	0	0	0	0	0	0	0	0	0	0	0	0	0	0	0	0	0	0	0	0	0	0	0	0	0	0	0	0
hsa-mir-548ap	0	0	0	0	0	0	0	0	0	0	0	0	0	0	0	0	0	0	0	0	0	0	0	0	0	0	0	0	0	0	0	0	0	0
hsa-mir-548aq	0	0	0	0	0	0	0	0	0	0	0	0	0	0	0	0	0	0	0	0	0	0	0	0	0	0	0	0.12059	0	0	0.171936	0	0	0
hsa-mir-548ar	0	0	0	0	0	0	0	0	0	0	0	0	0	0	0	0	0	0	0	0	0	0	0	0	0	0	0	0	0	0	0	0	0	0
hsa-mir-548as	0	0	0	0	0	0	0	0	0	0	0	0	0	0	0	0	0	0	0	0	0	0	0	0	0	0	0	0	0	0	0	0	0	0
hsa-mir-548at	0	0	0	0	0	0	0	0	0	0	0	0	0	0	0	0	0	0	0	0	0	0	0	0	0	0	0	0	0	0	0	0	0	0
hsa-mir-548av	0	0	0	0	0	0	0	0	0	0	0	0	0	0	0	0	0	0	0	0	0	0	0	0	0	0	0	0	0	0	0	0	0	0
hsa-mir-548ax	0	0	0	0	0	0	0	0	0	0	0	0	0	0	0	0	0	0	0	0	0	0	0	0	0	0	0	0	0	0	0	0	0	0
hsa-mir-548ay	0	0	0	0	0	0	0	0	0	0	0	0	0	0	0	0	0	0	0	0	0	0	0	0	0	0	0	0	0	0	0	0	0	0
hsa-mir-548az	0	0	0	0	0	0	0	0	0	0	0	0	0	0	0	0	0	0	0	0	0	0	0	0	0	0	0	0	0	0	0	0	0	0
hsa-mir-548ba	0	0	0	0	0	0	0	0	0	0	0	0	0	0	0	0	0	0	0.509245	0	0	0	0.238785	0	0	0	0	0	0	0	0	0	0	0
hsa-mir-548bb	0	0	0	0	0	0	0	0	0	0	0	0	0	0	0	0	0	0	0	0	0	0	0	0	0	0	0	0	0	0	0	0	0	0
hsa-mir-548c	0	0	0	0	0	0	0	0	0	0	0	0	0	0	0	0	0	0	0	0	0	0	0	0	0	0	0	0	0	0	0	0	0	0
hsa-mir-548d-1	0	0.114331	0	0	0	0	0.066665	0	0.201595	0	0	0	0.0352765	0	0	0	0	2.04942	0	0	0	0	0	0.135787	0	0	0	0.275129	0.83612	0	0.245964	0	0	0
hsa-mir-548d-2	0	0	0	0	0	0	0	0	0.183976	0	0	0.113146	0	0	0	0	0	2.15945	0	0	0	0	0	0.080806	0	0	0	0.257376	0.890201	0	0.270552	0	0	0
hsa-mir-548f-1	0	0	0	0	0	0	0	0	0	0	0.450874	0	0.310339	0.20061	0	0	0	0	0.283855	0.251551	0	0.363972	0	0.758985	0	0	0.151114	22.1594	0	0	4.07935	0	0	0
hsa-mir-548f-2	0	0	0	0	0	0	0	0	0	0	0	0	0	0	0	0	0	0	0	0	0	0	0	0	0	0	0	0	0	0	0	0	0	0
hsa-mir-548f-3	0	0	0	0	0	0	0	0	0	0	0	0	0	0	0	0	0	0	0	0	0	0	0	0	0	0	0	0	0	0	0	0	0	0
hsa-mir-548f-4	0	0	0	0	0	0	0	0	0	0	0	0	0	0	0	0	0	0	0	0	0	0	0	0	0	0	0	0.163156	0	0	0	0	0	0
hsa-mir-548f-5	0	0	0	0	0	0	0	0	0	0	0	0	0	0	0	0	0	0	0	0	0	0	0	0	0	0	0	0	0	0	0	0	0	0
hsa-mir-548g	0	0	0	0	0	0	0	0	0	0	0	0	0	0	0	0	0	0	0	0	0	0	0	0	0	0	0	0	0	0	0	0	0	0
hsa-mir-548h-1	0	0	0	0	0	0	0	0	0	0	0	0	0	0	0	0	0	0	0	0	0	0	0	0	0	0	0	0	0	0	0	0	0	0
hsa-mir-548h-2	0	0	0	0	0	0	0	0	0	0	0	0	0	0	0	0	0	0	0	0	0	0	0	0	0	0	0	0	0	0	0	0	0	0
hsa-mir-548h-3	0	0	0	0	0	0	0	0	0	0	0	0	0	0	0	0	0	0	0	0	0	0	0	0	0	0	0	0	0	0	0	0	0	0
hsa-mir-548h-4	0	0	0	0	0	0	0	0	0	0	0	0	0	0	0	0	0	0	0	0	0	0	0	0	0	0	0	0	0	0	0	0	0	0
hsa-mir-548h-5	0	0	0	0	0	0	0	0	0	0	0	0	0	0	0	0	0	0	0	0	0	0	0	0	0	0	0	0	0	0	0	0	0	0
hsa-mir-548i-1	0	0	0	0	0	0	0	0	0	0	0	0	0	0	0	0	0	0	0	0	0	0	0	0	0	0	0	0	0	0	0	0	0	0
hsa-mir-548i-2	0	0	0	0	0	0	0	0	0	0	0	0	0	0	0	0	0	0	0	0	0	0	0	0	0	0	0	0	0	0	0	0	0	0
hsa-mir-548i-3	0	0	0	0	0	0	0	0	0	0	0	0	0	0	0	0	0	0	0	0	0	0	0	0	0	0	0	0	0	0	0	0	0	0
hsa-mir-548i-4	0	0	0	0	0	0	0	0	0	0	0	0	0	0	0	0	0	0	0	0	0	0	0	0	0	0	0	0	0	0	0	0	0	0
hsa-mir-548l	0	0	0	0	0	0	0	0	0	0	0	0	0	0	0	0	0	0	0	0	0	0	0	0	0	0	0	0	0.189467	0	0	0	0	0
hsa-mir-548m	0	0	0	0	0	0	0	0	0	0	0	0	0	0	0	0	0	0	0	0	0	0	0	0	0	0	0	0	0	0	0	0	0	0
hsa-mir-548n	0	0	0	0	0	0	0	0	0	0	0	0	0	0	0	0	0	0	0	0	0	0	0	0	0	0	0	0.140126	0.100484	0	0	0	0	0
hsa-mir-548p	0	0	0	0	0	0	0	0	0	0	0	0	0	0	0	0	0	0	0	0	0	0	0	0	0	0	0	0	0	0	0	0	0	0
hsa-mir-548q	0.104677	0.207501	0	0	0.181281	0.203294	0	0	0.138863	0	0	0	0	0	0	0	0	0	0.0249155	0	0	0.166637	0	0	0	0.158942	0	0.175669	0.178282	0	0.130622	0.237571	0	0
hsa-mir-548t	0	0	0	0	0.12757	0	0	0	0.063388	0	0	0	0	0	0	0	0	0	0	0	0	0	0.190059	0	0	0	0	0.264641	2.41034	0.065728	0	0	0	0
hsa-mir-548u	0	0	0	0	0	0	0	0	0	0	0	0	0	0	0	0	0	0	0	0	0	0	0	0	0	0	0	0	0	0	0	0	0	0
hsa-mir-548w	0	0	0	0	0	0	0	0	0	0	0	0	0	0	0	0	0	0	0	0	0	0	0	0	0	0	0	0	0	0	0	0	0	0
hsa-mir-548x	0	0	0	0	0	0	0	0	0	0	0	0	0	0	0	0	0	0	0	0	0	0	0	0	0	0	0	0.476348	0	0	0	0	0	0
hsa-mir-548x-2	0	0	0	0	0	0	0	0	0	0	0	0	0	0	0	0	0	0	0	0	0	0	0	0	0	0	0	0	0	0	0	0	0	0
hsa-mir-548y	0	0	0	0	0	0	0	0	0	0	0	0	0	0	0	0	0	0	0	0	0	0	0	0	0	0	0	3.42591	0.145151	0	0.1844	0.194157	0	0
hsa-mir-548z	0	0	0	0	0	0	0	0	0	0	0	0	0	0	0	0	0	0	0	0	0	0	0	0	0	0	0	0	0	0	0	0	0	0
hsa-mir-549a	0.259322	0	0	0.230826	0	0	0.1212	0	0.196043	0.0677755	1.18481	0.296855	0.350232	0.267806	0	0	0	0	0	0.410371	0.414108	0	0	1.18581	0	0.208006	0.319786	0	0	0	0	0	0	0
hsa-mir-550b-1	0	0	0	0	0	0	0	0	0	0	0	0	0	0	0	0	0	0	0	0	0	0	0	0	0	0	0	0	0	0	0	0	0	0
hsa-mir-550b-2	0	0	0	0	0	0	0	0	0	0	0	0	0	0	0	0	0	0	0	0	0	0	0	0	0	0	0	0	0	0	0	0	0	0
hsa-mir-553	0	0	0	0	0	0	0	0	0	0	0	0	0	0	0	0	0	0	0	0	0	0	0	0	0	0	0	0	0	0	0	0	0	0
hsa-mir-554	0	0	0	0	0	0	0	0	0	0	0	0	0	0	0	0	0	0	0	0	0	0	0	0	0	0	0	0	0	0	0	0	0	0
hsa-mir-555	0	0	0	0	0	0	0	0	0	0	0	0	0	0	0	0	0	0	0	0	0	0	0	0	0	0	0	0	0	0	0	0	0	0
hsa-mir-557	0	0	0	0	0	0	0	0	0	0	0	0	0	0	0	0	0	0	0	0	0	0	0	0	0	0	0	0	0	0	0	0	0	0
hsa-mir-5571	0.295127	0	0	0	0	0	0	0	0.178359	0	0	0	0	0.15935	0	0	0	0	0	0.381981	0	0	0	0	0	0	0	0.142289	0	0	0	0	0	0
hsa-mir-5572	0	0	0	0	0	0	0	0	0	0	0	0	0	0	0	0	0	0	0	0	0	0	0	0	0	0	0	0	0	0	0	0	0	0
hsa-mir-5579	0	0	0	0.139966	0.131794	0	0.147183	0	0.238826	0	0	0	0.179992	0.841932	0	0	0	0	0.297283	0.729092	0.203828	0	0	0	0	0	0	0.743767	0.127055	0.127226	0.739776	0	0	0
hsa-mir-558	0	0	0	0	0	0	0	0	0	0	0	0	0	0	0	0	0	0	0	0	0	0	0	0	0	0	0	0	0	0	0	0	0	0
hsa-mir-5580	0	0	0	0.105185	0	0	0	0	0	0	0.376111	0	0	0	0	0	0	0	0	0	0	0	0	0.404079	0	0	0	0	0	0	0	0	0	0
hsa-mir-5582	0	0	0	0	0	0	0	0	0	0	0	0.151947	0	0	0	0	0	0	0	0	0	0	0	0	0	0	0	0.246008	0.214187	0	0	0	0	0
hsa-mir-5583-1	0	0	0	0	0	0	0	0	0	0	0	0	0	0	0	0	0	0	0	0	0	0	0	0	0	0	0	0	0	0	0	0	0	0
hsa-mir-5583-2	0	0	0	0	0	0	0	0	0	0	0	0	0	0	0	0	0	0	0	0	0	0	0	0	0	0	0	0	0	0	0	0	0	0
hsa-mir-5584	0	0	0	0	0	0	0	0	0	0	0	0	0	0	0	0	0	5.25505	0.193964	0	0	0	0	0	0	0	0	0	0	0	0	0	0	0
hsa-mir-5585	0	0	0	0	0	0	0	0	0	0	0	0	0	0	0	0	0	0	0	0	0	0	0	0	0	0	0	0	0	0	0	0	0	0
hsa-mir-5587	0	0	0	0	0	0	0	0	0	0	0	0	0	0	0	0	0	0	0	0	0	0	0	0	0	0	0	0	0	0	0	0	0	0
hsa-mir-5588	0	1.46689	0.268414	0	0	0	0	0	0	0.0347735	0	0	0	0	0	0.933769	0.162676	0	0	0	0	0	0	0	0	0	0	0.128234	0.123201	0	0	0.251625	0	0
hsa-mir-5589	0	6.35527	0	0	0	0	0	0	0	0.231243	0	0	0	0	0	0	0	0	0	0	0	0	0	0	0	0	0	0	0	0	0	0	0	0
hsa-mir-559	0	0	0	0	0	0	0	0	0	0	0.500765	0	0.197254	0	0	0	0	0	0	0	0	0	0	0.659353	0	0	0.224777	0.422983	0	0.242579	0	0	0	0
hsa-mir-5590	0	0.215755	0	0	0	0	0	0	0	0	0	0	0	0	0	0	0	0	0	0	0	0	0	0	0	0	0	0	0	0	0	0	0	0
hsa-mir-5591	0	0	0	0	0	0	0	0	0	0	0	0	0	0	0	0	0	0	0	0	0	0	0	0	0	0	0	0	0	0	0	0	0	0
hsa-mir-562	0	0	0	0	0	0	0	0	0	0	0	0	0	0	0	0	0	0	0	0	0	0	0	0	0	0	0	0	0	0	0	0	0	0
hsa-mir-563	0	0	0	0	0	0	0	0	0	0	0	0	0	0	0	0	0	0	0	0	0	0	0	0	0	0	0	0	0	0	0	0	0	0
hsa-mir-564	0	0	0	0	0	0	0	0	0	0	0	0	0	0	0	0	0	0	0	0	0	0	0	0	0	0	0	0	0	0	0	0	0	0
hsa-mir-566	0	0	0	0	0	0	0	0	0	0	0	0	0	0	0	0	0	0	0	0	0	0	0	0	0	0	0	0	0	0	0	0	0	0
hsa-mir-567	0	0	0	0	0	0	0	0	0	0	0	0	0	0	0	0	0	0	0	0	0	0	0	0	0	0	0	0	0	0	0	0	0	0
hsa-mir-568	0	0	0	0	0	0	0	0	0	0	0	0	0	0	0	0	0	0	0	0	0	0	0	0	0	0	0	0	0	0	0	0	0	0
hsa-mir-5680	0.193934	0	0	0	0	0	0	0	0	0	0	0.293117	0	0	0.149619	0	0	0	0.104847	0	0	0.329918	0.594486	0	0	0	0	0.197501	0.231632	0.68322	0.211002	0	0	0
hsa-mir-5681a	0	0	0	0	0	0	0	0	0	0	0	0	0	0	0	0	0	0	0	0	0	0	0	0	0	0	0	0	0	0	0	0	0	0
hsa-mir-5681b	0	0	0	0	0	0	0	0	0	0	0	0	0	0	0	0	0	0	0	0	0	0	0	0	0	0	0	0	0	0	0	0	0	0
hsa-mir-5682	0	0	0	0	0	0.165833	0	0	0	0	0	0	0	0	0.319161	0	0	0	0.258344	0	0	0.194435	0	0	0	0	0	0	0	0	0	0	0	0
hsa-mir-5685	0	0	0	0	0	0	0	0	0	0	0	0	0	0	0	0	0	0	0	0	0	0	0	0	0	0	0	0	0	0	0	0	0	0
hsa-mir-5687	0	0.405078	0	0	0.152444	0.194948	0.283905	0	0	0	0	0.113146	0	0	0	0.456315	0	0	0	0	0	0	0.763293	0	0.134664	0.198442	0	0.683258	0.180407	0.269269	0.356071	0	0	0
hsa-mir-5688	0	0	0	0	0	0	0	0	0	0	0	0	0	0	0	0	0	0	0	0	0	0	0	0	0	0	0	0	0	0	0	0	0	0
hsa-mir-5689	0	0	0	0	0	0	0	0	0	0	0	0	0	0	0	0	0	0	0	0	0	0	0	0	0	0	0	0	0	0	0	0	0	0
hsa-mir-569	0	0	0	0	0	0	0	0	0	0	0	0	0	0	0	0	0	0	0	0	0	0	0	0	0	0	0	0	0	0	0	0	0	0
hsa-mir-5690	0.155937	0.564122	0	0	0.155468	0.202692	0	0	0.206923	0	0	0.786193	0	0.185971	0	0	0	3.49882	0	0.152909	0.134786	0	0.212776	0	0	0.198142	0	0.396004	1.70933	0	0.151992	0	0	0
hsa-mir-5691	0	0	0	0	0	0	0	0	0	0	0	0	0	0	0	0	0	0	0	0	0	0	0	0	0	0	0	0	0	0	0	0	0	0
hsa-mir-5692a-1	0	0	0	0	0	0	0	0	0	0	0	0	0	0	0	0	0	0	0	0	0	0	0	0	0	0	0	0	0	0	0	0	0	0
hsa-mir-5692a-2	0	0	0	0	0	0	0	0	0	0	0	0	0	0	0	0	0	0	0	0	0	0	0	0	0	0	0	0	0	0	0	0	0	0
hsa-mir-5692b	0	0	0	0	0	0	0	0	0	0	0	0	0	0	0	0	0	0	0	0	0	0	0	0	0	0	0	0	0	0	0	0	0	0
hsa-mir-5692c-1	0	0	0	0	0	0	0	0	0	0	0	0	0	0	0	0	0	0	0	0	0	0	0	0	0	0	0	0	0	0	0	0	0	0
hsa-mir-5692c-2	0	0	0	0	0	0	0	0	0	0	0	0	0	0	0	0	0	0	0	0	0	0	0	0	0	0	0	0	0	0	0	0	0	0
hsa-mir-5693	0	0	0	0	0	0	0	0	0	0	0	0	0	0	0	0	0	0	0	0	0	0	0	0	0	0	0	0	0	0	0	0	0	0
hsa-mir-5694	0	0	0	0	0	0	0	0.398019	0	0	0	0	0	0	0	0	0	0	0	0	0	0	0.285951	0	0	0	0	0	0	0	0	0	0	0
hsa-mir-5695	0	0	0	0	0	0	0	0.143444	0	0	0	0	0	0	0	0	0	1.07977	0	0	0	0	0	0	0	0	0	0.152969	0.463077	0	0.302629	0.132077	0	0
hsa-mir-5697	0	0	0	0	0	0	0	0	0	0	0	0	0	0	0	0	0	0	0	0	0	0	0	0	0	0	0	0	0	0	0	0	0	0
hsa-mir-5700	0	0	0	0	0	0	0	0	0	0	0	0	0	0	0	0	0	0	0	0	0	0	0	0	0	0	0	0	0	0	0	0	0	0
hsa-mir-5701-1	0	0	0	0	0	0	0	0	0	0	0	0	0	0	0	0	0	0	0	0	0	0	0	0	0	0	0	0	0	0	0	0	0	0
hsa-mir-5701-2	0	0	0	0	0	0	0	0	0	0	0	0	0	0	0	0	0	0	0	0	0	0	0	0	0	0	0	0	0	0	0	0	0	0
hsa-mir-5701-3	0	0	0	0	0	0	0	0	0	0	0	0	0	0	0	0	0	0	0	0	0	0	0	0	0	0	0	0	0	0	0	0	0	0
hsa-mir-5702	0	0	0	0	0	0	0	0	0	0	0	0	0	0	0	0	0	0	0	0	0	0	0	0	0	0	0	0	0	0	0	0	0	0
hsa-mir-5704	0	0	0	0	0	0	0	0	0	0	0	0	0	0	0	0	0	0	0	0	0	0	0	0	0	0	0	0	0	0	0	0	0	0
hsa-mir-5705	0	0	0	0	0	0	0	0	0	0	0	0	0	0	0	0	0	0	0	0	0	0	0	0	0	0	0	0	0	0	0	0	0	0
hsa-mir-5707	0	0	0	0	0	0	0	0	0	0	0	0	0	0	0	0	0	0	0	0	0	0	0	0	0	0	0	0	0	0	0	0	0	0
hsa-mir-5708	0	0	0	0	0	0	0	0	0	0	0	0	0	0	0	0	0	0	0	0	0	0	0.258014	0	0	0	0	0.470504	0	0	0	0	0	0
hsa-mir-571	0	0	0	0	0	0	0	0	0	0	0	0	0	0	0	0	0	0	0	0	0	0	0	0	0	0	0	0	0	0	0	0	0	0
hsa-mir-572	0	0	0	0	0	0	0	0	0	0	0	0	0	0	0	0	0	0	0	0	0	0	0	0	0	0	0	0	0	0	0	0	0	0
hsa-mir-573	0	0	0	0	0	0	0	0	0	0	0.189058	0.52355	0.223394	0.279188	0	0	0	0	0	0.15759	0	0	0	0.21363	0	0.257125	0.065578	1.39094	0.178088	0	0.199355	0	0	0
hsa-mir-5739	0	0	0	0	0	0	0	0	0	0	0	0	0	0	0	0	0	0	0	0	0	0	0	0	0	0	0	0	0	0	0	0	0	0
hsa-mir-575	0	0	0	0	0	0	0	0	0	0	0	0	0	0	0	0	0	0	0	0	0	0	0	0	0	0	0	0	0	0	0	0	0	0
hsa-mir-578	0	0	0	0	0	0	0	0	0	0	0	0	0	0	0	0	0	0	0.148536	0	0	0.160002	0	0	0	0	0	0	0	0	0.140166	0	0	0
hsa-mir-5787	0	0	0	0	0	0	0	0	0	0	0	0	0	0	0	0	0	0	0	0	0	0	0	0	0	0	0	0	0	0	0	0	0	0
hsa-mir-583	0	0	0	0	0	0	0	0	0	0	0	0	0	0	0	0	0	0	0	0	0	0	0	0	0	0	0	0	0	0	0	0	0	0
hsa-mir-586	0	0	0	0	0	0	0	0	0	0	0	0	0	0	0	0	0	0	0	0	0	0	0	0	0	0	0	0	0	0	0	0	0	0
hsa-mir-587	0	0	0	0	0	0	0	0	0	0	0	0	0	0	0	0	0	0	0	0	0	0	0	0	0	0	0	0	0	0	0	0	0	0
hsa-mir-588	0	0	1.10231	0	0	0	0	0	0	0	0	0	0	0	0	0	0	0	0	0	0	0	0	0	0	0	0	0	0	0	0.140166	0	0	0
hsa-mir-591	0	0	0	0	0	0	0	0	0	0	0	0	0	0	0	0	0	0	0	0	0	0	0	0	0	0	0	0	0	0	0	0	0	0
hsa-mir-593	0	0	0	0	0	0	0	0	0	0	0	0	0	0	0	0	0	0	0	0	0	0	0	0	0	0	0	0	0	0	0	0	0	0
hsa-mir-595	0	0	0	0	0	0	0	0	0	0	0	0	0	0	0	0	0	0	0	0	0	0	0	0	0	0	0	0	0	0	0	0	0	0
hsa-mir-596	0	0	0	0	0	0	0	0	0	0	0	0	0	0	0	0	0	0	0	0	0	0	0	0	0	0	0	0	0	0	0	0	0	0
hsa-mir-597	0	0	0	0	0	0	0	0	0	0	0	0	0	0	0	0	0	0	0.048584	0	0	0	0	0	0	0	0	0.243018	0.246142	0.128474	0.1706	0.0322235	0	0
hsa-mir-599	0	0	0	0	0	0	0	0	0	0	0	0	0	0	0	0.45737	1.14275	0	0	0	0	0	0	0	0	0	0	0.13209	2.9941	0	0	0	0	0
hsa-mir-600	0	0	0	0	0	0	0	0	0	0	0	0	0	0	0	0	0	0	0	0	0	0	0	0	0	0	0	0	0	0	0	0	0	0
hsa-mir-601	0	0	0	0	0	0	0	0	0	0	0	0	0	0	0	0	0	0	0	0	0	0	0	0	0	0	0	0	0	0	0	0	0	0
hsa-mir-602	0	0	0	0	0	0	0	0	0	0	0	0	0	0	0	0	0	0	0	0	0	0	0	0	0	0	0	0	0	0	0	0	0	0
hsa-mir-603	0	0	0	0	0	0	0	0	0	0	0	0	0	0	0	0	0	0	0	0	0	0	0	0	0	0	0	0	0	0	0	0	0	0
hsa-mir-604	0	0	0	0	0	0	0	0	0	0	0	0	0	0	0	0	0	0	0	0	0	0	0	0	0	0	0	0	0	0	0	0	0	0
hsa-mir-606	0	0	0	0	0	0	0	0	0	0	0	0	0	0	0	0	0	0	0	0	0	0	0	0	0	0	0	0	0	0	0	0	0	0
hsa-mir-6068	0	0	0	0	0	0	0	0	0	0	0	0	0	0	0	0	0	0	0	0	0	0	0	0	0	0	0	0	0	0	0	0	0	0
hsa-mir-6069	0	0	0	0	0	0	0	0	0	0	0	0	0	0	0	0	0	0	0	0	0	0	0	0	0	0	0	0	0	0	0	0	0	0
hsa-mir-6070	0	0	0	0	0	0	0	0	0	0	0	0	0	0	0	0	0	0	0	0	0	0	0	0	0	0	0	0	0	0	0	0	0	0
hsa-mir-6071	0	0	0	0	0	0	0	0	0	0	0	0	0	0	0	0	0	0	0	0	0	0	0	0	0	0	0	0	0	0	0	0	0	0
hsa-mir-6072	0	0	0	0	0	0	0	0	0	0	0	0	0	0	0	0	0	0	0	0	0	0	0	0	0	0	0	0	0	0	0	0	0	0
hsa-mir-6073	0	0	0	0	0	0	0	0	0	0	0	0	0	0	0	0	0	0	0	0	0	0	0	0	0	0	0	0	0	0	0	0	0	0
hsa-mir-6074	0	0	0	0	0	0	0	0	0	0	0	0	0	0	0	0	0	0	0	0	0	0	0	0	0	0	0	0	0	0	0	0	0	0
hsa-mir-6075	0	0	0	0	0	0	0	0	0	0	0	0	0	0	0	0	0	0	0	0	0	0	0	0	0	0	0	0	0	0	0	0	0	0
hsa-mir-6076	0	0	0	0	0	0	0	0	0	0	0	0	0	0	0	0	0	0	0	0	0	0	0	0	0	0	0	0	0	0	0	0	0	0
hsa-mir-6077	0	0	0	0	0	0	0	0	0	0	0	0	0	0	0	0	0	0	0	0	0	0	0	0	0	0	0	0	0	0	0	0	0	0
hsa-mir-6078	0	0	0	0	0	0	0	0	0	0	0	0	0	0	0	0	0	0	0	0	0	0	0	0	0	0	0	0	0	0	0	0	0	0
hsa-mir-6079	0	0	0	0	0	0	0	0	0	0	0	0	0	0	0	0	0	0	0	0	0	0	0	0	0	0	0	0	0	0	0	0	0	0
hsa-mir-608	0	0	0	0	0	0	0	0	0	0	0	0	0	0	0	0	0	0	0	0	0	0	0	0	0	0	0	0	0	0	0	0	0	0
hsa-mir-6080	0	0	0	0	0	0	0	0	0	0	0	0	0	0	0	0	0	0	0	0	0	0	0	0	0	0	0	0	0	0	0	0	0	0
hsa-mir-6081	0	0	0	0	0	0	0	0	0	0	0	0	0	0	0	0	0	0	0	0	0	0	0	0	0	0	0	0	0	0	0	0	0	0
hsa-mir-6082	0	0	0	0	0	0	0	0	0	0	0	0	0	0	0	0	0	0	0	0	0	0	0	0	0	0	0	0	0	0	0	0	0	0
hsa-mir-6083	0	0	0	0	0	0	0	0	0	0	0	0	0	0	0	0	0	0	0	0	0	0	0	0	0	0	0	0	0	0	0	0	0	0
hsa-mir-6084	0	0	0	0	0	0	0	0	0	0	0	0	0	0	0	0	0	0	0	0	0	0	0	0	0	0	0	0	0	0	0	0	0	0
hsa-mir-6085	0	0	0	0	0	0	0	0	0	0	0	0	0	0	0	0	0	0	0	0	0	0	0	0	0	0	0	0	0	0	0	0	0	0
hsa-mir-6086	0	0	0	0	0	0	0	0	0	0	0	0	0	0	0	0	0	0	0	0	0	0	0	0	0	0	0	0	0	0	0	0	0	0
hsa-mir-6087	0	0	0	0	0	0	0	0	0	0	0	0	0	0	0	0	0	0	0	0	0	0	0	0	0	0	0	0	0.0994095	0	0	0.233309	0	0
hsa-mir-6088	0	0	0	0	0	0	0	0	0	0	0	0	0	0	0	0	0	0	0	0	0	0	0	0	0	0	0	0	0	0	0	0	0	0
hsa-mir-6089-1	0	0	0	0	0	0	0	0	0	0	0	0	0	0	0	0	0	0	0	0	0	0	0	0	0	0	0	0	0	0	0	0	0	0
hsa-mir-6089-2	0	0	0	0	0	0	0	0	0	0	0	0	0	0	0	0	0	0	0	0	0	0	0	0	0	0	0	0	0	0	0	0	0	0
hsa-mir-609	0	0	0	0	0	0	0	0	0	0	0	0	0	0	0	0	0	0	0	0	0	0	0	0	0	0	0	0	0	0	0	0	0	0
hsa-mir-6090	0	0	0	0	0	0	0	0	0	0	0	0	0	0	0	0	0	0	0	0	0	0	0	0	0	0	0	0	0	0	0	0	0	0
hsa-mir-610	0	0	0	0	0	0	0	0	0	0	0	0	0	0	0	0	0	0	0	0	0	0	0	0	0	0	0	0	0	0	0	0	0	0
hsa-mir-611	0	0	0	0	0	0	0	0	0	0	0	0	0	0	0	0	0	0	0	0	0	0	0	0	0	0	0	0	0	0	0	0	0	0
hsa-mir-612	0	0	0	0	0	0	0	0	0.127934	0	0	0	0	0.17099	0	0	0	0	0	0	0	0	0	0	0	0	0	0	0	0	0	0	0	0
hsa-mir-6124	0	0	0	0	0	0	0	0	0	0	0	0	0	0	0	0	0	0	0	0	0	0	0	0	0	0	0	0	0	0	0	0	0	0
hsa-mir-6126	0	0	0	0	0	0	0	0	0	0	0	0	0	0	0	0	0	0	0	0	0	0	0	0	0	0	0	0	0	0	0	0	0	0
hsa-mir-6127	0	0	0	0	0	0	0	0	0	0	0	0	0	0	0	0	0	0	0	0	0	0	0	0	0	0	0	0	0	0	0	0	0	0
hsa-mir-6128	0	0	0	0	0	0	0	0	0	0	0	0	0	0	0	0	0	0	0	0	0	0	0	0	0	0	0	0	0	0	0	0	0	0
hsa-mir-6129	0	0	0	0	0	0	0	0	0	0	0	0	0	0	0	0	0	0	0	0	0	0	0	0	0	0	0	0	0	0	0	0	0	0
hsa-mir-613	0	0	0	0	0	0	0	0	0	0	0	0	0	0	0	0	0	0	0	0	0	0	0	0	0	0	0	0	0	0	0	0	0	0
hsa-mir-6130	0	0	0	0	0	0	0	0	0	0	0	0	0	0	0	0	0	0	0	0	0	0	0	0	0	0	0	0	0	0	0	0	0	0
hsa-mir-6131	0	0	0	0	0	0	0	0	0	0	0	0	0	0	0	0	0	0	0	0	0	0	0	0	0	0	0	0	0	0	0	0	0	0
hsa-mir-6132	0	0	0.196262	0	0	0.157023	0	0	0	0	0	0	0	0	0	0	0	0	0.424365	0	0	1.22012	0	0	0	0.413	0	0	0	0	0.167411	0.414083	0	0
hsa-mir-6133	0	0	0	0	0	0	0	0	0	0	0	0	0	0	0	0	0	0	0	0	0	0	0	0	0	0	0	0	0	0	0	0	0	0
hsa-mir-6134	0	0	0	0	0	0	0	0	0	0	0	0	0	0	0	0	0	0	0	0	0	0	0	0	0	0	0	0	0	0	0	0	0	0
hsa-mir-614	0	0	0	0	0	0	0	0	0	0	0	0	0	0	0	0	0	0	0	0	0	0	0	0	0	0	0	0	0	0	0	0	0	0
hsa-mir-6165	0	0	0	0	0	0	0	0	0	0	0	0	0	0	0	0	0	0	0	0	0	0	0	0	0	0	0	0	0	0	0	0	0	0
hsa-mir-617	0	0	0	0	0	0	0	0	0	0	0	0	0	0	0	0	0	0	0	0	0	0	0	0	0	0	0	0	0	0	0	0	0	0
hsa-mir-619	0	0	0	0	0	0	0	0	0	0	0	0	0	0	0	0	0	0	0	0	0	0	0	0	0	0	0	0	0	0	0	0	0	0
hsa-mir-620	0	0	0	0	0	0	0	0	0	0	0	0	0	0	0	0	0	0	0	0	0	0	0	0	0	0	0	0	0	0	0	0	0	0
hsa-mir-621	0	0	0	0	0	0	0	0	0	0	0	0	0	0	0	0	0	0	0	0	0	0	0	0	0	0	0	0	0	0	0	0	0	0
hsa-mir-622	0	0	0	0	0	0	0	0	0	0	0	0	0	0	0	0	0	0	0	0	0	0	0	0	0	0	0	0	0	0	0	0	0	0
hsa-mir-623	0	0	0	0	0	0	0	0	0	0	0	0	0	0	0	0	0	0	0	0	0	0	0	0	0	0	0	0	0	0	0	0	0	0
hsa-mir-626	0	0	0	0	0	0	0	0	0	0	0	0	0	0	0	0	0	0	0	0	0	0	0	0	0	0	0	0	0	0	0	0	0	0
hsa-mir-630	0	0	0	0	0	0	0	0	0	0	0	0	0	0	0	0	0	0	0	0	0	0	0	0	0	0	0	0	0	0	0	0	0	0
hsa-mir-631	0	0	0	0	0	0	0	0	0	0	0	0	0	0	0	0	0	0	0	0	0	0	0	0	0	0	0	0	0	0	0	0	0	0
hsa-mir-633	0	0	0	0	0	0	0	0	0	0	0	0	0	0	0	0	0	0	0	0	0	0	0	0	0	0	0	0	0	0	0	0	0	0
hsa-mir-634	0	0	0	0	0	0	0	0	0	0	0	0	0	0	0	0	0	0	0	0	0	0	0	0	0	0	0	0	0	0	0	0	0	0
hsa-mir-635	0	0	0	0	0	0	0	0	0	0	0	0	0	0	0	0	0	0	0	0	0	0	0	0	0	0	0	0	0	0	0	0	0	0
hsa-mir-637	0	0	0	0	0	0	0	0	0	0	0	0	0	0	0	0	0	0	0	0	0	0	0	0	0	0	0	0	0	0	0	0	0	0
hsa-mir-638	0	0	0	0	0	0	0	0	0	0	0	0	0	0	0	0	0	0	0	0	0	0	0	0	0	0	0	0	0	0	0	0	0	0
hsa-mir-640	0	0	0	0	0	0	0	0	0	0	0	0	0	0	0	0	0	0	0	0	0	0	0	0	0	0	0	0	0	0	0	0	0	0
hsa-mir-641	0	0.148141	0	0	0.13757	0	0.143855	0	0.150432	0	0.123466	0	0.118619	0	0	0	0.095111	1.82906	0.128422	0.152387	0	0	0	0.179923	0	0	0	0.342018	0.402889	0.208438	0.475789	0	0	0
hsa-mir-642b	0	0	0	0	0	0	0	0	0	0	0	0	0	0	0	0	0	0	0	0	0	0	0	0	0	0	0	0	0	0	0	0	0	0
hsa-mir-644a	0	0	0	0	0	0	0	0	0	0	0	0	0	0	0	0	0	0	0	0	0	0	0	0	0	0	0	0	0	0	0	0	0	0
hsa-mir-645	0	0	0	0	0	0	0	0	0	0	0	0	0	0	0	0	0	0	0	0	0	0	0	0	0	0	0	0	0	0	0	0	0	0
hsa-mir-646	0	0	0	0	0	0	0	0	0	0	0	0	0	0	0	0	0	0	0	0	0	0	0	0	0	0	0	0	0	0	0	0	0	0
hsa-mir-647	0	0	0	0	0	0	0	0	0	0	0	0	0	0	0	0	0	0	0	0	0	0	0	0	0	0	0	0	0	0	0	0	0	0
hsa-mir-648	0	0	0	0	0	0	0	0	0	0	0	0	0	0	0	0	0	0	0	0	0	0	0	0	0	0	0	0	0	0	0	0	0	0
hsa-mir-649	0	0	0	0	0	0	0	0	0	0	0	0	0	0	0	0	0	0	0	0	0	0	0	0	0	0	0	0	0	0	0	0	0	0
hsa-mir-6499	0	0	1.31379	0	0	0	1.28678	0	3.50199	0	0	0	1.09284	6.9023	0	0	0	0	0	4.19719	0	0	0	0	0	0.261859	0	0	0.570541	0.341783	0	0	0	0
hsa-mir-650	0	0	0	0	0	0	0	0	0	0	0	0	0	0	0	0	0	0	0	0	0	0	0	0	0	0	0	0	0	0	0	0	0	0
hsa-mir-6500	0	0	0	0	0	0	0	0	0	0	0	0	0	0	0	0	0	0	0	0	0	0	0	0	0	0	0	0	0	0	0	0	0	0
hsa-mir-6504	0	0	0	0	0	0	0	0	0	0	0	0	0	0	0	0	0	0	0	0	0	0	0	0	0	0	0	0	0	0	0	0	0	0
hsa-mir-6505	0	0	0	0	0	0	0	0	0	0	0	0	0	0	0	0	0	0	0.140517	0	0	0.130564	0	0	0	0	0	0	0	0	0	0	0	0
hsa-mir-6506	0	0	0	0	0	0	0	0	0	0	0	0	0	0	0	0	0	0	0	0	0	0	0	0	0	0	0	0.113798	0	0	0	0	0	0
hsa-mir-6507	0	0	0	0	0	0	0	0	0.130466	0	0	0	0.05457	0	0	0	0	0	0.843803	0	0	0	0.487633	0	0	0	0	0.899961	0	0	0.130622	0.49081	0	0
hsa-mir-6508	0	0	0	0	0	0	0	0	0	0	0	0	0	0	0	0	0	0	0.103357	0	0	0.134916	0	0	0	0.0668	0	0.141037	0.198885	0	0	0.546949	0	0
hsa-mir-6510	0.924477	0	1.11239	0.384437	0	0	1.67016	1.78045	4.70147	0	0	0	1.49775	4.91887	0	0	0	0	0	10.066	0.591242	0	3.23708	0	0	0	0	0	8.36127	0	0	0	0	0
hsa-mir-6511a-1	0	0	0	0	0	0	0	0	0	0	0	0	0	0	0	0	0	0	0	0	0	0	0	0	0	0	0	0	0	0	0	0	0	0
hsa-mir-6511a-2	0	0	0	0	0	0	0	0	0	0	0	0	0	0	0	0	0	0	0	0	0	0	0	0	0	0	0	0	0	0	0	0	0	0
hsa-mir-6511a-3	0	0	0	0	0	0	0	0	0	0	0	0	0	0	0	0	0	0	0	0	0	0	0	0	0	0	0	0	0	0	0	0	0	0
hsa-mir-6511a-4	0	0	0	0	0	0	0	0	0	0	0	0	0	0	0	0	0	0	0	0	0	0	0	0	0	0	0	0	0	0	0	0	0	0
hsa-mir-6512	0	0	0	0	0	0	0	0	0	0	0	0	0	0.310995	0	0	0	0	0	0.371025	0	0	0	0	0	0	0	0	0.144888	0	0	0	0	0
hsa-mir-6513	0	0.139582	0	0.131431	0.202478	0	0.082297	0	0	0	0	0	0	0	0	0	0	0	0	0	0	0	0	0	0	0.216117	0	0.125263	0.345336	0	0	0.305038	0	0
hsa-mir-6515	0	0	0	0	0.182017	0	0	0	0	0	0	0	0	0	0	0	0	0	0	0	0	0.119826	0	0	0	0.192367	0	0	0.124263	0	0	0	0	0
hsa-mir-657	0	0	0	0	0	0	0	0	0	0	0	0	0	0	0	0	0	0	0	0	0	0	0	0	0	0	0	0	0	0	0	0	0	0
hsa-mir-661	0	0	0	0	0	0	0	0	0	0	0	0	0	0	0	0	0	0	0	0	0	0	0	0	0	0	0	0	0	0	0	0	0	0
hsa-mir-662	0	0	0.218761	0	0	0	0	0	0	0	0	0	0	0	0	0	0	0	0	0	0	0	0	0	0	0	0	0	0	0	0	0	0	0
hsa-mir-663a	0	0	0	0	0	0	0	0	0	0	0	0	0	0	0	0	0	0	0	0	0	0	0	0	0	0	0	0	0	0	0	0	0	0
hsa-mir-663b	0	0	0	0	0	0	0	0	0	0	0	0	0	0	0	0	0	0	0	0	0	0	0	0	0	0	0	0	0	0	0	0	0	0
hsa-mir-668	0	0	0	0.154942	0	3.23653	0	0	0	0	0	0	0	0	0	0	0	0	0.52381	0	0.193247	19.4601	0	0	0.08749	0	0	0.541146	0.190043	0	0.447577	0	0	0
hsa-mir-670	0	0	0	0.169148	0	0	0	0	0	0	0	0	0	0	0	0	0	0	0.386077	0	0	3.01413	0	0	0	0	0	0	0	0	0	0.174198	0	0
hsa-mir-6715a	0	10.2235	0.470696	0	0.878346	0	0	0	0	0.0476285	0	0	0	0	1.68267	0	0	0	0.735133	0	0	0.140056	0	0	0	1.60903	0	1.68363	0	0.107124	0.167411	10.833	0	0
hsa-mir-6715b	0	1.01545	0	0	0	0	0	0	0	0	0.720615	0	0	0	0.139102	0	0	0	0	0	0	0	0.69928	1.12803	0	0	0	0.607862	0	0	0	0.0979975	0	0
hsa-mir-6717	0	0	0	0	0	0	0	0	0	0	0	0	0	0	0	0	0	0	0.24397	0	0	0	0	0	0	0	0	0	0	0	0	0	0	0
hsa-mir-6719	0	0	0	0	0	0	0	0	0	0	0	0	0	0	0	0	0	0	0	0	0	0	0	0	0	0	0	0	0	0	0	0	0	0
hsa-mir-6721	0	0	0.587757	0	0	0	0	0	0	0	0	0	0	0	0	0	0	0	0	0	0	0.114154	0	0	0	0	0	0	0	0	0.117954	0	0	0
hsa-mir-6722	0	0	0	0	0	0	0	0	0	0	0	0	0	0	0	0	0	0	0	0	0	0	0	0	0	0	0	0	0	0	0	0	0	0
hsa-mir-6723	0	0.165669	0	0	0.217245	0.15929	0	0	0.081465	0	0	0	0	0.152399	0.612125	0	0	0	0	0	0	0	0	0	0	0.385502	0	0.173506	0.15704	0	0	0.257118	0	0
hsa-mir-6724-1	0	0	0	0	0	0	0	0	0	0	0	0	0	0	0	0	0	0	0	0	0	0	0	0	0	0	0	0	0	0	0	0	0	0
hsa-mir-6724-2	0	0	0	0	0	0	0	0	0	0	0	0	0	0	0	0	0	0	0	0	0	0	0	0	0	0	0	0	0	0	0	0	0	0
hsa-mir-6724-3	0	0	0	0	0	0	0	0	0	0	0	0	0	0	0	0	0	0	0	0	0	0	0	0	0	0	0	0	0	0	0	0	0	0
hsa-mir-6724-4	0	0	0	0	0	0	0	0	0	0	0	0	0	0	0	0	0	0	0	0	0	0	0	0	0	0	0	0	0	0	0	0	0	0
hsa-mir-6726	0	0	0.647453	0	0	0	0	0	0	0	0	0	0	0	0	0	0	0	0.22195	0	0	0.375006	0	0	0	0.229508	0	0	0.164456	0	0	0.183122	0	0
hsa-mir-6727	0	0	0.306463	0	0	0	0	0	0	0	0	0	0	0	0	0	0	0	0	0	0	0	0	0	0	0	0	0	0	0	0.1706	0	0	0
hsa-mir-6728	0.207015	0	0.707764	0	0	0	0.128678	0	0.141034	0	0	0	0.130568	0.2496	0	0	0	0	0	0.260363	0	0	0	0	0	0.275334	0	0.138914	0	0	0.447577	0	0	0
hsa-mir-6729	0	0	0.16504	0	0	0	0	0	0	0	0	0	0	0	0	0	0	0	0	0	0	0	0	0	0	0	0	0	0	0	0	0	0	0
hsa-mir-6730	0.125532	0.361677	1.35267	0.131727	0.978815	0	0.126304	0	0.1302	0	0	0	0	0	0.215261	0	0	0	0.104706	0.13245	0.194882	0	0	0	0	0	0	0.104	0.111477	0.263765	0.140166	0	0	0
hsa-mir-6731	0	0	0.547347	0	0	0	0	0	0.149409	0	0	0.91327	0	0.19943	0	0	0	0	0	0	0	0	0	0	0	1.18885	0	0.143562	0.200578	0	0	0	0	0
hsa-mir-6732	0	0	0	0	0	0	0	0	0	0	0	0	0	0	0	0	0	0	0	0	0	0	0	0	0	0	0	0	0	0	0	0	0	0
hsa-mir-6735	0	0	1.10121	0	0	0.170201	0	0	0	0	0	0	0	0	0	0	0	0	0.053489	0	0	0.140056	0	0	0	0.299297	0	0.233103	0	0	0.321909	0.294191	0	0
hsa-mir-6736	0	0	0.110085	0	0	0	0	0	0	0	0	0	0	0	0	0	0	0	0	0	0	0	0	0	0	0	0	0	0	0	0	0	0	0
hsa-mir-6737	0.158461	0	0.853042	0	0	0.151188	0	0	0.082037	0	0	0.241671	0	0	0	0	0	0	0	0	0	0	0	0	0	0.382431	0	0.233666	0.117211	0.181369	0.13209	0	0	0
hsa-mir-6738	0	0	0	0	0	0	0	0	0	0	0	0	0	0	0	0	0	0	0	0	0	0	0	0	0	0	0	0	0	0	0.217723	0	0	0
hsa-mir-6739	0	0	0	0	0	0	0	0	0	0	0	0	0	0	0	0	0	0	0	0	0	0.136515	0	0	0	0	0	0	0	0	0.203612	0	0	0
hsa-mir-6740	0	0	0	0	0	0	0	0	0	0	0	0	0	0	0	0	0	0	0	0	0	0	0	0	0	0	0	0	0	0	0	0	0	0
hsa-mir-6741	0	0	1.02465	0	0	0	0	0	0	0	0	0	0	0	0	0	0	0	0	0	0	0.099307	0	0	0	0	0	0	0	0	0.101806	0.147576	0	0
hsa-mir-6742	0	0	0	0	0	0	0	0	0	0	0	0	0	0	0	0	0	0	0	0	0	0	0	0	0	0	0	0	0	0	0	0	0	0
hsa-mir-6743	0	0	0.442759	0	0	0.0370635	0	0	0	0	0	0	0	0	0	0	0	0	0	0	0	0.140056	0	0	0	0	0	0	0	0	0.190581	0	0	0
hsa-mir-6744	0	0	0	0	0	0	0	0	0	0	0	0	0	0	0	0	0	0	0	0	0	0	0	0	0	0	0	0	0	0	0	0	0	0
hsa-mir-6745	0	0	0	0	0	0	0	0	0	0	0	0	0	0	0	0	0	0	0	0	0	0	0	0	0	0	0	0	0	0	0	0	0	0
hsa-mir-6746	0	0	0.363441	0	0	0.148394	0	0	0	0	0	0	0	0	0	0	0	0	0.13852	0	0	0	0	0	0	0.184138	0	0	0	0	0	0.203593	0	0
hsa-mir-6748	0	0	0.937881	0	0.161991	0	0	0	0	0	0	0	0	0	0	0	0	0	0	0	0	0.153073	0	0	0	0.271441	0	0	0.165789	0.065728	0.158596	0.193827	0	0
hsa-mir-6749	0	0	0.609609	0	0	0	0	0	0	0	0	0	0	0	0	0	0	0	0	0	0	0	0	0	0	0	0	0	0	0	0	0.176953	0	0
hsa-mir-6750	0	0	0.606516	0	0.15446	0	0	0	0	0	0	0	0	0	0	0	0	0	0.098281	0	0	0.148025	0	0	0	0	0	0.16482	0.09937	0	0	0	0	0
hsa-mir-6751	0	0	0.341084	0	0	0	0	0	0	0	0	0.128007	0	0	0	0	0	0	0	0	0	0.140056	0	0	0	0	0	0	0	0	0	0	0	0
hsa-mir-6752	0	0	0	0	0	0	0	0	0	0	0	0	0	0	0	0	0	0	0	0	0	0	0	0	0	0	0	0	0	0	0	0	0	0
hsa-mir-6753	0	0	0	0	0	0	0	0	0	0	0	0	0	0	0	0	0	0	0	0	0	0	0	0	0	0	0	0	0	0	0	0	0	0
hsa-mir-6754	0	0	0.41605	0	0	0	0	0	0	0	0	0	0	0	0	0	0	0	0	0	0	0	0	0	0	0	0	0	0	0	0	0	0	0
hsa-mir-6756	0	0	0	0	0	0	0	0	0	0	0	0	0	0	0	0	0	0	0	0	0	0	0	0	0	0	0	0	0	0	0	0	0	0
hsa-mir-6757	0	0	0	0	0	0.183326	0	0	0	0	0	0	0	0	0	0	0	0	0	0	0	0	0	0	0	0	0	0	0	0	0	0	0	0
hsa-mir-6758	0	0	0	0	0	0	0	0	0	0	0	0	0	0	0	0	0	0	0	0	0	0.101177	0	0	0	0	0	0	0	0	0	0	0	0
hsa-mir-6759	0	0	0	0	0	0	0	0	0	0	0	0	0	0	0	0	0	0	0	0	0	0	0	0	0	0	0	0	0	0	0	0	0	0
hsa-mir-6760	0	0	0	0	0	0	0	0	0	0	0	0	0	0	0	0	0	0	0	0	0	0	0	0	0	0	0	0	0	0	0	0	0	0
hsa-mir-6762	0	0	0.850078	0	0.188252	0.325446	0	0	0	0	0	0	0	0	0	0	0	0	0.106571	0	0	0.13993	0	0	0	0	0	0	0	0	0	0	0	0
hsa-mir-6763	0	0	0.374282	0	0	0	0	0	0	0	0	0	0	0	0	0	0	0	0	0	0	0	0	0	0	0.182753	0	0.181854	0.186929	0	0	0.212439	0	0
hsa-mir-6765	0	0	0	0	0	0	0	0	0	0	0	0	0	0	0	0	0	0	0	0	0	0	0	0	0	0	0	0	0	0	0	0	0	0
hsa-mir-6766	0	0	0.183549	0	0	0	0	0	0	0	0	0	0	0	0	0	0	0	0.149791	0	0	0	0	0	0	0	0	0.108909	0	0	0	0.05654	0	0
hsa-mir-6767	0	0	0	0	0	0	0	0	0	0	0	0	0	0	0	0	0	0	0	0	0	0	0	0	0	0	0	0	0	0	0	0	0	0
hsa-mir-6768	0	0	0	0	0	0	0	0	0	0	0	0	0	0	0	0	0	0	0	0	0	0	0	0	0	0	0	0	0	0	0	0	0	0
hsa-mir-6769a	0	0	0.546239	0	0.159558	0	0	0	0	0	0	0	0	0	0	0	0	0	0.013864	0	0	0.15288	0	0	0	0.198442	0	0	0	0	0.1706	0	0	0
hsa-mir-6769b	0	0	0	0	0	0	0	0	0	0	0	0	0	0	0	0	0	0	0	0	0	0	0	0	0	0	0	0	0	0	0	0	0	0
hsa-mir-6770-1	0	0	0	0	0	0	0	0	0	0	0	0	0	0	0	0	0	0	0	0	0	0	0	0	0	0	0	0	0	0	0	0	0	0
hsa-mir-6770-2	0	0	0	0	0	0	0	0	0	0	0	0	0	0	0	0	0	0	0	0	0	0	0	0	0	0	0	0	0	0	0	0	0	0
hsa-mir-6770-3	0	0	0	0	0	0	0	0	0	0	0	0	0	0	0	0	0	0	0	0	0	0	0	0	0	0	0	0	0	0	0	0	0	0
hsa-mir-6771	0	0	0	0	0	0	0	0	0	0	0	0	0	0	0	0	0	0	0	0	0	0	0	0	0	0	0	0	0	0	0	0	0	0
hsa-mir-6772	0	0	0	0	0.063604	0.246068	0	0	0	0.122103	0	0	0	0	0	0	0	0	0	0	0	0	0	0	0	0.45307	0	0	0	0	0	0.411284	0	0
hsa-mir-6773	0	0	0	0	0	0	0	0	0	0	0	0	0	0	0	0	0	0	0	0	0	0	0	0	0	0	0	0	0	0	0	0	0	0
hsa-mir-6774	0	0	0	0	0	0	0	0	0	0	0	0.725012	0	0	0	0	0	0	0	0	0	0	0	0	0	0	0	0	0.178685	0	0	0	0	0
hsa-mir-6775	0	0	0	0	0	0	0	0	0	0	0	0	0	0	0	0	0	0	0	0	0	0	0	0	0	0	0	0	0	0	0	0	0	0
hsa-mir-6776	0	0	0	0	0	0	0	0	0	0	0	0	0	0	0	0	0	0	0	0	0	0	0	0	0	0	0	0	0	0	0	0	0	0
hsa-mir-6778	0	0	0	0	0	0	0	0	0	0	0	0	0	0	0	0	0	0	0	0	0	0	0	0	0	0	0	0	0	0	0	0	0	0
hsa-mir-6779	0	0	0.245454	0	0	0	0	0	0	0	0	0	0	0	0	0	0	0	0	0	0	0	0	0	0	0	0	0.138254	0	0	0	0	0	0
hsa-mir-6780a	0	0	0	0	0	0	0	0	0	0	0	0	0	0	0	0	0	0	0	0	0	0	0	0	0	0	0	0	0	0	0	0	0	0
hsa-mir-6780b	0	0	0.233092	0	0	0	0	0	0	0	0	0	0	0	0	0	0	0	0	0	0	0	0	0	0	0	0	0	0	0	0	0	0	0
hsa-mir-6781	0.139153	0	0.455902	0	0.166656	0.161344	0.223954	0	0	0	0	0	0.0352765	0	0	0	0	0	0.143132	0	0.123204	0.203353	0	0	0	0.451663	0	0.127634	0	0.251804	0.377294	0.186587	0	0
hsa-mir-6782	0	0	0.2816	0	0	0	0	0	0	0	0	0	0	0	0	0	0	0	0	0	0	0.119573	0	0	0	0	0	0	0	0	0	0	0	0
hsa-mir-6784	0	0	0.443511	0	0	0.126537	0	0	0	0	0	0	0	0	0	0	0	0	0.131168	0	0	0	0	0	0	0	0	0	0	0	0	0	0	0
hsa-mir-6785	0	0	0	0	0	0	0	0	0	0	0	0	0	0	0	0	0	0	0	0	0	0	0	0	0	0	0	0	0	0	0	0	0	0
hsa-mir-6786	0	0	0.279184	0	0	0	0	0	0	0	0	0	0	0	0	0	0	0	0	0	0	0	0	0	0	0	0	0	0.118713	0	0	0	0	0
hsa-mir-6787	0	0	0.175854	0	0	0	0	0	0	0	0	0	0	0	0	0	0	0	0	0	0	0	0	0	0	0	0	0	0	0	0	0	0	0
hsa-mir-6788	0	0.460043	0.243947	0	0.165538	0	0	0	0	0.221978	0	0	0	0	0.133762	0	0	0	0	0	0.534596	0.189333	0	0	0.25708	0	0	0	0.096326	0	0	0.373431	0	0
hsa-mir-6789	0	0	0	0	0	0	0	0	0	0	0	0	0	0	0	0	0	0	0	0	0	0	0	0	0	0	0	0	0	0	0	0	0	0
hsa-mir-6790	0	0	0	0	0	0	0	0	0	0	0	0	0	0	0	0	0	0	0	0	0	0	0	0	0	0	0	0	0	0	0	0	0	0
hsa-mir-6791	0	0	0	0	0	0	0	0	0	0	0	0	0	0	0	0	0	0	0	0	0	0	0	0	0	0	0	0	0	0	0	0	0	0
hsa-mir-6792	0	0	0	0	0	0	0	0	0	0	0	0	0	0	0	0	0	0	0	0	0	0	0	0	0	0	0	0	0	0	0	0	0	0
hsa-mir-6794	0	0	0.22117	0	0	0	0	0	0	0	0	0	0	0	0	0	0	0	0.113303	0	0	0.512389	0	0	0	0	0	0	0	0	0	0	0	0
hsa-mir-6795	0	0	0.0543905	0	0	0	0	0	0	0	0	0	0	0	0	0	0	0	0	0	0	0	0	0	0	0	0	0	0	0	0	0	0	0
hsa-mir-6796	0	0	0	0	0	0	0	0	0	0	0	0	0	0	0	0	0	0	0	0	0	0	0	0	0	0	0	0	0	0	0	0	0	0
hsa-mir-6797	0	0	1.46975	0	0	0.052628	0.121184	0	0	0	0	0	0	0.134659	0	0	0	0	0	0	0	0.126002	0	0	0	0.225831	0	0.161808	0	0.130047	0.306457	0.163628	0	0
hsa-mir-6799	0	0	0	0	0	0	0	0	0	0	0	0	0	0	0	0	0	0	0	0	0	0	0	0	0	0	0	0	0	0	0	0	0	0
hsa-mir-6800	0	0	0.170037	0	0	0	0	0	0	0	0	0	0	0	0	0	0	0	0	0	0	0	0	0	0	0	0	0	0	0	0	0	0	0
hsa-mir-6801	0	0	0	0	0	0.170201	0	0	0	0	0	0	0	0	0	0	0	0	0	0	0	0	0	0	0	0	0	0	0	0	0	0	0	0
hsa-mir-6804	0	0	0.215004	0	0	0	0	0	0	0	0	0	0	0	0	0	0	0	0	0	0	0.134916	0	0	0	0	0	0	0	0	0	0	0	0
hsa-mir-6805	0	0	0.512635	0	0	0.154296	0	0	0	0	0	0	0	0	0	0	0	0	0	0	0	0.178673	0	0	0	0.310142	0	0.223095	0.141081	0	0	0.291949	0	0
hsa-mir-6807	0	0	0.37395	0	0	0	0.119307	0	0	0	0	0	0	0	0	0	0	0	0	0.11442	0	0.169852	0	0	0	0.291015	0	0.270531	0.158878	0	0.511799	0.0322235	0	0
hsa-mir-6809	0	0	0	0	0	0	0	0	0	0	0	0	0	0	0	0	0	0	0	0	0	0	0	0	0	0	0	0	0	0	0	0	0	0
hsa-mir-6810	0.109278	0.252496	3.68771	0	0.125427	0	0	0	0	0	0	0.151947	0	0	0	0	0	0	0	0	0.134786	0	0.0977255	0	0	0.271441	0	0.264641	0	0.062766	0.139636	0.477128	0	0
hsa-mir-6811	0	0	0	0	0	0	0	0	0	0	0	0	0	0	0	0	0	0	0	0	0	0	0	0	0	0	0	0	0	0	0	0.219952	0	0
hsa-mir-6812	0	0	0.757701	0	0	0	0	0	0	0	0	0	0	0	0	0	0	0	0	0	0	0	0	0	0	0	0	0	0	0	0	0	0	0
hsa-mir-6813	0	0	0.255535	0	0	0	0	0	0	0	0	0	0	0	0	0	0	0	0	0	0	0	0	0	0	0	0	0	0.108483	0	0	0.113636	0	0
hsa-mir-6814	0	0	0.80334	0	0	0	0.135079	0	0	0	0	0	0	0	0	0	0	0	0	0	0	0	0	0	0	0	0	0	0.115908	0.194319	0	0.126266	0	0
hsa-mir-6816	0	0	0	0	0	0	0	0	0	0	0	0	0	0	0	0	0	0	0	0	0	0	0	0	0	0	0	0	0	0	0	0	0	0
hsa-mir-6817	0	0	0	0	0	0	0	0	0	0	0	0	0	0	0	0	0	0	0	0	0	0	0	0	0	0	0	0	0	0	0	0	0	0
hsa-mir-6818	0	0	0	0	0.166336	0.221256	0.09947	0	0	0	0	0	0	0	0	0	0	1.21121	0.0856205	0	0	0.293536	0	0	0	0.211813	0	0.149952	0.278183	0.142493	0.306457	0.331792	0	0
hsa-mir-6819	0	0	0	0	0	0	0	0	0	0	0	0	0	0	0	0	0	0	0	0	0	0	0	0	0	0	0	0	0	0	0	0	0	0
hsa-mir-6821	0	0	0	0	0	0	0	0	0	0	0	0	0	0	0.060975	0	0	0	0	0	0	0	0	0	0	0	0	0	0	0	0	0	0	0
hsa-mir-6822	0	0	0	0	0	0	0	0	0	0	0	0	0	0	0	0	0	0	0	0	0	0	0	0	0	0	0	0	0	0	0	0	0	0
hsa-mir-6823	0	0	0	0	0	0	0	0	0	0	0	0	0	0	0	0	0	0	0	0	0	0	0	0	0	0	0	0	0	0	0	0	0	0
hsa-mir-6824	0	0	0	0	0	0	0	0	0	0	0	0	0	0	0	0	0	0	0	0	0	0	0	0	0	0.137667	0	0	0	0	0	0	0	0
hsa-mir-6825	0	0	0.251924	0	0	0.0488645	0	0	0	0	0	0	0	0	0	0	0	0	0	0	0	0.136295	0	0	0	0.153368	0	0	0	0	0	0	0	0
hsa-mir-6826	0	0	0.226974	0	0	0	0	0	0	0	0	0	0	0	0	0	0	0	0	0	0	0	0	0	0	0	0	0	0	0	0	0	0	0
hsa-mir-6827	0	0	0.28205	0	0	0	0	0	0	0	0	0	0	0	0	0	0	0	0	0	0	0	0	0	0	0	0	0	0	0	0	0.0739285	0	0
hsa-mir-6828	0	0	0	0	0	0	0	0	0	0	0	0	0	0	0	0	0	0	0	0	0	0	0	0	0	0	0	0	0	0	0	0	0	0
hsa-mir-6829	0	0	0	0	0	0	0	0	0	0	0	0	0	0	0	0	0	0	0	0	0	0	0	0	0	0	0	0	0	0	0	0	0	0
hsa-mir-6830	0	0	0	0	0	0	0	0	0	0	0	0	0	0	0	0	0	0	0	0	0	0	0	0	0	0	0	0	0	0	0	0	0	0
hsa-mir-6831	0	0	0	0	0	0	0	0	0	0	0	0	0	0	0	0	0	0	0	0	0	0	0	0	0	0	0	0	0	0	0	0	0	0
hsa-mir-6832	0	0	0.168705	0	0	0	0	0	0	0	0	0	0	0	0	0	0	0	0	0	0	0	0	0	0	0	0	0	0	0	0.265496	0	0	0
hsa-mir-6834	0	0	1.36922	0	0	0	0	0	0	0	0	0	0	0	0	0	0	0	0	0	0	0.099307	0	0	0	0.226911	0	0.209811	0	0	0.218032	0.38754	0	0
hsa-mir-6835	0	0	0	0	0	0	0	0	0	0	0	0	0	0	0	0	0	0	0	0	0	0	0	0	0	0	0	0	0	0	0	0	0	0
hsa-mir-6836	0	0	0	0	0	0	0	0	0	0	0	0	0	0	0	0	0	0	0	0	0	0	0	0	0	0	0	0	0	0	0	0.0938455	0	0
hsa-mir-6838	0	0	0	0	0	0	0	0	0	0	0	0	0	0	0	0	0	0	0	0	0	0	0	0	0	0	0	0	0	0	0	0	0	0
hsa-mir-6839	0	0	0	0	0	0	0	0	0	0	0	0	0	0	0	0	0	0	0	0	0	0	0	0	0	0	0	0	0	0	0	0	0	0
hsa-mir-6840	0	0	0	0	0	0	0	0	0	0	0	0	0	0	0	0	0	0	0	0	0	0	0	0	0	0	0	0	0	0	0	0	0	0
hsa-mir-6841	0	0	0	0	0	0	0	0	0	0	0	0	0	0	0	0	0	0	0	0	0	0	0	0	0	0	0	0	0	0	0	0	0	0
hsa-mir-6843	0	0.744233	1.20376	0	1.4646	0.435573	0	0	0	0.245874	0	0	0	0	0	0	0.310197	0	0.764369	0	0	0.465682	0	0	0	0	0	0	0.113332	0	0	0	0	0
hsa-mir-6844	0	0.119528	0	0	0	0.0725415	0.091439	0	0	0	0	0	0	0	0	0	0	0	0	0	0	0.154706	0	0	0	0	0	0	0.141081	0	0.370722	0	0	0
hsa-mir-6845	0	0	0.439277	0	0	0	0	0	0	0	0	0	0	0	0	0	0	0	0	0	0	0	0	0	0	0	0	0	0	0	0	0	0	0
hsa-mir-6846	0	0	0	0	0	0	0	0	0	0	0	0	0	0	0	0	0	0	0	0	0	0	0	0	0	0	0	0	0	0	0	0	0	0
hsa-mir-6847	0	0	0	0	0	0	0	0	0	0	0	0	0	0	0	0	0	0	0	0	0	0	0	0	0	0	0	0	0	0	0	0	0	0
hsa-mir-6848	0	0	0	0	0	0	0	0	0	0	0	0	0	0	0	0	0	0	0	0	0	0	0	0	0	0	0	0	0	0	0	0	0	0
hsa-mir-6849	0	0	0.145732	0	0	0	0	0	0	0	0	0	0	0	0	0	0	0	0	0	0	0	0	0	0	0	0	0	0	0	0	0	0	0
hsa-mir-6850	0	0	0.212156	0	0	0	0	0	0	0	0	0	0	0	0	0	0	0	0	0	0	0	0	0	0	0	0	0	0	0	0	0	0	0
hsa-mir-6851	0	0	0.432057	0	0	0	0	0	0	0	0	0	0	0	0	0	0	0	0	0	0	0.099473	0	0	0	0.10472	0	0.196944	0.157949	0	0	0.194157	0	0
hsa-mir-6853	0	0	0.456465	0	0	0.0505605	0	0	0	0	0	0	0	0	0	0	0	0	0	0	0	0.146205	0	0	0	0	0	0	0.096943	0	0	0	0	0
hsa-mir-6855	0	0	0.431305	0	0.239762	0.172089	0	0	0	0	0	0	0	0	0	0	0	0.752158	0.105047	0	0	0.293822	0	0	0	0.187409	0	0	0.200134	0	0.117954	0.194177	0	0
hsa-mir-6856	0	0	0	0	0	0	0	0	0	0	0	0	0	0	0	0	0	0	0	0	0	0	0	0	0	0	0	0.118474	0	0	0	0	0	0
hsa-mir-6857	0	0	0	0	0	0	0	0	0	0	0	0	0	0	0	0	0	0	0	0	0	0	0	0	0	0	0	0	0	0	0	0	0	0
hsa-mir-6858	0	0	0.453921	0	0	0	0	0	0	0	0	0	0	0	0	0	0	0	0	0	0	0	0	0	0	0	0	0	0	0	0	0	0	0
hsa-mir-6859-1	0	0	0	0	0	0	0	0	0	0	0	0	0	0	0	0	0	0	0	0	0	0	0	0	0	0	0	0	0	0	0	0	0	0
hsa-mir-6859-2	0	0	0	0	0	0	0	0	0	0	0	0	0	0	0	0	0	0	0	0	0	0	0	0	0	0	0	0	0	0	0	0	0	0
hsa-mir-6859-3	0	0	0	0	0	0	0	0	0	0	0	0	0	0	0	0	0	0	0	0	0	0	0	0	0	0	0	0	0	0	0	0	0	0
hsa-mir-6859-4	0	0	0	0	0	0	0	0	0	0	0	0	0	0	0	0	0	0	0	0	0	0	0	0	0	0	0	0	0	0	0	0	0	0
hsa-mir-6860	0	0	1.18366	0	0.422844	0	0	0	0	0	0	0	0	0	0	0	0	0	0	0	0	0	0	0	0	0	0	0	0	0	0	0	0	0
hsa-mir-6861	0	0	0	0	0	0	0	0	0	0	0	0	0	0	0	0	0	0	0	0	0	0	0	0	0	0	0	0	0	0	0	0	0	0
hsa-mir-6862-1	0	0	0	0	0	0	0	0	0	0	0	0	0	0	0	0	0	0	0	0	0	0	0	0	0	0	0	0	0	0	0	0	0	0
hsa-mir-6862-2	0	0	0	0	0	0	0	0	0	0	0	0	0	0	0	0	0	0	0	0	0	0	0	0	0	0	0	0	0	0	0	0	0	0
hsa-mir-6863	0	0	0	0	0	0	0	0	0	0	0	0	0	0	0	0	0	0	0	0	0	0	0	0	0	0	0	0	0	0	0	0	0	0
hsa-mir-6864	0	0	0	0	0	0	0	0	0	0	0	0	0	0	0	0	0	0	0	0	0	0	0	0	0	0	0	0	0	0	0	0	0	0
hsa-mir-6865	0	0	0	0	0	0	0	0	0	0	0	0	0	0	0	0	0	0	0	0	0	0	0	0	0	0	0	0	0	0	0	0	0	0
hsa-mir-6866	0	0	0	0	0	0	0	0	0	0	0	0	0	0	0	0	0	0	0	0	0	0	0	0	0	0	0	0	0	0	0	0	0	0
hsa-mir-6867	0	0	0	0	0	0	0	0	0	0	0	0	0	0	0	0	0	0	0	0	0	0	0	0	0	0	0	0	0	0	0	0	0	0
hsa-mir-6869	0	0	0	0	0	0	0	0	0	0	0	0	0	0	0	0	0	0	0	0	0	0	0	0	0	0	0	0	0	0	0	0	0	0
hsa-mir-6870	0	0	0	0	0	0	0	0	0	0	0	0	0	0	0	0	0	0	0	0	0	0	0	0	0	0	0	0	0	0	0	0	0	0
hsa-mir-6871	0	0	0.301404	0	0	0	0	0	0	0	0	0	0	0	0	0	0	0	0	0	0	0	0	0	0	0	0	0	0	0	0	0	0	0
hsa-mir-6872	0	0	0	0	0	0	0	0	0	0	0	0	0	0	0	0	0	0	0	0	0	0	0	0	0	0	0	0	0	0	0	0	0	0
hsa-mir-6873	0	0	0	0	0	0	0	0	0	0	0	0	0	0	0	0	0	0	0	0	0	0	0	0	0	0	0	0	0	0	0	0.02827	0	0
hsa-mir-6876	0	0	0	0	0	0	0	0	0	0	0	0	0	0	0	0	0	0	0	0	0	0	0	0	0	0	0	0	0	0	0	0	0	0
hsa-mir-6878	0	0	0	0	0	0	0	0	0	0	0	0	0	0	0	0	0	0	0	0	0	0	0	0	0	0	0	0	0	0	0.117954	0	0	0
hsa-mir-6879	0	0	1.27962	0	0.13104	0.156189	0	0	0	0	0	0.262343	0	0	0	0	0	0	0.116322	0	0	0.158438	0	0	0	0.310142	0	0.083101	0.184323	0	0.13209	0.317237	0	0
hsa-mir-6880	0	0	0.394204	0	0	0	0	0	0	0	0	0	0	0	0	0	0	0	0	0	0	0	0	0	0	0	0	0	0	0	0	0	0	0
hsa-mir-6881	0	0	0	0	0	0	0	0	0	0	0	0	0	0	0	0	0	0	0	0	0	0	0	0	0	0	0	0	0	0	0	0	0	0
hsa-mir-6882	0	0	0.564866	0	0.140521	0.224406	0	0	0	0	0	0	0	0	0	0	0	0	0.164036	0	0	0.242656	0	0	0	0.228472	0	0.115379	0.166407	0	0	0.213436	0	0
hsa-mir-6883	0	0	0	0	0.131053	0.158027	0	0	0	0	0	0	0	0	0	0	0	0	0.105766	0	0	0.165197	0	0	0	0	0	0	0	0	0	0	0	0
hsa-mir-6884	0	0	0.227482	0	0	0	0	0	0	0	0	0	0	0	0	0	0	0	0.0767855	0	0	0.084926	0	0	0	0	0	0	0	0	0.160955	0	0	0
hsa-mir-6885	0	0	1.17422	0	0.152421	0.113586	0	0	0	0	0	0	0	0	0	0	0	0	0.14034	0	0	0.280113	0	0	0	0.281653	0	0	0.172298	0.097633	0.1844	0.113961	0	0
hsa-mir-6886	0	0	0	0	0	0.321874	0	0	0	0	0	0	0	0	0	0	0	0	0	0	0	0	0	0	0	0	0	0	0	0	0	0	0	0
hsa-mir-6887	0	0	0	0	0	0	0	0	0	0	0	0	0	0	0	0	0	0	0	0	0	0	0	0	0	0	0	0	0	0	0	0	0	0
hsa-mir-6888	0	0	0	0	0.141902	0	0	0	0	0	0	0	0	0	0	0	0	0	0	0	0	0	0	0	0	0	0	0	0	0	0	0	0	0
hsa-mir-6889	0	0	0	0	0	0	0	0	0	0	0	0	0	0	0	0	0	0	0	0	0	0	0	0	0	0	0	0	0	0	0	0	0	0
hsa-mir-6890	0	0	0	0	0	0	0	0	0	0	0	0	0	0	0	0	0	0	0	0	0	0	0	0	0	0	0	0	0	0	0	0	0	0
hsa-mir-6891	0	0	0.801778	0	0	0.0488645	0	0	0.189716	0	0	0.293117	0.170675	0.295206	0	0	0	0	0	0	0	0	0	0	0	0.261859	0	0.0764845	0	0	0	0	0	0
hsa-mir-6893	0	0	0	0	0	0	0	0	0	0	0	0	0	0	0	0	0	0	0	0	0	0	0	0	0	0	0	0	0	0	0	0	0	0
hsa-mir-6894	0	0	1.31622	0	0.21226	0.276196	0	0	0	0	0	0	0	0	0	0	0	0	0	0	0	0.217366	0	0	0	0.317885	0	0.096096	0.149984	0.118141	0.136398	0.341865	0	0
hsa-mir-6895	0	0	0.553852	0	0.14482	0.221256	0	0	0	0	0	0	0	0	0	0	0	0	0	0	0	0.345251	0	0	0	0.118303	0	0.134974	0.199667	0.136715	0.206485	0.113636	0	0
hsa-mir-7-3	0.464521	0.142382	0	2.87525	0.589732	0	0	0	0	0	0	0	0	0	0	0	0	0	0	0	0	0	0	0	0	0	0	0	0	0	0	0	0	0
hsa-mir-708	97.7326	4.62625	18.1228	127.194	152.929	0	0	0	0	0	0	0	0	0	0	0	0	0	0	0	0	0	0	0	0	0	0	0	0	0	0	0	0	0
hsa-mir-7106	0	0	0	0	0	0	0	0	0	0	0	0	0	0	0	0	0	0	0	0	0	0	0	0	0	0	0	0	0	0	0	0	0	0
hsa-mir-7107	0	0	0	0	0	0	0	0	0	0	0	0	0	0	0	0	0	0	0	0	0	0	0	0	0	0	0	0	0	0	0	0	0	0
hsa-mir-7108	0	0	0	0	0	0	0	0	0	0	0	0	0	0	0	0	0	0	0	0	0	0	0	0	0	0	0	0	0	0	0	0	0	0
hsa-mir-7109	0	0	0	0	0	0.233526	0	0	0	0	0	0	0	0	0	0.374298	0	0	0	0	0	0.347286	0	0	0	0.135135	0	0	0	0.105643	0.235907	0	0	0
hsa-mir-711	0	0	0	0	0	0	0	0	0	0	0	0	0	0	0	0	0	0	0	0	0	0	0	0	0	0	0	0	0	0	0	0	0	0
hsa-mir-7111	0	0	0	0	0	0	0	0	0	0	0	0	0	0	0	0	0	0	0	0	0	0	0	0	0	0	0	0	0	0	0	0	0	0
hsa-mir-7112	0	0	0.74441	0	0.205727	0	0	0	0	0	0	0	0	0	0	0	0	0	0.078579	0	0	0	0	0	0	0	0	0	0	0	0	0	0	0
hsa-mir-7113	0	0	0	0	0	0	0	0	0	0	0	0	0	0	0	0	0	0	0	0	0	0	0	0	0	0	0	0	0	0	0	0	0	0
hsa-mir-7114	0	0	0.237519	0	0	0	0	0	0	0	0	0	0	0	0	0	0	0	0.192373	0	0	0	0	0	0	0	0	0.12064	0	0	0	0	0	0
hsa-mir-7150	0	0	0	0	0	0	0	0	0	0	0	0	0	0	0	0	0	0	0	0	0	0	0	0	0	0	0	0	0.315144	0	0.24309	0	0	0
hsa-mir-7151	0	0	0	0	0	0	0	0	0	0	0	0	0	0	0	0	0	0	0	0	0	0	0	0	0	0	0	0	0	0	0	0	0	0
hsa-mir-7152	0	0	0.288681	0	0	0	0	0	0	0	0	0	0	0	0	0	0	0	0	0	0	0	0	0	0	0	0	0	0	0	0	0	0	0
hsa-mir-7153	0	0	0	0	0	0	0	0	0.169704	0	0	0	0	0.247568	0.129859	0	0	0	0	0.234149	0	0	0	0	0	0	0	0.190447	0.185144	0	0	0.314102	0	0
hsa-mir-7155	0.172213	0	0.803348	0	0.140492	0	0	0	0	0	0	0	0	0	0	0	0	0	0.163008	0	0	0	0	0	0	0	0	0	0	0	0	0	0	0
hsa-mir-7156	0.251312	0	0.777773	0.344508	0.460931	0	0	0	0	0	0	0	0	0	0	0	0	0	0.152869	0	0.203828	0	0	0	0	0	0	0	0	0	0	0	0	0
hsa-mir-7157	0	0	0	0	0	0	0	0	0	0	0	0	0	0	0	0	0	0	0	0	0	0	0	0	0	0	0	0	0	0	0	0	0	0
hsa-mir-7158	0	0	0	0	0	0	0	0	0	0	0	0	0	0	0	0	0	0	0	0	0	0	0	0	0	0	0	0	0	0	0	0	0	0
hsa-mir-7159	0	0	0	0	0	0	0	0	0	0	0	0	0	0	0	0	0	0	0	0	0	0	0	0	0	0	0	0.17307	0	0	0	0	0	0
hsa-mir-7160	0	0	0	0	0	0	0	0	0	0	0	0	0	0	0	0	0	0	0	0	0	0	0	0	0	0	0	0	0	0	0	0	0	0
hsa-mir-7161	0	0	0	0	0	0	0	0	0	0	0	0	0	0	0	0	0	0	0	0	0	0	0	0	0	0	0	0	0	0	0	0	0	0
hsa-mir-7515	0	0	0	0	0	0	0	0	0	0	0	0	0	0	0	0	0	0	0	0	0	0	0	0	0	0	0	0	0	0	0	0	0	0
hsa-mir-759	0	0	0	0	0	0	0	0	0	0	0	0	0	0	0	0	0	0	0	0	0	0	0	0	0	0	0	0	0	0	0	0	0	0
hsa-mir-761	0	0	0	0	0	0	0	0	0	0	0	0	0	0	0	0	0	0	0	0	0	0	0	0	0	0	0	0	0	0	0	0	0	0
hsa-mir-762	0	0	0	0	0	0	0	0	0	0	0	0	0	0	0	0	0	0	0	0	0	0	0	0	0	0	0	0	0	0	0	0	0	0
hsa-mir-764	0	0	0	0	0	0	0	0	0	0	0	0	0	0	0	0	0	0	0	0	0	0	0	0	0	0	0	0	0	0	0	0	0	0
hsa-mir-7641-1	0.160097	0	4.03959	0	0	0	0	0	0	0	0.299945	0.291579	0	0.244285	0.314538	0	0	0	0	0.512933	0	0	0	0.13857	0	3.25981	0	0.158432	0	0	0	2.21688	0	0
hsa-mir-7641-2	0	0	2.69257	0	0	0	0	0	0	0	0	0	0	0	0.199884	0	0	0	0	0	0	0	0	0	0	1.69376	0	0	0	0	0	1.44963	0	0
hsa-mir-770	0	0	0	0	0	0.768262	0	0	0	0	0	0	0	0	0	0	0	0	0.695824	0	0	4.20381	0	0	0	0	0	0.715294	0	0	0	0	0	0
hsa-mir-7703	0	0	0	0	0	0	0	0	0	0	0	0	0	0	0	0	0	0	0	0	0	0	0	0	0	0	0	0	0	0	0	0	0	0
hsa-mir-7704	0	0	0	0	0	0	0	0	0	0	0	0	0	0	0	0	0	0	0	0	0	0	0	0	0	0	0	0	0	0	0	0	0	0
hsa-mir-7843	0	0	0	0	0	0	0	0	0	0	0	0	0	0	0	0	0	0	0	0	0	0	0	0	0	0	0	0	0	0	0	0	0	0
hsa-mir-7844	0	0	0	0	0.087245	0	0	0	0	0	0	0	0	0.195689	0	0	0	0	0	0	0	0	0	0	0	0	0	0	0	0	0	0	0	0
hsa-mir-7845	0	0	1.2203	0	0.145792	0	0	0	0	0	0	0	0	0	0	0	0	0	0.100322	0	0	0	0	0	0	0.338019	0	0.215477	0.52777	0.094564	0	0.3682	0	0
hsa-mir-7846	0.169066	0	0.428304	0	0.154273	0	0	0	0	0	0	0.21103	0	0.098245	0	0	0	0	0	0	0	0	0	0.072477	0	0	0	0.163156	0.158094	0	0	0	0	0
hsa-mir-7847	0	0	0	0	0	0	0	0	0	0	0	0	0	0	0	0	0	0	0	0	0	0	0	0	0	0	0	0	0	0	0	0	0	0
hsa-mir-7848	0	0	0	0	0	0	0	0	0	0	0	0	0	0	0	0	0	0	0	0	0	0	0	0	0	0	0	0	0	0	0	0	0	0
hsa-mir-7849	0	0	0	0	0	0	0	0	0	0	0	0	0	0	0	0	0	0	0	0	0	0	0	0	0	0	0	0	0	0	0	0	0	0
hsa-mir-7850	0	0	0	0	0	0	0	0	0	0	0	0.307458	0	0.150275	0	0	0	1.24864	0	0	0	0	0	0	0	0	0	0	0.199498	0	0	0	0	0
hsa-mir-7851	0	0	0	0	0	0	0	0	0	0	0	0	0	0	0	0	0	0	0	0	0	0	0	0	0	0	0	0	0	0	0	0	0	0
hsa-mir-7852	0	0	0	0	0	0	0	0	0	0	0	0	0	0	0	0	0	0	0	0	0	0	0	0	0	0	0	0	0	0	0	0	0	0
hsa-mir-7853	0	0	0	0	0	0	0	0	0	0	0	0	0	0	0	0	0	0	0	0	0	0	0	0	0	0	0	0	0	0	0	0	0	0
hsa-mir-7855	0	0	0	0	0	0	0	0	0	0	0	0	0	0	0	0	0	0	0	0	0	0	0	0	0	0	0	0	0	0	0	0	0	0
hsa-mir-7856	0	0	0	0	0	0	0	0	0	0	0	0	0	0	0	0	0	0	0	0	0	0	0	0	0	0	0	0	0	0	0	0	0	0
hsa-mir-7973-1	0	0	0	0	0	0	0	0	0	0	0	0	0	0	0	0	0	0	0	0	0	0	0	0	0	0	0	0	0	0	0	0	0	0
hsa-mir-7973-2	0	0	0	0	0	0	0	0	0	0	0	0	0	0	0	0	0	0	0	0	0	0	0	0	0	0	0	0	0	0	0	0	0	0
hsa-mir-7975	0	0	0	0	0	0	0	0	0	0	0	0	0	0	0	0	0	0	0	0	0	0	0	0	0	0	0	0	0	0	0	0	0	0
hsa-mir-7976	0	0	0	0	0	0	0	0	0.138189	0	0	0.150129	0	0	0	0	0	1.91905	0	0	0	0	0	0	0	0	0	0.165115	0.186982	0	0.123617	0	0	0
hsa-mir-7977	0	0	0	0	0	0	0	0	0	0	0	0	0	0	0	0	0	0	0	0	0	0	0	0	0	0	0	0	0	0	0	0	0	0
hsa-mir-7978	0	0	0	0	0	0	0	0	0	0	0	0	0	0	0	0.384856	0.151172	0	0	0	0	0	0	0	0	0	0	0	0	0	0	0	0	0
hsa-mir-802	0	0	0	0.837551	0	0	0	0	0	0	0	0	0	0	0	0	0	0	0	0	0	0	0	0	0	0	0	0	0	0	0	0	0	0
hsa-mir-8052	0	0	0	0	0	0	0	0	0	0	0	0	0	0	0	0	0	0	0	0	0	0	0	0	0	0	0	0	0	0	0	0	0	0
hsa-mir-8053	0	0	0	0	0	0	0	0	0	0	0	0	0	0	0	0	0	0	0	0	0	0	0	0	0	0	0	0	0	0	0	0	0	0
hsa-mir-8054	0	0	0	0	0	0	0	0	0	0	0	0	0	0	0	0	0	0	0	0	0	0	0	0	0	0	0	0	0	0	0	0	0	0
hsa-mir-8055	0	0	0	0	0	0	0	0	0	0	0	0	0	0	0	0	0	0	0	0	0	0	0	0	0	0	0	0	0	0	0	0	0	0
hsa-mir-8056	0	0	0	0	0	0	0	0	0	0	0	0	0	0	0	0	0	0	0	0	0	0	0	0	0	0	0	0	0	0	0	0	0	0
hsa-mir-8057	0	0	0	0	0	0	0	0	0	0	0	0	0	0	0	0	0	0	0	0	0	0	0	0	0	0	0	0	0	0	0	0	0	0
hsa-mir-8058	0	0	0	0	0	0	0	0	0	0	0	0	0	0	0	0	0	0	0	0	0	0	0	0	0	0	0	0	0	0	0	0	0	0
hsa-mir-8059	0	0	0	0	0	0	0	0	0	0	0	0	0	0	0	0	0	0	0	0	0	0	0	0	0	0	0	0	0	0	0	0	0	0
hsa-mir-8060	0	0	0	0	0	0	0	0	0	0	0	0	0	0	0	0	0	0	0	0	0	0	0	0	0	0	0	0	0	0	0	0	0	0
hsa-mir-8061	0	0	0	0	0	0	0	0	0	0	0	0	0	0	0	0	0	0	0	0	0	0	0	0	0	0	0	0	0	0	0	0	0	0
hsa-mir-8062	0	0	0	0	0	0	0	0	0	0	0	0	0	0	0	0	0	0	0	0	0	0	0	0	0	0	0	0	0	0	0	0	0	0
hsa-mir-8063	0	0	0	0	0	0	0	0	0	0	0	0	0	0	0	0	0	0	0	0	0	0	0	0	0	0	0	0	0	0	0	0	0	0
hsa-mir-8064	0	0	0	0	0	0	0	0	0	0	0	0	0	0	0	0	0	0	0	0	0	0	0	0	0	0	0	0	0	0	0	0	0	0
hsa-mir-8065	0	0	0	0	0	0	0	0	0	0	0	0	0	0	0	0	0	0	0	0	0	0	0	0	0	0	0	0	0	0	0	0	0	0
hsa-mir-8066	0	0	0	0	0	0	0	0	0	0	0	0	0	0	0	0	0	0	0	0	0	0	0	0	0	0	0	0	0	0	0	0	0	0
hsa-mir-8067	0	0	0	0	0	0	0	0	0	0	0	0	0	0	0	0	0	0	0	0	0	0	0	0	0	0	0	0	0	0	0	0	0	0
hsa-mir-8068	0	0	0	0	0	0	0	0	0	0	0	0	0	0	0	0	0	0	0	0	0	0	0	0	0	0	0	0	0	0	0	0	0	0
hsa-mir-8069-1	0	0	0	0	0	0	0	0	0	0	0	0	0	0	0	0	0	0	0	0	0	0	0	0	0	0	0	0	0	0	0	0	0	0
hsa-mir-8069-2	0	0	0	0	0	0	0	0	0	0	0	0	0	0	0	0	0	0	0	0	0	0	0	0	0	0	0	0	0	0	0	0	0	0
hsa-mir-8070	0	0	0	0	0	0	0	0	0	0	0	0	0	0	0	0	0	0	0	0	0	0	0	0	0	0	0	0	0	0	0	0	0	0
hsa-mir-8071-1	0	0	0	0	0	0	0	0	0	0	0	0	0	0	0	0	0	0	0	0	0	0	0	0	0	0	0	0	0	0	0	0	0	0
hsa-mir-8071-2	0	0	0	0	0	0	0	0	0	0	0	0	0	0	0	0	0	0	0	0	0	0	0	0	0	0	0	0	0	0	0	0	0	0
hsa-mir-8072	0.114319	0	0.997771	0	0.144485	0.185934	0	0	0.082007	0	0	0.151947	0	0.128794	0	0	0	0	0	0	0	0	0	0	0	0.233344	0	0.233278	0.314329	0.182257	0	0.175631	0	0
hsa-mir-8073	0	0	0	0	0	0	0	0	0	0	0	0	0	0	0	0	0	0	0	0	0	0	0	0	0	0	0	0	0	0	0	0	0	0
hsa-mir-8074	0	0	0	0	0	0	0	0	0	0	0	0	0	0	0	0	0	0	0	0	0	0	0	0	0	0	0	0	0	0	0	0	0	0
hsa-mir-8075	0	0	0	0	0	0	0	0	0	0	0	0	0	0	0	0	0	0	0	0	0	0	0	0	0	0	0	0	0	0	0	0	0	0
hsa-mir-8076	0	0	0	0	0	0	0	0	0	0	0	0	0	0	0	0	0	0	0	0	0	0	0	0	0	0	0	0	0	0	0	0	0	0
hsa-mir-8077	0	0	0	0	0	0	0	0	0	0	0	0	0	0	0	0	0	0	0	0	0	0	0	0	0	0	0	0	0	0	0	0	0	0
hsa-mir-8078	0	0	0	0	0	0	0	0	0	0	0	0	0	0	0	0	0	0	0	0	0	0	0	0	0	0	0	0	0	0	0	0	0	0
hsa-mir-8079	0	0	0	0	0	0	0	0	0	0	0	0	0	0	0	0	0	0	0	0	0	0	0	0	0	0	0	0	0	0	0	0	0	0
hsa-mir-8080	0	0	0	0	0	0	0	0	0	0	0	0	0	0	0	0	0	0	0	0	0	0	0	0	0	0	0	0	0	0	0	0	0	0
hsa-mir-8081	0	0	0	0	0	0	0	0	0	0	0	0	0	0	0	0	0	0	0	0	0	0	0	0	0	0	0	0	0	0	0	0	0	0
hsa-mir-8082	0	0	0	0	0	0	0	0	0	0	0	0	0	0	0	0	0	0	0	0	0	0	0	0	0	0	0	0	0	0	0	0	0	0
hsa-mir-8083	0	0	0	0	0	0	0	0	0	0	0	0	0	0	0	0	0	0	0	0	0	0	0	0	0	0	0	0	0	0	0	0	0	0
hsa-mir-8084	0	0	0	0	0	0	0	0	0	0	0	0	0	0	0	0	0	0	0	0	0	0	0	0	0	0	0	0	0	0	0	0	0	0
hsa-mir-8085	0	0	0	0	0	0	0	0	0	0	0	0	0	0	0	0	0	0	0	0	0	0	0	0	0	0	0	0	0	0	0	0	0	0
hsa-mir-8086	0	0	0	0	0	0	0	0	0	0	0	0	0	0	0	0	0	0	0	0	0	0	0	0	0	0	0	0	0	0	0	0	0	0
hsa-mir-8087	0	0	0	0	0	0	0	0	0	0	0	0	0	0	0	0	0	0	0	0	0	0	0	0	0	0	0	0	0	0	0	0	0	0
hsa-mir-8088	0	0	0	0	0	0	0	0	0	0	0	0	0	0	0	0	0	0	0	0	0	0	0	0	0	0	0	0	0	0	0	0	0	0
hsa-mir-8089	0	0	0	0	0	0	0	0	0	0	0	0	0	0	0	0	0	0	0	0	0	0	0	0	0	0	0	0	0	0	0	0	0	0
hsa-mir-8485	0	0	0	0	0	0	0	0	0	0	0	0	0	0	0	0	0	0	0	0	0	0	0	0	0	0	0	0	0	0	0	0	0	0
hsa-mir-873	0	0	0	0.144933	0.184514	0	0	0	0	0	0	0	0	0.053338	0	0	0	0	0.577241	0.32411	0.123204	2.45491	0	0	0	2.49676	0	2.39505	0.495831	0.165284	0.707717	0.942535	0	0
hsa-mir-875	0	0	0	0	0	0	0	0	0	0	0	0	0	0	0	0	0.087097	0	0	0	0	0	0	0	0	0	0	0	0.60704	0	0	0	0	0
hsa-mir-876	0	0	0	0	0	0	0	0	0	0	0	0	0	0	0	0	0	0	0.158872	0	0	0.708344	0	0	0	0.281653	0	0.888284	0	0	0.486181	0	0	0
hsa-mir-888	0	0	0	0	0	0	0	0	0	0	0	0	0	0	60.2639	0	0	0	0.610704	0	0	0	0	0	0	0	0	0.349504	1.5629	0	0	0	0	0
hsa-mir-890	0	0	0	0	0	0	0	0	0	0	0	0	0	0	4.08917	0	0	0	0	0	0	0	0	0	0	0	0	0	0	0	0	0	0	0
hsa-mir-891b	0	0	0	0	0	0	0	0	0	0	0	0	0	0	39.7777	0	0	0	0.8249	0	0	0	0	0	0	0	0	0.419672	1.18991	0	0.1706	0	0	0
hsa-mir-892a	0	0	0	0	0	0	0	0	0	0	0	0	0	0	128.841	0	0	0	2.29666	0	0	0	0	0	0	0.217321	0	0.847752	1.90448	0	0.391866	0	0	0
hsa-mir-892b	0	0	0	0	0	0	0	0	0	0	0	0	0	0	23.982	0	0	0	0.406743	0	0	0	0	0	0	0	0	0.29184	0.502987	0	0	0	0	0
hsa-mir-892c	0	0	0	0	0	0	0	0	0	0	0	0	0	0	11.0904	0	0	0	0.113573	0	0	0	0	0	0	0	0	0	0.361461	0	0	0	0	0
hsa-mir-9-3	206.565	60.645	15.5919	77.9922	15.5149	0	0	0	0	0	0	0	0	0	0	0	0	0	0	0	0	0	0	0	0	0	0	0	0	0	0	0	0	0
hsa-mir-920	0	0	0	0	0	0	0	0	0	0	0	0	0	0	0	0	0	0	0	0	0	0	0	0	0	0	0	0	0	0	0	0	0	0
hsa-mir-921	0	0	0	0	0	0	0	0	0	0	0	0	0	0	0	0	0	0	0	0	0	0	0	0	0	0	0	0	0	0	0	0	0	0
hsa-mir-922	0	0	0	0	0	0	0	0	0	0	0	0	0	0	0	0	0	0	0	0	0	0	0	0	0	0	0	0	0	0	0	0	0	0
hsa-mir-933	0	0	0	0	0	0	0	0	0	0	0	0	0	0	0	0	0	0	0	0	0	0	0	0	0	0	0	0	0	0	0	0	0	0
hsa-mir-936	0	0	0	0	0	0	0	0	0	0	0	0	0	0	0	0	0	0	0	0	0	0	0	0	0	0	0	0	0	0	0	0	0	0
hsa-mir-938	0	0	0	0	0	0	0	0	0	0	0	0	0	0	0	0	0	0	0	0	0	0	0	0	0	0	0	0	0	0	0	0	0	0
hsa-mir-941-1	0	0	0	0	0	0	0	0	0	0	0	0	0	0	0	0	0	0	0	0	0	0	0	0	0	0	0	0	0	0	0	0	0	0
hsa-mir-941-2	0	0	0	0	0	0	0	0	0	0	0	0	0	0	0	0	0	0	0	0	0	0	0	0	0	0	0	0	0	0	0	0	0	0
hsa-mir-941-3	0	0	0	0	0	0	0	0	0	0	0	0	0	0	0	0	0	0	0	0	0	0	0	0	0	0	0	0	0	0	0	0	0	0
hsa-mir-941-4	0	0	0	0	0	0	0	0	0	0	0	0	0	0	0	0	0	0	0	0	0	0	0	0	0	0	0	0	0	0	0	0	0	0
hsa-mir-941-5	0	0	0	0	0	0	0	0	0	0	0	0	0	0	0	0	0	0	0	0	0	0	0	0	0	0	0	0	0	0	0	0	0	0
hsa-mir-943	0	0	0	0	0	0	0	0	0	0	0	0	0	0	0	0	0	0	0	0	0	0	0	0	0	0	0	0	0	0	0	0	0	0
hsa-mir-9500	0	0	0	0	0	0	0	0	0	0	0	0	0	0	0	0	0	0	0	0	0	0	0	0	0	0	0	0	0	0	0	0	0	0

## Sheet: Table S2
Table S2
RNA-sequencing: Fold changes of protein-coding genes upon MIR21 deletion in A549 cells
ENSEMBL	Gene	bio_type	length	logFC	pValue	FDR	Ctrl			MIR21 knockout
							Replicate 1 - FPKM	Replicate 2 - FPKM	Replicate 3- FPKM	Replicate 1 - FPKM	Replicate 2 - FPKM	Replicate 3- FPKM
ENSG00000129422	MTUS1	protein_coding	12010	-8.58215	1.83692e-294	1.06861e-289	13.3763	11.8376	12.6872	0.0488918	0.0408075	0.00641914
ENSG00000176153	GPX2	protein_coding	1499	-6.81342	2.0191e-253	5.87296e-249	78.5569	78.2808	82.5781	0.930338	0.435933	0.720023
ENSG00000115461	IGFBP5	protein_coding	6442	11.5913	4.57325e-231	8.86813e-227	0.0121945	0	0	15.1423	17.4854	20.2129
ENSG00000145920	CPLX2	protein_coding	7099	-4.41121	9.40373e-214	1.36763e-209	44.3522	43.1705	47.5112	2.29533	1.96757	2.07423
ENSG00000172927	MYEOV	protein_coding	3760	-5.3417	2.26174e-201	2.63149e-197	24.1103	25.0012	23.6653	0.663712	0.608278	0.512592
ENSG00000087245	MMP2	protein_coding	4933	5.40066	9.58206e-196	9.29044e-192	0.525518	0.433525	0.355721	18.6584	19.0919	17.863
ENSG00000149948	HMGA2	protein_coding	15403	-5.21129	4.76799e-175	3.96247e-171	6.31393	5.77702	5.4731	0.119131	0.175001	0.180184
ENSG00000203805	PLPP4	protein_coding	1785	5.71263	6.78324e-162	4.9326e-158	0.748161	0.677178	0.409611	32.1556	34.2748	29.4987
ENSG00000146038	DCDC2	protein_coding	4996	-6.24437	1.14133e-151	7.3773e-148	7.24875	6.71865	7.55156	0.102841	0.0817484	0.0925867
ENSG00000022267	FHL1	protein_coding	5997	-4.8681	2.21123e-129	1.16942e-125	5.75062	5.79876	5.51079	0.208067	0.149827	0.218542
ENSG00000143878	RHOB	protein_coding	2372	2.94344	7.82032e-126	3.79116e-122	28.7799	31.791	29.4373	238.144	237.921	216.103
ENSG00000215182	MUC5AC	protein_coding	17448	-6.26788	4.38645e-115	1.9629e-111	1.95852	1.45484	1.82286	0.0252403	0.018726	0.0220925
ENSG00000109321	AREG	protein_coding	1648	-4.34703	1.1876e-110	4.93482e-107	31.6039	37.802	30.9676	2.09329	1.48695	1.30985
ENSG00000101335	MYL9	protein_coding	2821	4.59919	2.49298e-109	9.66843e-106	0.50125	0.856974	0.803467	19.8783	16.9099	15.55
ENSG00000205403	CFI	protein_coding	3875	3.9966	6.42999e-104	2.33786e-100	0.689274	0.647872	0.735872	12.312	10.0128	10.9821
ENSG00000074370	ATP2A3	protein_coding	6893	3.11137	1.47026e-99	5.03122e-96	1.45877	1.17357	1.18801	10.989	11.0088	11.0949
ENSG00000187908	DMBT1	protein_coding	8073	3.47903	4.88333e-97	1.57824e-93	0.778466	0.633469	0.597749	6.88255	7.40641	8.1649
ENSG00000117122	MFAP2	protein_coding	2915	4.42429	8.14214e-97	2.49295e-93	0.781527	0.446567	0.652145	15.838	13.002	12.2187
ENSG00000178445	GLDC	protein_coding	8939	-4.21388	1.15144e-94	3.34919e-91	3.09342	2.97491	2.9773	0.172432	0.219308	0.0948689
ENSG00000079308	TNS1	protein_coding	15595	4.0631	4.30529e-92	1.19265e-88	0.362687	0.316001	0.309434	4.49005	5.32681	6.73799
ENSG00000198959	TGM2	protein_coding	8036	2.35786	5.59054e-92	1.47829e-88	109.086	100.595	104.26	511.06	537.069	561.214
ENSG00000163453	IGFBP7	protein_coding	1930	2.67797	4.83966e-89	1.2241e-85	31.5042	33.0976	32.7315	231.491	209.329	182.069
ENSG00000115380	EFEMP1	protein_coding	3962	2.37524	8.81703e-89	2.13718e-85	10.6672	10.0679	10.2052	54.3543	54.2835	51.9537
ENSG00000171951	SCG2	protein_coding	2719	3.45953	1.1439e-87	2.66181e-84	1.73351	1.1285	1.4252	17.0877	15.2611	15.2543
ENSG00000114638	UPK1B	protein_coding	2266	-7.85566	2.77467e-85	6.20821e-82	5.82417	5.58054	7.35673	0	0.0360472	0.034022
ENSG00000148841	ITPRIP	protein_coding	7026	2.51392	5.0002e-85	1.07734e-81	7.88253	7.02722	6.94108	37.8694	43.5387	43.4407
ENSG00000115414	FN1	protein_coding	17315	3.27953	8.3155e-82	1.72766e-78	22.8344	17.0176	20.5855	163.783	187.703	235.476
ENSG00000078401	EDN1	protein_coding	2033	-2.89683	9.11728e-82	1.82893e-78	27.01	25.3379	29.0232	3.35764	3.9375	3.64044
ENSG00000104415	WISP1	protein_coding	3844	3.68324	7.96715e-81	1.54494e-77	1.10356	1.11268	1.14124	12.1249	13.8122	17.308
ENSG00000259207	ITGB3	protein_coding	4394	3.59794	1.12604e-79	2.11311e-76	1.34087	1.22734	1.13151	12.0438	15.5224	17.2821
ENSG00000149380	P4HA3	protein_coding	4009	2.49189	1.45227e-78	2.64014e-75	4.99676	4.63865	5.59902	29.0922	28.2804	28.5376
ENSG00000136881	BAAT	protein_coding	3389	-4.93519	5.12944e-74	9.04242e-71	5.12277	4.08801	4.98368	0.129948	0.265126	0.0682448
ENSG00000103089	FA2H	protein_coding	3279	-4.61545	2.13494e-73	3.65287e-70	4.5759	4.16844	4.16975	0.20146	0.224199	0.0940456
ENSG00000166387	PPFIBP2	protein_coding	9617	-3.0595	2.01881e-72	3.35549e-69	2.85082	3.06491	2.88904	0.358713	0.390706	0.304624
ENSG00000149591	TAGLN	protein_coding	3917	2.35493	4.38502e-72	7.08595e-69	12.0332	13.7443	12.2264	70.7941	64.6666	58.8291
ENSG00000204866	IGFL2	protein_coding	2426	3.4715	6.02987e-72	9.48059e-69	0.939057	0.689889	0.723319	8.86473	9.12452	8.32588
ENSG00000101076	HNF4A	protein_coding	7311	-3.22185	1.98941e-70	3.04558e-67	4.19056	3.77726	4.65035	0.522054	0.435732	0.390162
ENSG00000120708	TGFBI	protein_coding	7810	2.07575	2.70109e-70	4.02905e-67	210.907	201.488	211.127	923.997	897.906	806.672
ENSG00000156804	FBXO32	protein_coding	7395	2.5115	3.12117e-70	4.53927e-67	2.54952	2.41413	2.55089	12.6252	14.746	15.5335
ENSG00000049323	LTBP1	protein_coding	7329	2.42985	1.7394e-68	2.468e-65	5.33788	4.4277	4.87836	23.9555	25.5447	29.4953
ENSG00000120756	PLS1	protein_coding	5294	-2.76883	6.5361e-68	9.05312e-65	8.6659	7.41184	7.72036	1.06757	1.12634	1.29606
ENSG00000116833	NR5A2	protein_coding	7559	-3.06328	3.05782e-67	4.13687e-64	9.66503	8.53675	9.30508	0.81565	1.36156	1.12188
ENSG00000087253	LPCAT2	protein_coding	7439	5.48961	8.62536e-67	1.14039e-63	0.0633609	0.0499969	0.0196574	1.86482	1.71294	2.45614
ENSG00000163565	IFI16	protein_coding	5294	2.45925	3.25916e-66	4.2133e-63	2.07744	1.72123	1.98879	10.9668	10.816	10.1646
ENSG00000021826	CPS1	protein_coding	10444	-3.13862	4.77122e-66	6.03393e-63	2.19634	2.1634	1.9882	0.238947	0.265916	0.214068
ENSG00000107984	DKK1	protein_coding	2206	-2.28337	8.11196e-66	1.00405e-62	34.8271	33.5088	35.0994	7.02046	7.6277	6.60505
ENSG00000163083	INHBB	protein_coding	3204	-6.87542	3.45044e-65	4.18179e-62	3.7268	2.64087	3.17199	0	0	0.0721853
ENSG00000091592	NLRP1	protein_coding	12808	2.7578	4.51164e-65	5.35633e-62	0.754412	0.63159	0.64507	5.0029	4.79588	3.96665
ENSG00000132000	PODNL1	protein_coding	4168	3.70958	5.60355e-65	6.51962e-62	0.376953	0.267702	0.473637	5.61761	4.9582	4.3837
ENSG00000104213	PDGFRL	protein_coding	2409	-3.34333	3.07971e-64	3.51292e-61	7.79374	8.37569	7.70915	0.944525	0.813778	0.576044
ENSG00000135100	HNF1A	protein_coding	5028	-4.05648	3.46831e-64	3.8801e-61	2.51545	2.68145	2.80654	0.21897	0.113719	0.137996
ENSG00000168672	FAM84B	protein_coding	5404	-4.86363	2.32585e-63	2.55291e-60	2.76199	2.08194	2.77363	0.0679115	0.0453458	0.142661
ENSG00000166033	HTRA1	protein_coding	2120	2.30709	9.63157e-63	1.03761e-59	36.6105	34.0348	37.9373	205.136	176.119	156.333
ENSG00000169903	TM4SF4	protein_coding	2140	-3.11636	6.3142e-62	6.67859e-59	8.66329	9.77611	9.83985	1.13185	1.06875	1.04473
ENSG00000115112	TFCP2L1	protein_coding	9372	-5.72416	3.45332e-61	3.58738e-58	1.18187	0.882989	1.13902	0.0156634	0.0348626	0.00822598
ENSG00000138316	ADAMTS14	protein_coding	5269	4.99603	3.33593e-60	3.34593e-57	0.0298185	0.0882347	0.0832593	2.42387	2.27888	1.82895
ENSG00000179954	SSC5D	protein_coding	7314	4.46026	2.16168e-59	2.06153e-56	0.085925	0.076277	0.129957	1.75619	2.57982	2.29785
ENSG00000166923	GREM1	protein_coding	14606	-4.32191	9.13119e-59	8.43171e-56	0.812139	0.738455	0.815954	0.0251262	0.0727016	0.0211129
ENSG00000134215	VAV3	protein_coding	7271	-9.45814	1.61411e-58	1.46717e-55	0.929156	0.920737	1.00558	0	0	0
ENSG00000105825	TFPI2	protein_coding	2663	1.81244	1.35853e-57	1.21586e-54	40.9452	41.9692	42.4471	146.301	142.109	151.93
ENSG00000003989	SLC7A2	protein_coding	7905	-4.14812	6.66924e-57	5.79069e-54	1.70927	1.31739	1.52613	0.092851	0.0619985	0.0975255
ENSG00000122694	GLIPR2	protein_coding	3055	2.21278	9.12349e-57	7.80514e-54	5.11713	5.53933	4.88235	26.14	23.1012	22.6865
ENSG00000134668	SPOCD1	protein_coding	7085	2.36973	1.86996e-56	1.57656e-53	1.15313	1.24676	0.990697	5.95685	5.92591	5.5821
ENSG00000133083	DCLK1	protein_coding	14375	3.9066	9.5469e-56	7.93402e-53	0.0601131	0.045278	0.0661219	0.771006	0.971672	0.89563
ENSG00000168056	LTBP3	protein_coding	10298	1.93361	8.41223e-55	6.89258e-52	14.8524	15.1599	15.4921	62.8002	59.5212	51.5207
ENSG00000182795	C1orf116	protein_coding	5502	-5.12359	1.57372e-54	1.27152e-51	1.44207	1.41957	1.71427	0.0400211	0.0593842	0.0280239
ENSG00000106541	AGR2	protein_coding	2845	-3.31579	2.07074e-54	1.65018e-51	17.8099	21.5051	23.8493	2.86371	1.52169	1.92396
ENSG00000151702	FLI1	protein_coding	8172	4.5129	4.03595e-54	3.1728e-51	0.0865165	0.0227562	0.0984179	1.44606	1.51931	2.04716
ENSG00000132561	MATN2	protein_coding	6933	2.38838	1.23702e-52	9.59499e-50	2.17553	3.0444	2.41504	13.6676	14.1146	12.0873
ENSG00000111424	VDR	protein_coding	5674	2.1381	2.941e-52	2.25118e-49	1.77217	1.60596	1.71385	7.29589	7.39955	7.77189
ENSG00000074416	MGLL	protein_coding	10102	-1.96969	8.73447e-52	6.59895e-49	8.59289	8.06295	9.0544	2.28872	2.19126	2.08341
ENSG00000123095	BHLHE41	protein_coding	3948	2.78549	1.09688e-51	8.18077e-49	1.25357	1.20113	0.722266	6.97177	7.38623	7.40086
ENSG00000166825	ANPEP	protein_coding	4871	1.72847	1.24151e-51	9.14221e-49	18.5143	17.6572	17.4571	61.2385	58.8768	57.6107
ENSG00000160145	KALRN	protein_coding	24490	3.00453	2.58211e-51	1.87765e-48	0.121893	0.0835278	0.0895658	0.701319	0.817163	0.868841
ENSG00000135094	SDS	protein_coding	3006	5.76035	7.71084e-51	5.53791e-48	0.0522668	0.030932	0.0486464	3.00334	2.60864	2.17997
ENSG00000077092	RARB	protein_coding	3697	2.54412	5.79601e-50	4.11192e-47	1.95489	2.01205	2.31391	10.3437	12.4391	13.9716
ENSG00000108375	RNF43	protein_coding	7505	-6.15169	2.52618e-49	1.77058e-46	0.753644	0.817694	0.896286	0.01956	0	0.0102723
ENSG00000120899	PTK2B	protein_coding	7933	1.95293	2.97891e-49	2.06304e-46	1.9409	2.00427	1.87098	7.67944	7.13555	7.68704
ENSG00000167034	NKX3.1	protein_coding	3271	2.20845	1.10872e-48	7.58807e-46	5.1875	5.59994	4.73876	21.5192	22.8992	27.2457
ENSG00000184226	PCDH9	protein_coding	30944	-2.31551	1.31682e-48	8.83004e-46	2.75701	2.33476	2.6322	0.424586	0.525301	0.602919
ENSG00000102802	MEDAG	protein_coding	2374	5.89473	1.32055e-48	8.83004e-46	0.132362	0	0	3.18453	3.19988	2.43557
ENSG00000095752	IL11	protein_coding	2671	1.88691	6.06256e-48	4.00776e-45	20.4407	21.9661	21.6253	85.7372	81.5912	69.474
ENSG00000112139	MDGA1	protein_coding	14187	2.25579	7.25248e-48	4.74052e-45	1.11299	0.969993	1.10289	4.30966	5.29699	5.64605
ENSG00000156510	HKDC1	protein_coding	4259	-1.84535	7.47551e-48	4.83201e-45	21.0641	22.8361	20.7553	5.77332	6.40576	5.81055
ENSG00000041982	TNC	protein_coding	9636	2.11533	1.75721e-47	1.12334e-44	1.41853	1.44741	1.30509	5.34723	6.17963	6.5365
ENSG00000187498	COL4A1	protein_coding	8188	2.17329	2.47498e-47	1.56499e-44	29.0415	24.9034	27.6907	99.2694	127.672	141.345
ENSG00000103534	TMC5	protein_coding	6393	-2.80063	3.12237e-47	1.95313e-44	3.90757	3.81061	2.92782	0.528131	0.485524	0.506483
ENSG00000095203	EPB41L4B	protein_coding	7879	-2.43518	4.08515e-47	2.52819e-44	2.64216	2.63167	2.7561	0.428524	0.539093	0.518591
ENSG00000160867	FGFR4	protein_coding	4829	-2.25016	4.41172e-47	2.70155e-44	8.10134	8.70319	9.1754	1.94555	2.0129	1.50069
ENSG00000183876	ARSI	protein_coding	3269	2.14371	6.98203e-47	4.23097e-44	5.62323	5.20515	5.61395	27.0334	24.9622	20.7533
ENSG00000137809	ITGA11	protein_coding	10864	2.16138	1.09889e-46	6.59039e-44	1.81497	1.60904	1.86423	7.07368	7.51868	9.11161
ENSG00000165072	MAMDC2	protein_coding	3854	4.79787	2.14006e-46	1.27037e-43	0.0407664	0.168882	0.0189713	1.8283	1.99227	2.2404
ENSG00000167767	KRT80	protein_coding	4350	-1.68006	3.90421e-46	2.29418e-43	34.1316	32.4474	33.4483	10.1408	10.8535	10.226
ENSG00000182326	C1S	protein_coding	6462	1.76403	7.98487e-46	4.64512e-43	17.1046	19.6985	18.6466	66.2883	64.7573	57.2537
ENSG00000128655	PDE11A	protein_coding	12498	3.63292	8.2527e-46	4.75339e-43	0.201138	0.193433	0.146254	1.69725	2.07181	2.9362
ENSG00000116774	OLFML3	protein_coding	2821	-2.81024	1.05329e-45	6.00729e-43	5.73652	5.99882	6.55733	1.01473	0.984481	0.601228
ENSG00000165633	VSTM4	protein_coding	8633	3.70659	3.59784e-45	2.03204e-42	0.136494	0.0753935	0.110101	1.1903	1.40033	1.71459
ENSG00000091986	CCDC80	protein_coding	13071	1.79442	4.37817e-45	2.449e-42	4.78998	4.42465	4.96722	14.7011	17.0353	17.4937
ENSG00000167772	ANGPTL4	protein_coding	2482	2.18358	4.44839e-45	2.46458e-42	3.67148	4.94504	3.82958	18.6011	19.8777	17.8291
ENSG00000117228	GBP1	protein_coding	4992	2.75932	8.11679e-45	4.45459e-42	0.629463	0.651915	0.71768	3.70523	4.99065	4.91103
ENSG00000164741	DLC1	protein_coding	12794	4.26309	1.5348e-44	8.34443e-42	0.0552613	0.036338	0.0457186	0.676962	0.944902	1.08464
ENSG00000106537	TSPAN13	protein_coding	2224	-2.64356	7.28993e-44	3.92671e-41	6.81722	7.44188	7.69291	1.41913	1.02838	1.03994
ENSG00000144057	ST6GAL2	protein_coding	7708	-3.03487	1.35808e-43	7.18226e-41	2.3033	1.95421	2.08685	0.199971	0.190749	0.380068
ENSG00000101955	SRPX	protein_coding	1987	2.6065	3.00577e-43	1.5753e-40	1.54188	1.26347	1.47188	9.71508	8.05731	8.45821
ENSG00000251493	FOXD1	protein_coding	2623	2.20458	3.76919e-43	1.95776e-40	8.1462	7.79869	11.0105	45.8637	40.172	38.5322
ENSG00000146678	IGFBP1	protein_coding	1653	-4.23795	5.26158e-43	2.70873e-40	6.08305	4.95002	4.29051	0.310823	0.345905	0.139916
ENSG00000158825	CDA	protein_coding	963	-2.74393	1.40038e-42	7.1461e-40	17.7018	14.6762	16.0201	2.97253	2.29018	1.92134
ENSG00000154217	PITPNC1	protein_coding	7819	2.14577	1.68705e-42	8.53413e-40	1.24582	0.975124	1.3559	5.46337	5.54721	4.92005
ENSG00000141526	SLC16A3	protein_coding	8995	1.943	1.81873e-42	9.12094e-40	5.55444	6.29526	5.98255	26.2179	22.8476	19.4813
ENSG00000106078	COBL	protein_coding	14349	-4.54549	2.71901e-42	1.35193e-39	0.552948	0.434161	0.438214	0.0306915	0.00569259	0.0214911
ENSG00000180044	C3orf80	protein_coding	2718	2.29372	3.68783e-42	1.8181e-39	2.22549	1.7789	2.23274	9.07358	10.5785	11.1471
ENSG00000188624	IGFL3	protein_coding	662	2.39381	1.16114e-41	5.6763e-39	5.22131	5.05641	6.29545	30.4904	30.6003	26.6684
ENSG00000264717	CH17.360D5.1	protein_coding	1956	-2.89557	1.45648e-41	7.06078e-39	7.71111	6.41745	8.22363	0.938123	0.793444	1.26125
ENSG00000005981	ASB4	protein_coding	4605	-2.11861	1.54742e-41	7.43963e-39	6.67009	5.79495	6.33509	1.33887	1.36582	1.62391
ENSG00000186297	GABRA5	protein_coding	4154	1.6173	1.81423e-41	8.6509e-39	27.4779	23.8386	23.6737	74.7946	78.3205	77.0011
ENSG00000103489	XYLT1	protein_coding	11004	2.96296	2.58426e-41	1.21438e-38	1.34212	0.971728	1.29567	6.83694	9.05609	12.3375
ENSG00000146411	SLC2A12	protein_coding	4468	2.39033	2.58849e-41	1.21438e-38	1.95162	1.5816	1.40733	7.86885	7.98914	10.0595
ENSG00000236609	ZNF853	protein_coding	3857	2.11583	2.65675e-41	1.23643e-38	2.11821	2.12144	2.08522	10.3333	8.85234	8.23507
ENSG00000116285	ERRFI1	protein_coding	4186	-1.72237	3.20083e-41	1.47782e-38	17.7344	16.6372	16.2265	4.89208	5.22958	5.21203
ENSG00000156298	TSPAN7	protein_coding	3110	3.72468	3.48389e-41	1.59584e-38	0.151557	0.119591	0.305628	2.97371	2.49514	2.50369
ENSG00000153823	PID1	protein_coding	3364	1.7727	4.46221e-41	2.028e-38	4.32016	4.58828	4.84684	16.0805	15.4673	15.4921
ENSG00000110092	CCND1	protein_coding	4830	-1.55429	7.33399e-41	3.2819e-38	81.8749	75.9062	78.0504	25.0437	27.346	27.9166
ENSG00000072195	SPEG	protein_coding	17910	2.10891	9.73834e-41	4.32456e-38	0.324579	0.280347	0.314344	1.38109	1.34086	1.26122
ENSG00000113657	DPYSL3	protein_coding	7164	1.69539	1.32114e-40	5.82243e-38	15.2421	13.0569	13.6658	41.0025	46.4854	48.4688
ENSG00000111186	WNT5B	protein_coding	4305	3.10286	1.83102e-40	8.00887e-38	0.474444	0.194387	0.407613	3.54633	2.75123	3.18762
ENSG00000074410	CA12	protein_coding	7313	-1.56655	3.79805e-40	1.64887e-37	33.4187	29.2817	32.1236	10.4483	10.7116	10.8583
ENSG00000104419	NDRG1	protein_coding	9823	1.65747	4.02972e-40	1.73648e-37	4.04661	3.44552	3.87796	12.2095	12.1905	11.5135
ENSG00000101187	SLCO4A1	protein_coding	4051	-3.48439	4.29576e-40	1.83751e-37	2.11373	2.18051	2.1839	0.253661	0.262128	0.0570925
ENSG00000035862	TIMP2	protein_coding	5633	1.59525	5.57993e-40	2.36939e-37	48.8105	44.931	47.688	129.91	142.804	154.667
ENSG00000175874	CREG2	protein_coding	7150	2.47945	9.40006e-40	3.9626e-37	0.494414	0.364124	0.541975	2.81276	2.34196	2.7495
ENSG00000019549	SNAI2	protein_coding	2204	1.88313	1.30949e-39	5.48045e-37	4.41972	4.51408	3.98088	15.2193	16.344	16.0204
ENSG00000132274	TRIM22	protein_coding	6020	2.49582	1.51442e-39	6.29284e-37	0.508924	0.447918	0.582981	2.67015	2.79513	3.30402
ENSG00000073756	PTGS2	protein_coding	5269	-2.22583	9.55546e-39	3.9393e-36	12.6878	11.8058	12.5166	2.1592	2.37189	3.3799
ENSG00000095713	CRTAC1	protein_coding	3553	2.49079	9.61566e-39	3.9393e-36	1.17183	1.15148	1.04951	6.85854	6.96593	5.14249
ENSG00000104760	FGL1	protein_coding	3301	-4.86308	1.9904e-38	8.09715e-36	1.54686	1.52106	1.92701	0.111177	0.0494898	0
ENSG00000124920	MYRF	protein_coding	10680	-1.59514	2.96342e-38	1.19718e-35	8.40736	8.32308	8.81768	2.96894	2.64628	2.83688
ENSG00000146374	RSPO3	protein_coding	3179	-1.52068	5.37122e-38	2.15493e-35	33.5825	32.9048	33.6943	11.3134	11.7938	11.8102
ENSG00000079156	OSBPL6	protein_coding	11486	2.7377	7.30127e-38	2.9092e-35	0.21202	0.20238	0.197334	1.1183	1.41519	1.56389
ENSG00000057294	PKP2	protein_coding	7043	-3.22217	1.08395e-37	4.28963e-35	1.49462	1.28059	1.15232	0.114637	0.127575	0.175139
ENSG00000183092	BEGAIN	protein_coding	7878	2.45972	1.18334e-37	4.65134e-35	0.309122	0.318673	0.371239	1.88202	1.97001	1.68319
ENSG00000085117	CD82	protein_coding	4054	2.47409	1.77395e-37	6.92603e-35	2.05403	2.95872	1.96586	14.6109	13.3788	10.5923
ENSG00000100600	LGMN	protein_coding	3899	1.60496	2.43417e-37	9.44037e-35	14.4259	15.6917	14.6269	49.8675	44.2877	41.8984
ENSG00000157613	CREB3L1	protein_coding	4037	2.25419	4.11606e-37	1.58189e-34	1.14809	1.15162	0.887456	4.67265	5.56424	4.92698
ENSG00000124882	EREG	protein_coding	5717	-1.99874	5.417e-37	2.05966e-34	24.981	22.6558	22.1764	4.66044	5.77225	7.03918
ENSG00000130635	COL5A1	protein_coding	11189	1.52877	6.2611e-37	2.36515e-34	38.3061	34.462	37.9529	97.5654	107.409	114.535
ENSG00000171450	CDK5R2	protein_coding	2508	2.98471	7.00338e-37	2.62848e-34	0.689096	0.481962	1.13696	6.11656	7.16517	5.47158
ENSG00000065621	GSTO2	protein_coding	9921	2.69804	7.23531e-37	2.69812e-34	0.158365	0.224933	0.272682	1.62023	1.3338	1.3288
ENSG00000070808	CAMK2A	protein_coding	6150	3.8602	1.05382e-36	3.90477e-34	0.0766409	0.0755949	0.166442	1.90956	1.19536	1.6923
ENSG00000144476	ACKR3	protein_coding	2258	2.1108	1.27395e-36	4.69056e-34	1.91348	2.18248	1.94284	8.35406	9.29696	8.39907
ENSG00000124216	SNAI1	protein_coding	1686	2.63704	1.65945e-36	6.0715e-34	1.25803	1.59933	2.08158	11.1883	11.0945	8.68792
ENSG00000110492	MDK	protein_coding	2196	2.38764	1.82867e-36	6.6488e-34	6.11714	8.0872	7.1251	44.8548	38.089	28.5416
ENSG00000166546	BEAN1	protein_coding	7379	2.00242	2.344e-36	8.46956e-34	1.0646	1.12148	0.961134	4.62534	4.22861	3.72984
ENSG00000132821	VSTM2L	protein_coding	1959	2.0489	4.97381e-36	1.78609e-33	2.68674	2.99022	2.68725	12.6265	11.0912	10.8223
ENSG00000159363	ATP13A2	protein_coding	5253	1.49191	5.0288e-36	1.79476e-33	8.71858	8.31932	8.75493	23.6977	25.4394	23.4525
ENSG00000163347	CLDN1	protein_coding	3663	-1.62651	7.0991e-36	2.51819e-33	32.1262	30.4354	29.4418	9.35769	9.27658	11.1547
ENSG00000003137	CYP26B1	protein_coding	5015	2.2162	1.64022e-35	5.78293e-33	1.12784	1.24223	1.837	6.71785	6.3685	6.59487
ENSG00000125966	MMP24	protein_coding	4414	-1.66952	1.66114e-35	5.8214e-33	23.083	23.7405	23.4221	7.36648	8.32745	6.39247
ENSG00000114948	ADAM23	protein_coding	6421	2.36382	1.82043e-35	6.34142e-33	0.415969	0.419945	0.364382	2.05759	2.14989	1.96907
ENSG00000119938	PPP1R3C	protein_coding	2524	1.70068	2.4227e-35	8.38919e-33	6.16255	6.8889	5.96743	20.3271	19.4822	21.9003
ENSG00000178538	CA8	protein_coding	5783	-3.67373	2.5629e-35	8.82213e-33	1.68443	1.4953	1.16317	0.0634608	0.183621	0.0933179
ENSG00000112715	VEGFA	protein_coding	14431	1.50949	3.71123e-35	1.26998e-32	3.01032	3.06052	3.045	7.98531	8.88092	9.09249
ENSG00000080824	HSP90AA1	protein_coding	5248	-1.34766	3.98197e-35	1.35466e-32	541.845	537.231	522.857	202.406	211.99	215.049
ENSG00000079931	MOXD1	protein_coding	5293	1.98734	4.46286e-35	1.50943e-32	1.14281	1.28238	0.966954	4.61776	4.29017	4.47153
ENSG00000196730	DAPK1	protein_coding	8907	-1.77109	8.33682e-35	2.80339e-32	9.34005	7.64147	8.9804	2.59578	2.26515	2.74377
ENSG00000159403	C1R	protein_coding	5672	1.88861	9.51297e-35	3.1805e-32	12.8251	13.7374	13.5996	59.7724	48.8629	40.0692
ENSG00000148926	ADM	protein_coding	2718	-2.21717	1.29714e-34	4.312e-32	6.27184	6.29457	7.23623	1.48526	1.142	1.61676
ENSG00000163110	PDLIM5	protein_coding	11090	-1.69033	1.73693e-34	5.74114e-32	16.1435	15.2594	15.1901	4.0505	4.89067	5.49876
ENSG00000140682	TGFB1I1	protein_coding	5403	1.62732	1.87358e-34	6.15782e-32	8.94179	8.60463	8.67426	29.0443	28.6941	23.2865
ENSG00000152049	KCNE4	protein_coding	4124	3.31156	2.20708e-34	7.21319e-32	0.15239	0.180372	0.159563	1.65521	1.62415	1.64507
ENSG00000103647	CORO2B	protein_coding	3998	1.88269	3.49191e-34	1.13485e-31	1.59157	1.41868	1.60935	5.4893	5.76153	5.86207
ENSG00000091583	APOH	protein_coding	1332	-3.03142	3.86013e-34	1.24755e-31	6.25153	5.7241	6.14785	1.04698	0.613236	0.520905
ENSG00000134207	SYT6	protein_coding	5104	-6.0839	4.93997e-34	1.58772e-31	0.938866	0.819784	0.687607	0.0143806	0.0160037	0
ENSG00000171703	TCEA2	protein_coding	4802	1.84128	4.97136e-34	1.58903e-31	5.23495	5.65403	5.13118	21.8423	19.6978	15.8298
ENSG00000164362	TERT	protein_coding	4616	-5.02246	8.20342e-34	2.60779e-31	0.95303	1.14817	0.839498	0.0477028	0.0353912	0
ENSG00000116711	PLA2G4A	protein_coding	2875	-1.95465	1.6683e-33	5.27456e-31	13.0063	11.2225	14.5722	2.96148	3.63667	3.43235
ENSG00000144791	LIMD1	protein_coding	12673	-1.48589	4.06802e-33	1.27921e-30	7.24016	6.83808	7.14828	2.36303	2.70064	2.51849
ENSG00000165424	ZCCHC24	protein_coding	5051	1.82879	4.24894e-33	1.32891e-30	2.14628	2.66924	2.50425	7.70171	8.87823	9.40206
ENSG00000100100	PIK3IP1	protein_coding	3805	2.10739	4.56337e-33	1.41962e-30	0.846474	0.904158	0.941567	3.85802	3.88558	3.89015
ENSG00000155265	GOLGA7B	protein_coding	6458	1.83167	7.10178e-33	2.19755e-30	1.39889	1.29581	1.4605	5.52366	4.75578	4.54828
ENSG00000170689	HOXB9	protein_coding	2581	1.85305	8.24775e-33	2.53865e-30	9.03968	10.1952	6.99711	31.2819	33.2618	29.9893
ENSG00000139946	PELI2	protein_coding	6278	2.56422	1.20295e-32	3.68317e-30	0.387905	0.296214	0.267865	1.68356	1.83455	2.13672
ENSG00000010295	IFFO1	protein_coding	5203	2.73725	1.22445e-32	3.72938e-30	0.241574	0.268062	0.238894	1.63641	1.60132	1.76325
ENSG00000115290	GRB14	protein_coding	2958	-2.39134	1.32077e-32	4.00179e-30	4.08985	5.18661	5.04245	0.769223	0.911271	1.04251
ENSG00000029534	ANK1	protein_coding	10799	-1.70345	1.72444e-32	5.19781e-30	3.0771	2.79832	2.96552	0.971944	0.847161	0.892373
ENSG00000105997	HOXA3	protein_coding	4306	1.63046	1.86807e-32	5.6017e-30	6.05687	5.35519	6.70707	20.0116	18.8937	17.313
ENSG00000124429	POF1B	protein_coding	4029	-2.56058	3.21177e-32	9.58162e-30	2.84669	3.04631	3.53873	0.364352	0.587939	0.650581
ENSG00000148426	PROSER2	protein_coding	3663	-1.92979	4.07141e-32	1.20842e-29	6.04779	6.44754	6.44726	1.98375	1.51636	1.45222
ENSG00000105696	TMEM59L	protein_coding	2626	2.29358	4.10532e-32	1.2123e-29	1.55558	1.38092	1.97685	8.35728	9.20722	6.75232
ENSG00000183421	RIPK4	protein_coding	4033	-1.73625	4.13143e-32	1.21385e-29	6.56427	6.1788	6.21835	1.96555	1.9241	1.79688
ENSG00000078098	FAP	protein_coding	7003	8.47587	4.69627e-32	1.37287e-29	0	0	0	0.429723	0.46656	0.605478
ENSG00000134871	COL4A2	protein_coding	8706	1.31799	6.43359e-32	1.87134e-29	52.3532	50.026	51.9938	120.805	133.84	130.261
ENSG00000076864	RAP1GAP	protein_coding	5755	-2.39185	8.49034e-32	2.4573e-29	2.33419	2.5366	3.01101	0.624942	0.439995	0.428671
ENSG00000137868	STRA6	protein_coding	7690	1.53425	9.12072e-32	2.61777e-29	9.98051	9.74554	11.1432	32.9769	29.9858	26.4866
ENSG00000165617	DACT1	protein_coding	4490	2.1971	9.13481e-32	2.61777e-29	0.769823	0.704093	0.700216	2.92614	3.47471	3.60573
ENSG00000153395	LPCAT1	protein_coding	6494	-1.9162	1.47411e-31	4.20367e-29	12.6533	11.569	10.651	2.87085	3.79862	2.57613
ENSG00000041880	PARP3	protein_coding	2928	1.66977	1.67856e-31	4.76333e-29	4.13175	3.46141	3.64579	11.3307	12.1911	12.3224
ENSG00000164649	CDCA7L	protein_coding	4074	-1.61143	1.7972e-31	5.07527e-29	15.5803	14.2645	13.5319	4.25187	4.95231	4.99577
ENSG00000109511	ANXA10	protein_coding	1812	-1.64313	2.58587e-31	7.26718e-29	18.2086	20.6284	20.014	6.60265	5.95042	6.2543
ENSG00000136244	IL6	protein_coding	2069	2.27429	6.03885e-31	1.68896e-28	1.13906	1.61785	1.23685	5.85345	6.9089	6.44623
ENSG00000163430	FSTL1	protein_coding	8727	1.40133	7.00967e-31	1.9511e-28	15.6538	15.2998	15.5581	36.9559	41.1831	44.7351
ENSG00000136378	ADAMTS7	protein_coding	7730	1.60968	7.21206e-31	1.99788e-28	2.0122	2.32153	2.17549	6.90309	6.93196	6.01392
ENSG00000135069	PSAT1	protein_coding	2188	-1.32289	7.36339e-31	2.03013e-28	102.576	97.9537	93.5665	38.2089	39.4229	39.9211
ENSG00000106479	ZNF862	protein_coding	8430	1.63922	9.51479e-31	2.61091e-28	1.28599	1.32358	1.2316	3.6917	4.12775	4.14277
ENSG00000121578	B4GALT4	protein_coding	7145	-1.52379	1.07376e-30	2.93263e-28	10.368	11.4649	10.1103	3.78037	3.96697	3.35566
ENSG00000139112	GABARAPL1	protein_coding	4086	1.51616	1.52408e-30	4.14308e-28	3.94131	3.93682	3.9904	11.5146	11.7947	10.6603
ENSG00000265190	ANXA8	protein_coding	4955	1.33811	1.65158e-30	4.46879e-28	17.1383	18.5588	17.7809	46.7204	46.1084	42.3511
ENSG00000174938	SEZ6L2	protein_coding	4110	1.706	1.87283e-30	5.04397e-28	7.76013	6.65124	7.4005	26.9307	24.3459	19.9581
ENSG00000137731	FXYD2	protein_coding	5595	-8.62044	2.30909e-30	6.19027e-28	0.75819	0.448705	0.849421	0	0	0
ENSG00000050165	DKK3	protein_coding	5059	1.45829	2.71612e-30	7.24805e-28	4.65845	4.68676	4.65373	13.58	12.82	12.0693
ENSG00000277586	NEFL	protein_coding	4329	2.48231	3.16269e-30	8.40121e-28	0.32664	0.558449	0.371573	2.35676	2.26425	2.31513
ENSG00000120149	MSX2	protein_coding	2270	1.59047	3.3015e-30	8.73006e-28	4.81031	5.3659	5.02468	15.9408	15.1132	14.6716
ENSG00000088538	DOCK3	protein_coding	8755	-3.37604	3.33494e-30	8.77858e-28	0.583233	0.700947	0.676454	0.0419182	0.0839688	0.0616399
ENSG00000172164	SNTB1	protein_coding	6747	3.17013	4.7867e-30	1.24871e-27	0.0698594	0.165374	0.0975307	0.957328	0.907992	1.08551
ENSG00000197457	STMN3	protein_coding	3032	1.88144	7.46803e-30	1.93949e-27	4.97458	4.93735	5.57048	20.9157	20.9865	15.2306
ENSG00000183087	GAS6	protein_coding	6006	2.16538	8.01016e-30	2.07104e-27	1.59573	2.44607	1.83824	10.3633	8.52734	7.39362
ENSG00000020633	RUNX3	protein_coding	4523	1.47843	1.23504e-29	3.15118e-27	4.11629	4.13206	4.25147	11.4082	12.4069	11.0451
ENSG00000088881	EBF4	protein_coding	3717	2.14086	1.37051e-29	3.48157e-27	0.84538	0.825503	0.747482	3.89011	3.53806	3.23558
ENSG00000113924	HGD	protein_coding	2983	-2.45798	1.43402e-29	3.62708e-27	4.34525	3.52227	4.77959	0.935016	0.766719	0.594421
ENSG00000132334	PTPRE	protein_coding	11235	1.76041	1.89382e-29	4.74876e-27	1.05582	0.968301	0.969667	2.99213	3.27168	3.89072
ENSG00000108840	HDAC5	protein_coding	7618	1.80778	1.96187e-29	4.89827e-27	1.02089	1.28158	1.24771	4.40315	4.38545	3.63307
ENSG00000104368	PLAT	protein_coding	6618	1.69721	2.04992e-29	5.09625e-27	1.27011	1.46118	1.27052	4.68031	4.19647	4.06554
ENSG00000003436	TFPI	protein_coding	11714	1.44523	2.14313e-29	5.30529e-27	1.89787	2.03998	1.97863	5.05031	5.42508	5.63363
ENSG00000039068	CDH1	protein_coding	6177	-1.51798	2.53535e-29	6.24964e-27	8.12658	7.63181	8.7947	2.72111	3.01501	2.84562
ENSG00000082458	DLG3	protein_coding	7844	2.02496	2.76963e-29	6.79833e-27	0.560835	0.486008	0.77366	2.4329	2.64501	2.41778
ENSG00000242265	PEG10	protein_coding	6689	-1.60689	3.20382e-29	7.83106e-27	48.48	41.0348	43.2419	12.6629	13.7746	17.1499
ENSG00000106004	HOXA5	protein_coding	1707	2.23506	3.56211e-29	8.6349e-27	2.71521	2.01542	3.59795	14.5766	13.6378	11.4715
ENSG00000139410	SDSL	protein_coding	2216	1.74092	3.56237e-29	8.6349e-27	8.40162	10.0283	9.70035	36.0369	31.184	26.7532
ENSG00000150593	PDCD4	protein_coding	4547	1.38819	4.54997e-29	1.0983e-26	8.75926	8.89532	9.88917	23.261	23.3714	25.5171
ENSG00000171631	P2RY6	protein_coding	3976	2.06444	4.57068e-29	1.09874e-26	0.750796	0.701572	0.790736	3.19366	3.10215	3.14115
ENSG00000137309	HMGA1	protein_coding	2327	-1.40022	5.71633e-29	1.36849e-26	268.552	288.055	275.935	116.895	105.833	92.6651
ENSG00000128242	GAL3ST1	protein_coding	3017	-2.11402	8.82294e-29	2.09496e-26	4.11402	3.82159	4.38645	0.875822	1.0559	0.919914
ENSG00000162407	PLPP3	protein_coding	5286	1.35203	1.26289e-28	2.98648e-26	7.37121	7.08884	7.60756	19.5091	17.6315	19.2224
ENSG00000170525	PFKFB3	protein_coding	6114	-1.32096	1.37733e-28	3.24391e-26	102.661	91.8563	97.0569	35.5829	40.9885	40.1483
ENSG00000130720	FIBCD1	protein_coding	3831	2.00082	1.58219e-28	3.71139e-26	1.74298	1.55334	1.43139	7.12721	6.60969	5.19191
ENSG00000164120	HPGD	protein_coding	5529	-1.2581	1.95999e-28	4.57913e-26	65.1586	62.9632	66.411	26.1257	26.4299	28.7795
ENSG00000165238	WNK2	protein_coding	13198	-1.78692	2.22621e-28	5.18031e-26	1.369	1.33153	1.40159	0.378172	0.371343	0.4381
ENSG00000171903	CYP4F11	protein_coding	4027	2.84121	2.60612e-28	6.04017e-26	0.351136	0.369433	0.145251	2.26011	2.02838	1.8187
ENSG00000123989	CHPF	protein_coding	3354	1.75155	2.61832e-28	6.04438e-26	8.71293	7.40194	8.19661	31.7536	28.0313	22.1582
ENSG00000116574	RHOU	protein_coding	4372	1.71664	3.0524e-28	7.01858e-26	2.80304	2.59464	2.85973	7.9409	8.83716	10.4214
ENSG00000137965	IFI44	protein_coding	2038	2.80149	3.37249e-28	7.72406e-26	0.963652	0.319368	1.25566	5.69038	6.69336	5.93903
ENSG00000092929	UNC13D	protein_coding	7752	-2.54192	4.60173e-28	1.04981e-25	1.11471	0.983552	1.2733	0.170431	0.189666	0.218791
ENSG00000143674	MAP3K21	protein_coding	7916	-1.98914	7.45568e-28	1.68765e-25	6.40086	5.03905	6.06833	1.15903	1.42398	1.83093
ENSG00000179913	B3GNT3	protein_coding	2301	-5.31502	8.69305e-28	1.96012e-25	1.39975	1.33351	1.74765	0.0637973	0.0354989	0
ENSG00000130830	MPP1	protein_coding	5396	1.57081	9.8913e-28	2.21314e-25	1.84891	1.6887	1.70729	5.35936	5.31333	4.92909
ENSG00000256235	SMIM3	protein_coding	2332	1.85853	1.19407e-27	2.66145e-25	2.4928	2.79105	2.91584	11.3623	9.66745	8.72761
ENSG00000253276	CCDC71L	protein_coding	4232	1.40471	1.27556e-27	2.83223e-25	6.31129	7.20652	6.23693	17.9334	17.8344	16.4681
ENSG00000148498	PARD3	protein_coding	6513	-1.23088	1.30146e-27	2.87874e-25	41.4073	38.2034	39.4373	16.4423	17.1192	17.1635
ENSG00000171533	MAP6	protein_coding	6433	2.30572	1.69832e-27	3.74236e-25	0.366347	0.289077	0.272777	1.63159	1.58719	1.39016
ENSG00000113356	POLR3G	protein_coding	4019	-2.09912	1.71134e-27	3.75681e-25	5.51208	5.39058	4.18427	0.949673	1.40237	1.17012
ENSG00000149970	CNKSR2	protein_coding	7160	-1.72177	1.78264e-27	3.89863e-25	4.47643	3.99977	4.0234	1.03537	1.41462	1.34591
ENSG00000103811	CTSH	protein_coding	5892	1.63674	1.80725e-27	3.93765e-25	3.15988	3.10886	3.17678	11.0497	10.0925	8.24324
ENSG00000099875	MKNK2	protein_coding	5221	1.3813	1.91849e-27	4.16205e-25	13.5116	14.7994	14.3542	39.4337	39.0345	32.6626
ENSG00000102804	TSC22D1	protein_coding	8586	1.30697	1.93007e-27	4.16205e-25	14.7946	13.2119	14.945	38.127	34.2772	33.9048
ENSG00000076706	MCAM	protein_coding	7422	1.38245	1.93171e-27	4.16205e-25	3.30231	3.10691	2.93565	8.00048	8.38621	7.97738
ENSG00000083720	OXCT1	protein_coding	4194	2.04762	2.2861e-27	4.90744e-25	0.842886	0.931147	0.767068	3.60518	3.0188	3.84183
ENSG00000182118	FAM89A	protein_coding	2394	-1.89327	2.33684e-27	4.99792e-25	6.30031	6.87459	6.41364	1.93155	1.87659	1.44913
ENSG00000128298	BAIAP2L2	protein_coding	2146	-2.68953	2.34797e-27	5.00334e-25	3.77044	4.37612	5.38316	0.752457	0.875447	0.467018
ENSG00000135074	ADAM19	protein_coding	7704	1.45232	2.39064e-27	5.07566e-25	14.2961	12.9141	13.4292	32.3454	36.4414	42.4497
ENSG00000131941	RHPN2	protein_coding	4804	-1.4087	3.76244e-27	7.95913e-25	28.1425	23.8261	26.4062	9.01442	9.8278	10.6879
ENSG00000135697	BCO1	protein_coding	2930	-2.31686	4.81594e-27	1.01508e-24	3.64633	3.23691	3.79302	0.65132	0.947857	0.55255
ENSG00000198732	SMOC1	protein_coding	4369	1.4474	5.58387e-27	1.17269e-24	4.02764	3.97976	3.84907	11.5919	10.7502	9.98744
ENSG00000143162	CREG1	protein_coding	2688	1.26573	5.61406e-27	1.17479e-24	28.8451	29.8178	30.3288	75.8017	71.5638	66.6254
ENSG00000122707	RECK	protein_coding	6045	1.6616	5.80983e-27	1.20708e-24	1.81935	1.56892	1.64495	4.86897	5.06718	6.01957
ENSG00000112276	BVES	protein_coding	5808	2.00111	6.36729e-27	1.31819e-24	3.17853	2.48143	2.95836	9.70562	10.2385	14.6277
ENSG00000140545	MFGE8	protein_coding	6837	1.26174	1.0841e-26	2.23639e-24	26.1742	25.826	26.9705	65.8946	66.2831	57.203
ENSG00000173702	MUC13	protein_coding	3499	-1.56616	1.25002e-26	2.56957e-24	8.37432	8.13158	8.67189	3.14656	2.49788	2.84227
ENSG00000143369	ECM1	protein_coding	3360	2.26881	1.65889e-26	3.39804e-24	0.678021	0.691828	0.652817	3.80101	3.01449	2.93691
ENSG00000137672	TRPC6	protein_coding	5537	-4.69069	1.94842e-26	3.97709e-24	0.595881	0.772468	0.581016	0.0265121	0.0442566	0
ENSG00000103044	HAS3	protein_coding	5289	-1.6099	2.16174e-26	4.3971e-24	9.96629	10.2493	8.04561	2.95593	3.36678	2.92983
ENSG00000128872	TMOD2	protein_coding	11636	2.08956	2.33941e-26	4.74192e-24	0.486086	0.519406	0.502685	1.62744	2.28847	2.51105
ENSG00000187957	DNER	protein_coding	3935	1.45578	3.24993e-26	6.56464e-24	2.93466	2.93005	2.89861	7.83417	7.86731	8.34612
ENSG00000133639	BTG1	protein_coding	4854	1.17958	3.48297e-26	7.01101e-24	23.9199	23.1784	24.0706	53.484	55.2462	52.5077
ENSG00000151632	AKR1C2	protein_coding	6461	-1.34727	3.95773e-26	7.93922e-24	253.909	269.706	273.428	115.375	107.701	90.1835
ENSG00000005238	FAM214B	protein_coding	6409	1.51587	3.98219e-26	7.96082e-24	1.85085	1.53785	1.77969	5.09634	4.70292	5.02812
ENSG00000159784	FAM131B	protein_coding	6430	3.93531	4.11229e-26	8.19274e-24	0.048869	0.0433818	0.034113	0.536507	0.736798	0.719383
ENSG00000175906	ARL4D	protein_coding	1612	1.46757	4.12802e-26	8.19602e-24	10.1364	9.63272	9.97855	30.2793	26.552	25.4907
ENSG00000176170	SPHK1	protein_coding	4416	1.69697	4.29347e-26	8.49552e-24	1.92123	2.27401	2.06962	7.34652	7.13986	5.79601
ENSG00000184985	SORCS2	protein_coding	6317	1.46126	5.42387e-26	1.06959e-23	1.97729	1.92823	2.07182	5.11247	5.72828	5.65054
ENSG00000178726	THBD	protein_coding	4109	1.33843	5.51986e-26	1.08484e-23	7.99143	7.96533	8.36318	18.7203	21.8868	20.9386
ENSG00000168398	BDKRB2	protein_coding	6845	1.32383	5.80936e-26	1.13789e-23	4.37256	4.37401	4.45423	11.8918	10.7638	10.3956
ENSG00000115129	TP53I3	protein_coding	2312	1.35633	6.30301e-26	1.23044e-23	64.2183	69.2134	67.5813	189.243	177.003	148.386
ENSG00000124813	RUNX2	protein_coding	8192	1.50378	8.69984e-26	1.68702e-23	1.85077	1.66849	1.57084	4.38135	5.04536	5.016
ENSG00000138675	FGF5	protein_coding	5998	3.6509	1.24271e-25	2.40177e-23	0.0785831	0.0620085	0.0487599	0.648572	0.789866	0.989701
ENSG00000165887	ANKRD2	protein_coding	1451	-3.00951	1.30132e-25	2.50672e-23	3.78979	3.33222	4.53508	0.455264	0.562943	0.425052
ENSG00000152270	PDE3B	protein_coding	11707	-1.82112	1.33144e-25	2.55628e-23	1.18771	1.13576	1.15541	0.313482	0.313977	0.355605
ENSG00000154545	MAGED4	protein_coding	4809	1.564	1.39572e-25	2.67087e-23	1.73155	2.22352	1.9461	5.86091	5.96189	5.57885
ENSG00000135114	OASL	protein_coding	3517	2.2343	1.73065e-25	3.30094e-23	0.469063	0.71382	0.540519	2.52523	2.8567	2.67428
ENSG00000162878	PKDCC	protein_coding	3925	1.87702	1.77081e-25	3.36652e-23	1.68122	1.77672	1.99321	8.05984	6.24329	5.75503
ENSG00000181449	SOX2	protein_coding	2513	-2.3323	1.85075e-25	3.50703e-23	3.71997	5.03204	3.72415	0.876229	0.715092	0.858985
ENSG00000170581	STAT2	protein_coding	6109	1.36754	2.02315e-25	3.80888e-23	3.66488	3.40938	3.82992	9.08323	10.0683	9.03572
ENSG00000188153	COL4A5	protein_coding	8738	1.3785	2.47272e-25	4.64026e-23	11.1569	10.1622	11.5388	25.0822	28.203	32.1857
ENSG00000154310	TNIK	protein_coding	8523	2.03719	2.90415e-25	5.43236e-23	0.682062	0.621842	0.609082	2.13574	2.50138	3.22921
ENSG00000165655	ZNF503	protein_coding	3347	1.25645	3.01258e-25	5.61712e-23	11.6885	12.5013	11.84	29.649	29.3102	27.0877
ENSG00000243566	UPK3B	protein_coding	2660	-2.4799	6.94904e-25	1.29154e-22	2.86467	2.5168	2.7487	0.607057	0.522034	0.318809
ENSG00000173210	ABLIM3	protein_coding	7225	1.21037	7.09283e-25	1.31407e-22	5.62131	5.64968	5.85936	13.0949	13.5215	13.0393
ENSG00000188766	SPRED3	protein_coding	5864	1.80015	9.21913e-25	1.70178e-22	1.07172	0.792818	1.22192	3.35451	3.92814	3.57598
ENSG00000134602	STK26	protein_coding	3354	-1.75084	9.24403e-25	1.70178e-22	8.85347	7.92867	7.12844	2.07897	2.1675	2.85022
ENSG00000144645	OSBPL10	protein_coding	11976	-1.64461	9.38898e-25	1.72301e-22	2.36799	2.07299	2.25281	0.655784	0.85257	0.637299
ENSG00000211448	DIO2	protein_coding	7494	-1.59425	1.00417e-24	1.837e-22	8.24984	7.25838	7.59059	2.38002	2.19086	3.07594
ENSG00000162591	MEGF6	protein_coding	7039	-1.78257	1.08421e-24	1.97721e-22	2.62266	2.40413	3.15771	0.782058	0.812304	0.788572
ENSG00000141738	GRB7	protein_coding	3597	-2.51372	1.46353e-24	2.6606e-22	2.9265	2.94688	2.03268	0.55095	0.431464	0.385791
ENSG00000134107	BHLHE40	protein_coding	3837	1.21466	1.75529e-24	3.18106e-22	30.7103	27.0439	30.965	66.1296	67.8243	72.0507
ENSG00000239779	WBP1	protein_coding	2438	1.52773	2.17558e-24	3.9305e-22	3.51218	4.19524	3.65878	10.9586	11.5589	10.1822
ENSG00000168243	GNG4	protein_coding	5401	1.52623	3.97586e-24	7.11667e-22	1.83266	1.84207	2.27428	5.69414	6.14021	5.36702
ENSG00000144063	MALL	protein_coding	3167	-1.32851	4.6582e-24	8.31246e-22	30.4603	28.9779	28.0965	13.0713	11.2453	10.5161
ENSG00000152056	AP1S3	protein_coding	4284	-1.55352	5.44619e-24	9.6889e-22	7.29824	7.35779	7.01458	2.51858	2.0211	2.82534
ENSG00000168209	DDIT4	protein_coding	2058	1.28857	5.71378e-24	1.01339e-21	78.6715	79.5179	87.8239	224.583	196.587	179.886
ENSG00000144642	RBMS3	protein_coding	18339	1.88457	6.1686e-24	1.09074e-21	0.231314	0.268719	0.287056	0.860501	0.904174	1.14764
ENSG00000148677	ANKRD1	protein_coding	1979	-3.665	6.33094e-24	1.11605e-21	2.26263	2.25524	1.62561	0.259622	0.123825	0.077912
ENSG00000143772	ITPKB	protein_coding	7036	1.47845	7.87298e-24	1.38369e-21	1.79756	1.77083	1.78736	4.56917	5.6189	4.75536
ENSG00000050405	LIMA1	protein_coding	6317	1.71082	8.28395e-24	1.45154e-21	2.30062	1.78103	1.8982	5.67019	6.23258	7.71305
ENSG00000153721	CNKSR3	protein_coding	21564	-1.85815	8.64976e-24	1.50687e-21	1.06739	0.961552	1.14264	0.224648	0.371217	0.282434
ENSG00000144847	IGSF11	protein_coding	4899	-4.39336	8.67185e-24	1.50687e-21	0.78573	0.531432	0.776078	0.0149824	0.0666936	0.0157367
ENSG00000099957	P2RX6	protein_coding	4730	2.32082	8.67742e-24	1.50687e-21	0.365381	0.334184	0.278241	1.73798	1.45061	1.69509
ENSG00000139178	C1RL	protein_coding	5014	1.25347	9.26134e-24	1.60348e-21	6.39235	6.43491	6.43078	16.1173	15.6719	14.1303
ENSG00000114315	HES1	protein_coding	2062	1.75311	9.97488e-24	1.7219e-21	3.58116	5.36606	4.53869	17.086	14.3797	13.8335
ENSG00000101049	SGK2	protein_coding	4374	-2.02715	1.2276e-23	2.11285e-21	3.43036	2.46591	3.02559	0.671228	0.690963	0.828398
ENSG00000134242	PTPN22	protein_coding	4503	7.94099	1.25014e-23	2.1453e-21	0	0	0	0.586799	0.417213	0.59922
ENSG00000121454	LHX4	protein_coding	6061	-2.38542	1.34545e-23	2.30207e-21	1.15353	1.48808	1.58029	0.20587	0.283013	0.317992
ENSG00000138641	HERC3	protein_coding	8634	1.62188	1.38894e-23	2.36873e-21	2.57489	2.66	2.7014	6.64788	8.00368	9.7863
ENSG00000119943	PYROXD2	protein_coding	3867	1.58852	1.39255e-23	2.36873e-21	2.41745	2.28427	2.62815	7.17474	8.40699	6.53912
ENSG00000170959	DCDC1	protein_coding	13160	-3.38198	1.49028e-23	2.52758e-21	0.393979	0.360339	0.372245	0.0111548	0.0868968	0.0117164
ENSG00000167244	IGF2	protein_coding	6259	-3.95145	1.57743e-23	2.66761e-21	0.753062	0.44567	0.759308	0.0586346	0.0391515	0.0246346
ENSG00000087586	AURKA	protein_coding	2928	-1.1653	1.64247e-23	2.76954e-21	63.8543	62.7499	60.2304	29.1539	28.1483	25.9876
ENSG00000026559	KCNG1	protein_coding	5437	1.75086	1.83096e-23	3.07844e-21	1.89276	2.83887	1.84234	7.66792	7.36153	6.97631
ENSG00000154096	THY1	protein_coding	5925	1.64984	1.88037e-23	3.15241e-21	2.51913	2.13426	2.17187	8.22561	7.29288	5.92029
ENSG00000153904	DDAH1	protein_coding	4572	1.41944	2.33909e-23	3.91018e-21	3.4708	3.94542	3.39031	8.65309	10.1121	10.1004
ENSG00000168487	BMP1	protein_coding	7471	1.11995	2.41994e-23	4.03375e-21	14.6578	15.1091	15.7466	33.5604	33.4232	31.9479
ENSG00000137819	PAQR5	protein_coding	6224	-1.18185	2.5439e-23	4.22826e-21	14.8052	15.2529	16.0704	6.80448	6.89003	6.63919
ENSG00000197646	PDCD1LG2	protein_coding	2365	2.24693	2.6282e-23	4.35593e-21	0.896845	0.629052	0.741976	3.25872	3.48836	4.13993
ENSG00000179314	WSCD1	protein_coding	9082	-3.15267	2.86956e-23	4.74244e-21	0.501685	0.460711	0.571592	0.0565725	0.0989334	0.0169773
ENSG00000011028	MRC2	protein_coding	6860	1.15955	3.00172e-23	4.9468e-21	15.2533	15.628	16.6588	37.1916	35.8286	33.1976
ENSG00000100557	C14orf105	protein_coding	4107	-1.51802	3.49838e-23	5.749e-21	5.22183	5.02604	5.23398	1.78716	2.00876	1.61433
ENSG00000125170	DOK4	protein_coding	4788	-1.3816	3.95895e-23	6.48755e-21	12.3053	11.7295	13.6824	5.19678	5.01562	4.26689
ENSG00000004139	SARM1	protein_coding	11137	1.27174	4.7364e-23	7.73975e-21	1.74931	1.83676	1.73319	4.21135	4.48131	4.14647
ENSG00000119326	CTNNAL1	protein_coding	3131	-1.21921	4.83606e-23	7.88048e-21	26.7711	29.3408	26.5047	11.3697	11.6876	12.4099
ENSG00000184845	DRD1	protein_coding	4054	-5.17693	4.88299e-23	7.93473e-21	0.813861	0.527523	0.955876	0.0362105	0.0201487	0
ENSG00000124664	SPDEF	protein_coding	1914	-4.06554	5.83103e-23	9.44886e-21	1.5186	1.60313	1.83362	0.153393	0	0.120837
ENSG00000143341	HMCN1	protein_coding	18579	2.72088	6.32273e-23	1.02172e-20	0.105707	0.100093	0.0708369	0.454322	0.562755	0.805006
ENSG00000127863	TNFRSF19	protein_coding	5113	1.96955	6.36074e-23	1.02293e-20	0.967942	0.691043	0.915195	2.78493	3.40279	3.9806
ENSG00000177494	ZBED2	protein_coding	2311	1.90654	6.36542e-23	1.02293e-20	1.15575	1.24727	1.13897	4.25592	4.45351	4.57026
ENSG00000104081	BMF	protein_coding	5447	2.51403	6.41363e-23	1.02784e-20	0.288441	0.170703	0.241615	1.59006	1.36463	1.11812
ENSG00000116667	C1orf21	protein_coding	10971	3.42317	6.62763e-23	1.05922e-20	0.0286417	0.0423761	0.0333222	0.434866	0.379713	0.316218
ENSG00000204174	NPY4R	protein_coding	1956	-2.294	6.70476e-23	1.06861e-20	10.161	7.79601	7.73769	1.12575	1.75393	2.36484
ENSG00000115325	DOK1	protein_coding	3049	1.60209	7.64023e-23	1.21438e-20	1.72624	2.10421	2.32608	6.28307	6.42962	6.01782
ENSG00000178573	MAF	protein_coding	6976	2.16926	7.6878e-23	1.21861e-20	0.416658	0.346549	0.471645	1.47303	1.9203	2.22131
ENSG00000120129	DUSP1	protein_coding	2019	1.10896	9.16785e-23	1.44927e-20	71.709	66.0405	65.2934	147.343	143.582	147.047
ENSG00000067167	TRAM1	protein_coding	3878	-1.31656	9.81115e-23	1.54676e-20	209.053	196.681	201.756	69.7648	79.5556	94.5881
ENSG00000134057	CCNB1	protein_coding	2558	-1.12532	1.00588e-22	1.58152e-20	121.029	124.751	119.191	59.3675	55.4984	52.4106
ENSG00000154864	PIEZO2	protein_coding	14796	-3.10446	1.07745e-22	1.68948e-20	0.387582	0.270223	0.296494	0.0396857	0.0276031	0.0416836
ENSG00000183779	ZNF703	protein_coding	3349	1.62438	1.22275e-22	1.91215e-20	3.2605	2.33218	3.62412	9.84056	9.58537	9.18497
ENSG00000026025	VIM	protein_coding	5158	1.19243	1.2359e-22	1.92754e-20	290.91	311.015	295.411	748.203	695.493	607.021
ENSG00000007372	PAX6	protein_coding	20812	1.91766	1.46879e-22	2.28463e-20	0.181181	0.134031	0.161605	0.546646	0.573021	0.696408
ENSG00000107736	CDH23	protein_coding	18059	2.28862	1.55068e-22	2.40558e-20	0.10005	0.066934	0.068828	0.402374	0.393511	0.367134
ENSG00000108947	EFNB3	protein_coding	3222	1.79279	2.14162e-22	3.31347e-20	1.53603	1.29863	1.88349	6.28742	5.07033	5.12045
ENSG00000167281	RBFOX3	protein_coding	9873	-2.74989	2.47174e-22	3.81409e-20	0.533102	0.555649	0.459147	0.0966458	0.066187	0.0624685
ENSG00000099282	TSPAN15	protein_coding	2646	-1.42382	2.48206e-22	3.81988e-20	31.0843	34.262	32.7168	14.3136	12.0086	10.1976
ENSG00000100284	TOM1	protein_coding	5871	1.43236	2.66189e-22	4.08582e-20	3.23808	3.76931	3.74856	10.9392	9.53038	8.54848
ENSG00000146477	SLC22A3	protein_coding	3348	1.14836	3.84053e-22	5.87945e-20	28.4851	26.717	29.5694	58.8856	62.165	66.939
ENSG00000167552	TUBA1A	protein_coding	3421	1.19733	3.8594e-22	5.89283e-20	56.2827	60.8553	59.1806	145.339	140.181	118.785
ENSG00000079257	LXN	protein_coding	1504	1.40492	4.66843e-22	7.10946e-20	8.20043	7.41875	9.28528	23.5715	21.1268	21.4776
ENSG00000072832	CRMP1	protein_coding	5823	1.68624	5.81591e-22	8.83381e-20	0.917375	0.830336	0.916612	2.5336	2.81956	3.25693
ENSG00000164506	STXBP5	protein_coding	10504	1.65292	5.88337e-22	8.91299e-20	3.01394	2.55824	2.70772	6.91782	8.36737	10.7744
ENSG00000049239	H6PD	protein_coding	9321	1.17496	6.21064e-22	9.38436e-20	4.9135	4.53885	4.81632	10.2763	10.4722	11.4884
ENSG00000140538	NTRK3	protein_coding	26750	1.32755	6.46841e-22	9.72334e-20	2.01752	1.56765	2.05543	4.52191	4.69028	4.96571
ENSG00000169231	THBS3	protein_coding	4623	1.32736	7.09216e-22	1.06335e-19	2.9907	3.15772	3.09986	7.28748	8.39269	7.53762
ENSG00000196358	NTNG2	protein_coding	7845	1.95826	7.19536e-22	1.07605e-19	0.260354	0.331866	0.335521	1.20694	1.12451	1.27753
ENSG00000073111	MCM2	protein_coding	4902	-1.13158	8.39225e-22	1.25182e-19	38.2689	35.4135	34.6038	17.3989	15.8467	16.1674
ENSG00000185989	RASA3	protein_coding	4763	1.19057	8.88746e-22	1.3223e-19	7.27349	8.29671	7.52186	18.3073	17.0637	17.2866
ENSG00000135842	FAM129A	protein_coding	8372	2.14137	9.84239e-22	1.46064e-19	0.656831	0.310976	0.410467	2.03398	2.27331	1.8325
ENSG00000075702	WDR62	protein_coding	9775	-1.17161	1.14313e-21	1.69212e-19	9.53934	9.46463	9.70884	4.35512	4.50405	3.88821
ENSG00000196923	PDLIM7	protein_coding	4407	1.26529	1.21651e-21	1.79617e-19	24.1892	27.386	27.0927	68.3523	66.54	54.1949
ENSG00000165801	ARHGEF40	protein_coding	8189	1.14929	1.22086e-21	1.79803e-19	5.468	4.98461	5.1071	11.1322	11.441	11.9562
ENSG00000133740	E2F5	protein_coding	5928	-1.31804	1.47441e-21	2.16597e-19	5.32724	5.8192	5.57494	2.41443	2.09444	2.18485
ENSG00000100867	DHRS2	protein_coding	7556	2.52667	1.53836e-21	2.25422e-19	0.135156	0.0861397	0.183853	0.815973	0.681052	0.908067
ENSG00000099204	ABLIM1	protein_coding	9871	-1.29318	1.57517e-21	2.30236e-19	8.65073	7.92195	8.11078	2.89996	3.45897	3.71763
ENSG00000132965	ALOX5AP	protein_coding	1715	1.93254	1.64219e-21	2.39431e-19	1.6032	1.13855	2.00375	5.82054	6.23934	6.38328
ENSG00000187098	MITF	protein_coding	7193	-1.63155	2.25735e-21	3.27478e-19	2.62111	2.09412	2.27692	0.683681	0.772201	0.803843
ENSG00000197959	DNM3	protein_coding	11329	2.11843	2.49247e-21	3.60679e-19	0.208024	0.131318	0.154892	0.803376	0.656117	0.70772
ENSG00000006042	TMEM98	protein_coding	5187	1.76755	2.4986e-21	3.60679e-19	1.98399	2.59926	1.69151	8.2073	6.9762	6.07893
ENSG00000163362	C1orf106	protein_coding	5413	-1.29777	2.56932e-21	3.69969e-19	14.8464	13.2267	16.0198	5.93916	5.44754	6.55148
ENSG00000065328	MCM10	protein_coding	5454	-1.15871	2.67131e-21	3.83705e-19	14.0147	13.4	12.816	5.92142	6.24529	5.85201
ENSG00000154122	ANKH	protein_coding	10865	1.20823	3.20912e-21	4.59822e-19	2.11847	2.07101	1.965	4.71535	4.54087	4.95984
ENSG00000186310	NAP1L3	protein_coding	2639	3.09074	4.60966e-21	6.58875e-19	0.178606	0.211402	0.304763	1.61316	2.66189	1.81122
ENSG00000150687	PRSS23	protein_coding	11725	1.04111	4.62612e-21	6.59607e-19	28.3073	28.7787	29.2899	61.5297	59.9752	56.244
ENSG00000006016	CRLF1	protein_coding	3018	2.00315	5.04118e-21	7.17031e-19	0.806914	0.985889	0.799474	3.91557	3.57262	2.86101
ENSG00000147454	SLC25A37	protein_coding	8147	1.14819	5.63698e-21	7.99818e-19	17.5396	16.9026	17.0696	33.7668	39.4529	40.9647
ENSG00000134709	HOOK1	protein_coding	6758	-4.3622	5.75585e-21	8.14698e-19	0.48822	0.343969	0.421945	0	0.0241737	0.0342234
ENSG00000174343	CHRNA9	protein_coding	3168	3.08156	6.59598e-21	9.31346e-19	0.123985	0.234802	0.300032	1.34379	2.37211	1.97115
ENSG00000186907	RTN4RL2	protein_coding	2387	-2.1684	7.64788e-21	1.07726e-18	3.94924	4.6744	5.05407	1.38372	0.992378	0.645948
ENSG00000253368	TRNP1	protein_coding	1976	-1.37178	7.79389e-21	1.09517e-18	67.0278	65.4542	68.3793	29.6418	27.2828	20.678
ENSG00000163297	ANTXR2	protein_coding	9864	1.52856	8.03461e-21	1.12628e-18	0.589336	0.62214	0.615226	1.6296	1.70587	1.93829
ENSG00000103888	CEMIP	protein_coding	7621	3.09401	8.79014e-21	1.22922e-18	0.0721557	0.0488029	0.0863456	0.539343	0.503753	0.789046
ENSG00000144891	AGTR1	protein_coding	3478	2.40191	8.83815e-21	1.23297e-18	0.451736	0.347545	0.210223	1.92044	1.64399	1.75113
ENSG00000150347	ARID5B	protein_coding	8164	2.24833	9.3803e-21	1.30548e-18	0.182825	0.330288	0.205984	0.961987	1.10058	1.3126
ENSG00000010810	FYN	protein_coding	7411	3.80467	9.93357e-21	1.37918e-18	0.0318001	0.0376393	0.0197316	0.465489	0.418831	0.384897
ENSG00000197565	COL4A6	protein_coding	9282	1.10971	1.1252e-20	1.55851e-18	15.6234	14.395	15.581	30.136	33.2382	35.0585
ENSG00000155465	SLC7A7	protein_coding	5131	-2.22942	1.20094e-20	1.65946e-18	1.33199	1.15978	1.26823	0.214574	0.33431	0.255427
ENSG00000140481	CCDC33	protein_coding	7067	1.55126	1.23736e-20	1.70574e-18	0.900398	1.03942	0.94149	2.96005	3.03985	2.43271
ENSG00000108960	MMD	protein_coding	3177	-1.41035	1.34421e-20	1.84865e-18	21.7596	17.9993	21.6332	7.18508	6.89048	9.02705
ENSG00000177706	FAM20C	protein_coding	4629	1.49118	1.383e-20	1.89752e-18	4.54812	4.27848	3.91719	13.6681	12.3874	9.75956
ENSG00000213585	VDAC1	protein_coding	3163	-1.01582	1.88233e-20	2.57654e-18	119.139	122.907	124.132	58.8722	61.3849	60.8366
ENSG00000094804	CDC6	protein_coding	5120	-1.05426	2.42928e-20	3.3174e-18	27.2494	28.0398	26.8614	12.8878	13.098	13.5667
ENSG00000264230	ANXA8L1	protein_coding	7179	1.06942	2.48819e-20	3.38988e-18	18.8979	17.9513	18.4648	40.0273	40.2783	35.7924
ENSG00000249992	TMEM158	protein_coding	1813	1.49808	2.49852e-20	3.396e-18	8.18933	9.79564	9.96113	30.6469	25.9061	22.367
ENSG00000088826	SMOX	protein_coding	2946	1.33553	2.7071e-20	3.67093e-18	62.7709	67.164	70.6089	194.41	175.039	136.681
ENSG00000171320	ESCO2	protein_coding	7973	-1.28466	2.7502e-20	3.7207e-18	6.38466	5.90101	6.20835	2.20021	2.60222	2.79445
ENSG00000108387	38231	protein_coding	8012	2.96335	2.75907e-20	3.72404e-18	0.284342	0.0580265	0.127761	1.49326	1.2336	1.02959
ENSG00000170608	FOXA3	protein_coding	2192	-2.62621	3.17409e-20	4.27429e-18	2.50866	1.90884	2.56838	0.468788	0.409906	0.246194
ENSG00000038295	TLL1	protein_coding	7522	-8.11542	3.32004e-20	4.46051e-18	0.480407	0.420284	0.194404	0	0	0
ENSG00000182836	PLCXD3	protein_coding	7731	-5.92285	3.36323e-20	4.50813e-18	0.274355	0.264597	0.293181	0.00949408	0	0
ENSG00000168078	PBK	protein_coding	2165	-1.0724	3.82426e-20	5.10258e-18	55.7337	58.8383	57.8508	26.0371	28.108	27.8464
ENSG00000171246	NPTX1	protein_coding	6703	1.5199	4.01708e-20	5.34759e-18	3.62138	3.21822	3.06511	7.82935	9.18827	11.3979
ENSG00000197119	SLC25A29	protein_coding	7451	1.19242	4.62073e-20	6.13713e-18	3.98531	3.881	4.24896	9.02339	10.1076	8.58783
ENSG00000174428	GTF2IRD2B	protein_coding	5672	1.24776	5.33829e-20	7.07403e-18	2.35449	2.18028	2.51367	5.51267	5.64523	5.62709
ENSG00000115738	ID2	protein_coding	2205	-1.32577	5.58511e-20	7.38428e-18	23.0149	20.7048	22.7802	10.1194	8.74249	7.65694
ENSG00000173281	PPP1R3B	protein_coding	5776	1.8233	5.9172e-20	7.80561e-18	1.70007	1.32003	1.39244	4.29515	4.72336	6.6336
ENSG00000125744	RTN2	protein_coding	3238	1.76495	6.12195e-20	8.05742e-18	1.47992	2.29726	1.71611	7.11773	6.05433	5.38086
ENSG00000271605	MILR1	protein_coding	1816	1.77767	6.24617e-20	8.20237e-18	2.24943	1.89445	2.65728	8.89192	8.00637	6.6226
ENSG00000073792	IGF2BP2	protein_coding	4735	-1.39614	6.9288e-20	9.05789e-18	6.71923	5.59657	6.94868	2.27869	2.38062	2.6702
ENSG00000154188	ANGPT1	protein_coding	7128	2.05397	8.6257e-20	1.12509e-17	0.462878	0.378292	0.564163	1.5034	2.03978	2.35781
ENSG00000114923	SLC4A3	protein_coding	5091	2.07683	8.93273e-20	1.16251e-17	0.462917	0.383543	0.244149	1.58591	1.54028	1.45374
ENSG00000065325	GLP2R	protein_coding	6052	-1.37998	8.95253e-20	1.16251e-17	5.04935	5.14687	5.19492	1.75856	1.80858	2.3439
ENSG00000114861	FOXP1	protein_coding	13628	1.19977	9.03679e-20	1.17084e-17	2.43257	2.44258	2.46794	5.28355	5.26252	6.32455
ENSG00000140853	NLRC5	protein_coding	12386	1.33294	1.08272e-19	1.39969e-17	0.735718	0.810756	0.737885	1.80149	2.0246	1.9233
ENSG00000112183	RBM24	protein_coding	3444	-1.3943	1.17218e-19	1.51198e-17	6.77451	5.9396	6.45387	2.19514	2.39547	2.70858
ENSG00000054356	PTPRN	protein_coding	8261	3.34651	1.24775e-19	1.6059e-17	0.0475469	0.0562775	0.0265521	0.497558	0.494389	0.335962
ENSG00000135821	GLUL	protein_coding	9032	1.83991	1.39596e-19	1.79126e-17	0.321812	0.298546	0.307616	1.27586	0.994811	1.05842
ENSG00000159167	STC1	protein_coding	4149	1.57534	1.39793e-19	1.79126e-17	3.91933	2.82374	3.454	8.9515	9.44995	12.0779
ENSG00000235162	C12orf75	protein_coding	2693	-1.08661	1.61483e-19	2.06464e-17	74.9398	78.4457	78.5456	39.1115	37.2472	32.8358
ENSG00000118849	RARRES1	protein_coding	2236	1.51136	2.19249e-19	2.79705e-17	2.70523	2.03761	2.48514	7.25453	6.68515	6.79226
ENSG00000125257	ABCC4	protein_coding	7819	-1.32802	2.44199e-19	3.10854e-17	9.36374	8.66909	8.93021	3.19166	3.23849	4.30874
ENSG00000180336	MEIOC	protein_coding	8609	-1.73378	2.59425e-19	3.29516e-17	2.74662	2.44092	2.02981	0.724694	0.559797	0.877593
ENSG00000058085	LAMC2	protein_coding	6543	-1.11358	2.68919e-19	3.4083e-17	18.1655	16.7972	16.7508	7.42625	7.79003	8.68381
ENSG00000166311	SMPD1	protein_coding	2750	1.49917	2.742e-19	3.46768e-17	4.14209	4.90267	5.05162	14.8399	14.1386	10.8772
ENSG00000134363	FST	protein_coding	2969	-3.08423	2.77674e-19	3.50399e-17	1.48171	1.19007	1.15744	0.0494434	0.220096	0.181764
ENSG00000119514	GALNT12	protein_coding	3137	1.35835	2.8549e-19	3.59483e-17	2.40404	2.84547	2.7969	6.92573	7.18664	6.51255
ENSG00000065809	FAM107B	protein_coding	7019	-1.05713	2.99873e-19	3.76777e-17	24.8351	22.7851	22.8753	10.614	11.6607	11.6097
ENSG00000196781	TLE1	protein_coding	4906	-1.17796	3.14659e-19	3.94503e-17	22.0491	21.606	20.1343	8.22856	10.3394	9.63281
ENSG00000068903	SIRT2	protein_coding	6224	1.35117	3.16439e-19	3.95882e-17	5.40205	5.76654	5.5565	16.5808	14.3969	11.6805
ENSG00000156453	PCDH1	protein_coding	5903	2.33527	3.61016e-19	4.50681e-17	0.239543	0.173268	0.136248	0.994731	0.830252	0.953389
ENSG00000114423	CBLB	protein_coding	11840	1.29641	5.16357e-19	6.43224e-17	2.11653	2.11251	2.24781	4.64941	5.09829	6.17272
ENSG00000205476	CCDC85C	protein_coding	17449	-1.0407	5.4279e-19	6.74706e-17	5.01082	5.04102	5.04924	2.38086	2.48106	2.47863
ENSG00000175592	FOSL1	protein_coding	1887	-1.18786	6.55218e-19	8.12721e-17	35.7607	33.8026	31.385	15.0532	16.0163	13.2371
ENSG00000111602	TIMELESS	protein_coding	5818	-1.01592	7.5389e-19	9.33123e-17	33.621	31.2443	30.9654	15.2273	16.1316	16.0336
ENSG00000168675	LDLRAD4	protein_coding	16759	2.00813	8.70544e-19	1.07522e-16	0.267185	0.249667	0.170148	0.727024	0.901686	1.12704
ENSG00000185924	RTN4RL1	protein_coding	3625	-2.10603	8.87502e-19	1.09385e-16	1.77701	2.12896	2.3397	0.647934	0.405598	0.382811
ENSG00000114346	ECT2	protein_coding	5499	-1.33334	9.66385e-19	1.18833e-16	50.0713	42.2383	44.582	14.9093	17.721	21.7024
ENSG00000166851	PLK1	protein_coding	4760	-1.05055	9.68247e-19	1.18833e-16	46.1439	46.2174	44.453	23.8392	22.0681	20.1319
ENSG00000079112	CDH17	protein_coding	3901	-5.1373	9.73899e-19	1.19275e-16	0.624267	0.476707	0.54354	0.0376307	0	0
ENSG00000147592	LACTB2	protein_coding	1931	-1.1072	1.04193e-18	1.27339e-16	43.1229	45.8889	43.6194	20.1837	18.9508	22.3975
ENSG00000152104	PTPN14	protein_coding	18756	1.82222	1.14366e-18	1.39478e-16	4.62814	3.48012	3.84757	10.0886	13.0433	19.1625
ENSG00000184307	ZDHHC23	protein_coding	7138	-2.19109	1.2608e-18	1.53443e-16	0.858426	1.21145	0.921883	0.226222	0.160208	0.259212
ENSG00000078018	MAP2	protein_coding	11559	2.51725	1.42358e-18	1.72893e-16	0.0747579	0.104573	0.126508	0.444495	0.572396	0.753665
ENSG00000118523	CTGF	protein_coding	2339	1.12447	1.4583e-18	1.7674e-16	9.67268	9.81893	9.56535	19.801	22.1057	21.4571
ENSG00000127129	EDN2	protein_coding	1639	-4.33281	1.6315e-18	1.9732e-16	1.58168	1.36154	1.20447	0.134348	0	0.0470371
ENSG00000007264	MATK	protein_coding	4141	4.71105	1.83774e-18	2.21802e-16	0	0.0449078	0.0176565	0.673546	0.552312	0.484048
ENSG00000175352	NRIP3	protein_coding	4123	2.11549	1.90066e-18	2.28922e-16	0.40012	0.473591	0.549741	1.5844	2.31795	2.31861
ENSG00000089723	OTUB2	protein_coding	4252	-1.57308	1.97647e-18	2.3756e-16	3.76896	3.10522	3.07801	1.19109	1.17184	0.979085
ENSG00000114853	ZBTB47	protein_coding	3781	1.25569	2.29218e-18	2.74938e-16	3.2204	3.17235	2.86197	7.45441	7.79888	6.83059
ENSG00000147536	GINS4	protein_coding	5475	-1.07142	2.4764e-18	2.95815e-16	13.4444	14.2147	13.0473	6.40815	6.78827	6.16751
ENSG00000121691	CAT	protein_coding	3347	1.05604	2.957e-18	3.52501e-16	21.4289	19.9465	23.3306	46.491	42.7573	45.3764
ENSG00000114200	BCHE	protein_coding	3082	2.94077	3.3963e-18	4.03944e-16	0.254889	0.120677	0.0711702	1.11932	1.16614	1.20068
ENSG00000088002	SULT2B1	protein_coding	2822	-2.48122	3.40242e-18	4.03944e-16	2.5332	1.71334	2.95364	0.338123	0.549956	0.409783
ENSG00000139998	RAB15	protein_coding	4379	-1.23403	3.46804e-18	4.10895e-16	13.2214	11.7421	14.2758	4.91113	5.8758	5.9154
ENSG00000158109	TPRG1L	protein_coding	2414	1.16862	3.76393e-18	4.45046e-16	12.7891	11.7864	10.9946	28.1554	27.8142	23.9841
ENSG00000071991	CDH19	protein_coding	6864	2.66863	3.9365e-18	4.64507e-16	0.183116	0.10837	0.234345	0.834077	1.05912	1.53873
ENSG00000058453	CROCC	protein_coding	8871	1.52905	4.15483e-18	4.88289e-16	1.41688	1.71897	1.5083	5.03887	4.86175	3.48491
ENSG00000149489	ROM1	protein_coding	2495	2.02745	4.2545e-18	4.98994e-16	0.724172	0.782611	1.02567	3.50078	4.12507	2.81184
ENSG00000163710	PCOLCE2	protein_coding	3480	1.23078	4.26999e-18	4.99804e-16	5.21456	6.06518	6.61822	14.8485	14.1772	13.0041
ENSG00000118777	ABCG2	protein_coding	4848	-1.3058	4.35588e-18	5.08833e-16	4.4723	4.06603	4.63005	1.92278	1.68488	1.71744
ENSG00000001084	GCLC	protein_coding	8463	-1.063	5.13452e-18	5.98589e-16	21.1732	19.8642	20.51	9.27133	9.25605	10.9314
ENSG00000105419	MEIS3	protein_coding	5122	1.28082	5.19381e-18	6.04289e-16	5.88947	6.38999	6.40939	17.4541	15.2777	12.6734
ENSG00000145990	GFOD1	protein_coding	10686	1.55523	5.56403e-18	6.46071e-16	0.632219	0.426362	0.547374	1.44242	1.54407	1.76755
ENSG00000185818	NAT8L	protein_coding	5871	-1.19527	5.8739e-18	6.80119e-16	5.65995	5.60646	4.98147	2.46288	2.32346	2.29798
ENSG00000066032	CTNNA2	protein_coding	7535	4.27651	5.88063e-18	6.80119e-16	0.0104256	0.01234	0.0194069	0.272749	0.292693	0.337637
ENSG00000069974	RAB27A	protein_coding	5605	1.22306	6.21435e-18	7.17289e-16	3.18152	3.15192	3.30031	7.11071	6.90771	8.48652
ENSG00000198203	SULT1C2	protein_coding	8399	1.67945	6.81026e-18	7.84515e-16	0.523775	0.464964	0.487495	1.27589	1.71166	1.76236
ENSG00000008441	NFIX	protein_coding	6302	1.0888	6.88416e-18	7.9146e-16	4.12605	3.92465	3.94467	7.97812	8.63232	8.91803
ENSG00000140564	FURIN	protein_coding	4728	0.993332	7.76852e-18	8.91373e-16	14.8042	14.7496	14.7685	30.381	30.0437	27.8177
ENSG00000006634	DBF4	protein_coding	4583	-1.09867	8.41909e-18	9.64118e-16	8.98185	9.10949	9.36479	4.08394	4.34882	4.39047
ENSG00000023445	BIRC3	protein_coding	7518	-1.52082	8.69219e-18	9.93437e-16	10.4178	9.12749	10.0561	2.54816	3.4768	4.29667
ENSG00000117519	CNN3	protein_coding	2838	0.954141	8.92173e-18	1.01767e-15	40.6902	42.3627	39.9842	79.6317	80.4741	78.2348
ENSG00000119969	HELLS	protein_coding	10148	-1.0758	9.48055e-18	1.0793e-15	9.2042	10.5736	10.0076	5.04128	4.64437	4.43662
ENSG00000117226	GBP3	protein_coding	4297	1.54931	9.92842e-18	1.12588e-15	1.38942	2.05568	1.92275	4.74863	4.94242	5.9924
ENSG00000131094	C1QL1	protein_coding	1295	1.42808	1.08324e-17	1.226e-15	5.39889	6.31845	5.30723	16.4368	16.0843	13.1566
ENSG00000148655	C10orf11	protein_coding	6560	1.7411	1.1282e-17	1.27441e-15	0.981962	0.907138	1.15915	3.84896	3.86002	2.5267
ENSG00000168955	TM4SF20	protein_coding	2757	-2.3122	1.18838e-17	1.33978e-15	1.73811	1.78746	1.67076	0.425963	0.35553	0.251667
ENSG00000110031	LPXN	protein_coding	2467	1.4709	1.34263e-17	1.51076e-15	1.87874	2.2991	2.07462	6.27772	5.66185	5.34376
ENSG00000134755	DSC2	protein_coding	12371	2.24923	1.35592e-17	1.52277e-15	0.203203	0.17287	0.195038	0.611112	0.99702	1.12796
ENSG00000144381	HSPD1	protein_coding	4245	-0.925223	1.59805e-17	1.79124e-15	207.783	212.664	204.465	113.478	106.871	108.712
ENSG00000172115	CYCS	protein_coding	4457	-0.955879	1.77597e-17	1.98683e-15	71.0132	76.4173	70.8025	36.3947	37.3869	38.7113
ENSG00000164125	FAM198B	protein_coding	7880	1.32053	1.89301e-17	2.1137e-15	3.08047	2.83193	2.95988	6.25007	7.16281	8.766
ENSG00000168824	NSG1	protein_coding	4355	2.81025	1.92425e-17	2.14448e-15	0.10823	0.106753	0.167889	1.07865	1.01283	0.672691
ENSG00000114790	ARHGEF26	protein_coding	5489	-2.09418	1.99751e-17	2.22186e-15	1.24512	1.21965	1.49188	0.401159	0.163693	0.351129
ENSG00000100167	37865	protein_coding	5427	1.63083	2.05682e-17	2.28346e-15	0.680335	0.616794	0.592792	1.70412	2.10717	2.05981
ENSG00000101400	SNTA1	protein_coding	2342	1.5561	2.06337e-17	2.28637e-15	3.38781	3.97018	4.27704	13.2256	11.9978	9.01952
ENSG00000163993	S100P	protein_coding	1280	-2.94005	2.07473e-17	2.29458e-15	2.51628	2.39718	2.62759	0.516085	0.319074	0.120459
ENSG00000171223	JUNB	protein_coding	1820	1.11525	2.13733e-17	2.35933e-15	36.3434	31.3685	38.1245	79.9724	80.4712	69.0456
ENSG00000120068	HOXB8	protein_coding	2051	1.37284	2.15145e-17	2.37043e-15	6.81772	8.16026	6.77326	21.9731	17.6827	16.5389
ENSG00000166444	ST5	protein_coding	14262	1.09324	2.75153e-17	3.02014e-15	1.43211	1.60381	1.47133	3.08273	3.28748	3.23792
ENSG00000134775	FHOD3	protein_coding	7965	1.06637	2.87808e-17	3.1531e-15	6.52915	5.87191	6.12279	11.7309	13.6907	13.3958
ENSG00000105808	RASA4	protein_coding	8077	2.27638	3.08293e-17	3.37117e-15	0.175068	0.0920953	0.11768	0.708815	0.556217	0.629961
ENSG00000153162	BMP6	protein_coding	2780	1.63405	3.12028e-17	3.40561e-15	1.41289	1.07029	1.60433	3.77555	4.43674	4.63118
ENSG00000123405	NFE2	protein_coding	2469	3.45799	3.17007e-17	3.45347e-15	0.445442	0.0376597	0.177681	3.44846	2.41509	1.71736
ENSG00000154027	AK5	protein_coding	6919	1.59378	3.61744e-17	3.92614e-15	0.454152	0.537544	0.464964	1.46394	1.36945	1.54879
ENSG00000182247	UBE2E2	protein_coding	3274	-1.34271	3.7797e-17	4.09461e-15	8.80586	8.71881	7.97258	3.81117	3.54276	2.68439
ENSG00000101213	PTK6	protein_coding	2947	1.8036	3.84297e-17	4.15541e-15	0.799697	1.00964	0.942786	3.38725	3.60325	2.61601
ENSG00000133067	LGR6	protein_coding	4583	1.84377	3.94862e-17	4.26172e-15	0.771342	0.588363	0.861496	3.33121	2.45958	2.25411
ENSG00000135636	DYSF	protein_coding	8386	2.36688	4.21411e-17	4.53985e-15	0.224823	0.38807	0.191813	0.962779	1.57794	1.56284
ENSG00000213626	LBH	protein_coding	4535	1.00544	4.49862e-17	4.83739e-15	22.1553	21.2207	21.1366	39.1838	46.0018	44.3524
ENSG00000186318	BACE1	protein_coding	7190	1.09638	4.8713e-17	5.22847e-15	3.56183	3.1037	3.53883	6.83966	7.40714	7.61289
ENSG00000205795	CYS1	protein_coding	2847	2.30749	4.94905e-17	5.30214e-15	0.441486	0.489893	0.693403	3.35154	2.8404	1.94969
ENSG00000124225	PMEPA1	protein_coding	5619	0.895657	5.1478e-17	5.50493e-15	141.512	138.786	142.9	261.552	259.426	266.378
ENSG00000154358	OBSCN	protein_coding	32290	1.37874	5.16625e-17	5.51453e-15	0.508467	0.526963	0.534384	1.11837	1.33566	1.63069
ENSG00000101871	MID1	protein_coding	9295	-1.1685	5.36188e-17	5.71285e-15	27.197	23.0579	23.9523	9.33376	11.1781	12.5075
ENSG00000025708	TYMP	protein_coding	3320	1.61996	5.80039e-17	6.16878e-15	1.98759	2.24052	2.68678	8.73268	6.6675	5.89815
ENSG00000169894	MUC3A	protein_coding	11374	-2.75773	6.2384e-17	6.6225e-15	0.269362	0.310647	0.308559	0.0387192	0.0359078	0.0542246
ENSG00000163576	EFHB	protein_coding	4163	-2.38	6.33045e-17	6.69578e-15	1.00012	1.02742	1.0011	0.14105	0.215833	0.222226
ENSG00000140284	SLC27A2	protein_coding	2802	-1.11565	7.05015e-17	7.44347e-15	31.7929	32.6531	30.1908	16.0052	15.1006	12.5463
ENSG00000137959	IFI44L	protein_coding	10240	2.82165	7.29054e-17	7.68333e-15	0.0920589	0.0181605	0.0357009	0.30105	0.40682	0.368906
ENSG00000184992	BRI3BP	protein_coding	6648	-1.05279	7.4734e-17	7.8618e-15	15.6452	14.5878	15.4084	6.56923	7.51955	7.92045
ENSG00000168994	PXDC1	protein_coding	2474	1.27342	7.76211e-17	8.15077e-15	5.46152	6.53954	6.1767	15.6351	15.6829	12.5893
ENSG00000131746	TNS4	protein_coding	4847	-1.01959	8.12622e-17	8.51774e-15	51.4745	45.6564	48.6934	21.6395	25.4469	24.8603
ENSG00000224389	C4B	protein_coding	7116	3.99482	8.40584e-17	8.79498e-15	0.0331184	0.0130666	0.0102748	0.350697	0.367321	0.249179
ENSG00000005187	ACSM3	protein_coding	7822	-1.44212	8.52818e-17	8.90697e-15	1.68724	1.78308	1.76666	0.609936	0.553464	0.758914
ENSG00000132639	SNAP25	protein_coding	3357	0.976458	8.64551e-17	9.01333e-15	18.0421	18.9453	20.299	37.082	38.1041	37.5709
ENSG00000006756	ARSD	protein_coding	7030	1.08035	8.97116e-17	9.33611e-15	4.45864	3.78275	4.47222	8.58233	9.05136	9.29952
ENSG00000078804	TP53INP2	protein_coding	4228	1.27361	9.20313e-17	9.56041e-15	2.93567	2.4411	2.85337	6.11078	6.37545	7.47599
ENSG00000189410	SH2D5	protein_coding	4423	-1.97099	9.294e-17	9.6376e-15	1.26103	1.5977	1.48777	0.38168	0.443227	0.278884
ENSG00000101017	CD40	protein_coding	2527	1.47746	9.94641e-17	1.02958e-14	1.89631	1.87656	1.59135	5.31538	5.04256	4.5457
ENSG00000112655	PTK7	protein_coding	9024	1.26909	1.00352e-16	1.03692e-14	1.02723	1.0716	1.01279	2.44012	2.78794	2.27249
ENSG00000010438	PRSS3	protein_coding	1664	-2.69007	1.00836e-16	1.04008e-14	1.9356	2.68216	2.1091	0.485208	0.29453	0.231652
ENSG00000143217	NECTIN4	protein_coding	3502	1.49553	1.04345e-16	1.07436e-14	1.1216	1.51341	1.31533	3.85647	3.35875	3.87451
ENSG00000120658	ENOX1	protein_coding	3101	2.54725	1.05305e-16	1.08217e-14	0.278661	0.0299844	0.447983	1.53851	1.44875	1.71541
ENSG00000127920	GNG11	protein_coding	3055	1.20639	1.05475e-16	1.08217e-14	25.6628	30.0707	27.2358	75.2247	62.0844	54.0793
ENSG00000071539	TRIP13	protein_coding	3560	-1.0309	1.05966e-16	1.08529e-14	22.2872	25.9356	25.3645	11.9376	12.0459	12.0188
ENSG00000169884	WNT10B	protein_coding	2629	-2.30415	1.09646e-16	1.12101e-14	1.70321	2.01596	1.58524	0.307108	0.46605	0.293244
ENSG00000162496	DHRS3	protein_coding	3036	1.275	1.12178e-16	1.14489e-14	19.8462	21.2547	22.7342	62.5437	49.2627	42.686
ENSG00000163975	MELTF	protein_coding	8393	1.0716	1.13667e-16	1.15805e-14	6.78587	7.22317	6.89079	16.3011	14.5692	13.0434
ENSG00000162723	SLAMF9	protein_coding	1156	4.13998	1.28976e-16	1.31095e-14	0.0679558	0.241302	0.189746	4.0636	3.32102	1.66726
ENSG00000074621	SLC24A1	protein_coding	9084	1.20081	1.29125e-16	1.31095e-14	1.2107	1.15664	1.36025	2.69064	3.04828	2.86004
ENSG00000005108	THSD7A	protein_coding	10929	-1.7042	1.33941e-16	1.35747e-14	3.42146	2.79906	2.99714	0.745472	0.784767	1.29795
ENSG00000016391	CHDH	protein_coding	7758	-1.24137	1.3521e-16	1.36795e-14	2.63274	2.40904	2.56347	1.00287	1.06342	1.15273
ENSG00000140839	CLEC18B	protein_coding	3143	2.99543	1.54581e-16	1.56121e-14	0.099977	0.177502	0.116315	1.21436	1.11752	0.809449
ENSG00000198915	RASGEF1A	protein_coding	6073	-3.00104	1.60126e-16	1.61441e-14	0.814933	0.428699	0.806643	0.108775	0.0941513	0.0507781
ENSG00000042832	TG	protein_coding	11132	2.65767	1.6256e-16	1.63612e-14	0.0705686	0.0334106	0.0722485	0.487918	0.300845	0.360122
ENSG00000165490	DDIAS	protein_coding	5339	-1.22277	1.63847e-16	1.64622e-14	6.20922	5.95612	5.27243	2.19963	2.55498	2.71467
ENSG00000111445	RFC5	protein_coding	3249	-0.997533	1.64809e-16	1.65304e-14	23.4776	21.9218	22.504	11.883	11.0872	11.0338
ENSG00000126602	TRAP1	protein_coding	5227	-1.00938	1.73495e-16	1.73716e-14	44.6964	47.7983	46.2165	25.3181	22.925	20.6488
ENSG00000205309	NT5M	protein_coding	1961	1.66801	1.78451e-16	1.78371e-14	3.12465	3.50874	2.9455	12.7634	9.49705	8.09859
ENSG00000163762	TM4SF18	protein_coding	4482	-1.09198	1.80418e-16	1.80028e-14	14.0743	15.248	13.442	5.99374	6.88893	7.17272
ENSG00000145476	CYP4V2	protein_coding	9807	1.56997	1.83375e-16	1.82665e-14	0.624803	0.711087	0.760455	1.65404	2.08226	2.49983
ENSG00000142623	PADI1	protein_coding	4903	-1.82597	1.87118e-16	1.86076e-14	1.42598	1.68782	1.59563	0.553896	0.449815	0.314476
ENSG00000092820	EZR	protein_coding	3342	-0.893153	1.90359e-16	1.88975e-14	128.507	132.795	129.626	71.5319	69.4623	69.4814
ENSG00000172731	LRRC20	protein_coding	3625	-1.20937	1.94764e-16	1.93019e-14	7.15139	7.61809	7.40232	3.21942	3.58278	2.78601
ENSG00000088543	C3orf18	protein_coding	3248	1.45014	2.10284e-16	2.07638e-14	1.49955	1.17372	1.62079	4.09026	4.02379	3.72652
ENSG00000109084	TMEM97	protein_coding	3034	-0.968067	2.10586e-16	2.07638e-14	48.1077	48.1764	48.2697	25.6194	22.6149	25.6387
ENSG00000110104	CCDC86	protein_coding	2044	-1.08739	2.11152e-16	2.07844e-14	58.2643	61.2751	55.9455	31.2771	26.8946	24.3653
ENSG00000187764	SEMA4D	protein_coding	14160	-1.23721	2.14317e-16	2.10603e-14	1.35921	1.39867	1.26506	0.539087	0.588394	0.577115
ENSG00000152661	GJA1	protein_coding	3037	-0.983021	2.18482e-16	2.14333e-14	72.8145	65.7026	70.4914	32.482	35.5833	37.6965
ENSG00000122729	ACO1	protein_coding	7555	0.903023	2.2893e-16	2.24205e-14	22.127	20.9716	21.2137	39.5508	40.0793	40.6439
ENSG00000166997	CNPY4	protein_coding	2475	1.26791	2.36413e-16	2.31144e-14	5.93541	8.0772	7.2377	18.5054	17.1287	15.4499
ENSG00000110172	CHORDC1	protein_coding	10655	-1.16098	2.55288e-16	2.4918e-14	10.0933	10.1141	10.1696	3.87832	4.33138	5.37595
ENSG00000163898	LIPH	protein_coding	4122	-1.3677	2.57994e-16	2.51399e-14	4.13558	4.12801	5.12625	1.72724	1.86274	1.60846
ENSG00000134333	LDHA	protein_coding	6210	-0.87839	2.63226e-16	2.56069e-14	306.6	308.352	314.161	173.297	167.299	164.815
ENSG00000134013	LOXL2	protein_coding	5707	0.922465	2.67073e-16	2.59378e-14	52.4172	50.6862	51.5409	98.4266	103.324	91.3725
ENSG00000138193	PLCE1	protein_coding	12930	-1.31934	2.78534e-16	2.70057e-14	3.17144	2.61758	2.86129	1.00476	1.07394	1.38924
ENSG00000163346	PBXIP1	protein_coding	3851	1.20113	3.12788e-16	3.02764e-14	9.40399	10.672	10.8221	27.5221	23.2683	20.2394
ENSG00000132688	NES	protein_coding	5558	1.28073	3.15026e-16	3.04424e-14	2.27558	2.65997	2.55207	6.91993	6.04025	5.21542
ENSG00000171552	BCL2L1	protein_coding	3314	-0.997628	3.19784e-16	3.0851e-14	87.3276	84.1156	86.9488	46.2673	45.1056	38.0352
ENSG00000183098	GPC6	protein_coding	6468	1.61259	3.20565e-16	3.08751e-14	5.46546	4.01081	4.70254	10.8714	13.7401	18.7967
ENSG00000172716	SLFN11	protein_coding	5982	-1.1802	3.52137e-16	3.38598e-14	5.39734	5.28482	5.61017	2.08589	2.38959	2.71929
ENSG00000062716	VMP1	protein_coding	6916	0.924649	3.54506e-16	3.40314e-14	70.7081	76.808	77.7566	134.582	144.492	148.547
ENSG00000160886	LY6K	protein_coding	4049	-2.81248	3.74332e-16	3.58754e-14	0.834267	1.19413	0.722307	0.145021	0.0806945	0.152322
ENSG00000164466	SFXN1	protein_coding	7572	-0.947507	3.95033e-16	3.77971e-14	16.7343	16.3688	16.338	8.10372	8.5437	8.99021
ENSG00000128050	PAICS	protein_coding	7517	-0.899107	4.10499e-16	3.92125e-14	38.4372	40.0401	37.7201	20.3978	21.1569	20.7478
ENSG00000151474	FRMD4A	protein_coding	13328	1.23346	4.17642e-16	3.98293e-14	0.831072	0.746477	0.998426	1.92198	2.06536	2.09972
ENSG00000100346	CACNA1I	protein_coding	10792	1.73254	4.41159e-16	4.19795e-14	0.247492	0.310169	0.230349	0.870556	0.999088	0.735792
ENSG00000117643	MAN1C1	protein_coding	9026	3.50566	4.41631e-16	4.19795e-14	0.0609238	0	0.00810055	0.309013	0.226244	0.307487
ENSG00000164823	OSGIN2	protein_coding	4681	-1.11398	4.52787e-16	4.29697e-14	14.6508	15.434	16.4475	6.4759	6.82291	8.20183
ENSG00000082014	SMARCD3	protein_coding	5198	1.41873	4.6454e-16	4.40133e-14	3.2795	3.45238	2.98201	9.82792	9.47573	6.64449
ENSG00000183780	SLC35F3	protein_coding	3195	-1.85409	4.79904e-16	4.5395e-14	4.10611	5.50032	4.80572	0.91892	1.22716	1.83385
ENSG00000172020	GAP43	protein_coding	2087	3.77661	5.0959e-16	4.81248e-14	0.150564	0.0891056	0	1.16059	0.978474	1.21902
ENSG00000104537	ANXA13	protein_coding	3806	-2.50597	5.17471e-16	4.87899e-14	0.908173	0.977212	1.24869	0.15428	0.12877	0.263326
ENSG00000088280	ASAP3	protein_coding	4988	1.34305	5.47602e-16	5.15473e-14	1.30718	1.60313	1.71502	4.35566	3.75008	3.63213
ENSG00000099812	MISP	protein_coding	2966	-1.05256	6.06626e-16	5.70111e-14	52.0711	52.1337	54.1587	28.236	26.2454	21.8597
ENSG00000161249	DMKN	protein_coding	7444	-1.3626	6.99986e-16	6.5679e-14	2.55384	2.67304	2.56356	1.19307	1.04243	0.787095
ENSG00000266714	MYO15B	protein_coding	12761	-1.26635	7.22412e-16	6.76741e-14	3.45353	4.3937	4.09094	1.6105	1.91389	1.43785
ENSG00000003249	DBNDD1	protein_coding	4791	-1.16864	7.36282e-16	6.88625e-14	10.4775	11.5863	10.7285	5.57653	4.84199	4.15158
ENSG00000109072	VTN	protein_coding	2427	1.61415	7.72342e-16	7.21192e-14	4.53151	3.52465	5.0009	16.2705	13.597	10.2601
ENSG00000156711	MAPK13	protein_coding	7197	2.2391	8.34298e-16	7.77796e-14	0.130983	0.103356	0.132069	0.571117	0.601528	0.589157
ENSG00000090238	YPEL3	protein_coding	3181	1.48336	8.37895e-16	7.799e-14	1.97565	1.60767	1.95373	5.99927	5.26407	4.28973
ENSG00000145362	ANK2	protein_coding	18224	1.8582	9.09518e-16	8.43865e-14	0.125008	0.122452	0.120361	0.418869	0.367538	0.549945
ENSG00000101447	FAM83D	protein_coding	2475	-0.952257	9.30976e-16	8.62398e-14	41.9923	39.7849	40.0289	20.0178	22.0792	20.8699
ENSG00000158528	PPP1R9A	protein_coding	11151	-1.4134	9.76047e-16	9.01279e-14	2.63477	2.24303	2.56373	0.763542	0.857045	1.17532
ENSG00000123213	NLN	protein_coding	10948	-1.00959	1.02877e-15	9.48453e-14	14.4299	13.385	13.5973	6.32216	6.55075	7.69671
ENSG00000169302	STK32A	protein_coding	7776	3.17901	1.04646e-15	9.63237e-14	0.0505124	0.0119575	0.0470136	0.415322	0.378162	0.267687
ENSG00000173706	HEG1	protein_coding	9925	1.50802	1.09049e-15	1.00218e-13	2.7861	2.68874	2.24688	5.76097	6.74039	9.45322
ENSG00000149503	INCENP	protein_coding	4473	-1.0053	1.11034e-15	1.01881e-13	25.852	25.0695	24.6007	11.1255	13.1482	13.3574
ENSG00000012822	CALCOCO1	protein_coding	8898	1.09148	1.1428e-15	1.04695e-13	2.93993	2.45569	2.82667	5.667	6.37087	5.51908
ENSG00000115884	SDC1	protein_coding	3595	0.89309	1.16575e-15	1.0663e-13	83.8014	84.0844	82.8778	163.315	156.368	146.017
ENSG00000184271	POU6F1	protein_coding	6048	1.73034	1.17784e-15	1.07566e-13	0.337712	0.292105	0.374765	1.16506	1.10747	1.09624
ENSG00000153561	RMND5A	protein_coding	6804	1.09004	1.18835e-15	1.08356e-13	3.7639	3.85374	3.54617	7.36792	7.49121	8.89458
ENSG00000239697	TNFSF12	protein_coding	1879	1.49706	1.2382e-15	1.12725e-13	3.2192	2.87011	2.68492	9.88285	7.69446	7.18011
ENSG00000168016	TRANK1	protein_coding	11177	1.39192	1.25798e-15	1.14346e-13	0.976954	0.707117	0.680327	1.86501	2.08282	2.26929
ENSG00000076554	TPD52	protein_coding	8197	-1.10966	1.29466e-15	1.17497e-13	6.5552	6.74931	6.85932	2.81166	2.91974	3.61157
ENSG00000148584	A1CF	protein_coding	9603	-5.89846	1.33487e-15	1.20958e-13	0.302677	0.106508	0.243642	0	0.00850599	0
ENSG00000128833	MYO5C	protein_coding	10045	-1.16753	1.43472e-15	1.29602e-13	4.36384	4.10064	3.72674	1.571	1.83777	2.01849
ENSG00000130513	GDF15	protein_coding	2087	-1.48647	1.48313e-15	1.33767e-13	35.759	40.0975	38.5372	17.6551	13.3072	9.82605
ENSG00000157542	KCNJ6	protein_coding	19645	1.71801	1.58523e-15	1.42755e-13	0.295913	0.250854	0.349853	0.952745	0.760905	1.25187
ENSG00000177508	IRX3	protein_coding	2911	1.40301	1.62288e-15	1.45919e-13	3.40027	3.35386	2.9638	9.55621	9.34402	6.77981
ENSG00000151617	EDNRA	protein_coding	4238	2.49903	1.64308e-15	1.4728e-13	0.185363	0.08776	0.189776	0.814002	0.790232	1.10966
ENSG00000124564	SLC17A3	protein_coding	3594	-7.43259	1.7157e-15	1.53552e-13	0.262294	0.543299	0.610313	0	0	0
ENSG00000162817	C1orf115	protein_coding	3413	-1.24978	1.90331e-15	1.70081e-13	4.39624	4.44067	4.77725	1.93551	1.8907	1.89742
ENSG00000101096	NFATC2	protein_coding	8286	2.02997	1.93184e-15	1.72366e-13	0.464553	0.347868	0.538263	1.40845	1.63642	2.52141
ENSG00000127415	IDUA	protein_coding	4000	1.50954	1.9879e-15	1.77097e-13	2.16032	2.23156	3.01602	7.96376	7.59652	5.60858
ENSG00000104047	DTWD1	protein_coding	15053	1.21345	2.00045e-15	1.77942e-13	1.2838	1.07479	1.08316	2.33074	2.65349	3.00632
ENSG00000198055	GRK6	protein_coding	4355	-1.03959	2.08966e-15	1.85593e-13	9.7407	10.355	9.58644	4.49999	5.15794	4.77964
ENSG00000154639	CXADR	protein_coding	6682	-1.74941	2.17804e-15	1.93148e-13	1.17565	1.22454	0.995737	0.373475	0.244487	0.380739
ENSG00000157216	SSBP3	protein_coding	5227	1.02695	2.27625e-15	2.0155e-13	4.28328	4.7318	4.51814	9.63297	9.31377	8.61351
ENSG00000165698	SPACA9	protein_coding	2823	1.35639	2.41649e-15	2.13642e-13	2.2262	2.37148	2.77129	7.12407	6.24992	5.54377
ENSG00000005020	SKAP2	protein_coding	5520	1.06042	2.57034e-15	2.269e-13	9.54922	9.09603	9.13944	17.4322	18.3343	22.1924
ENSG00000160219	GAB3	protein_coding	5272	3.28415	2.68806e-15	2.36932e-13	0.0447024	0.0352738	0.0554746	0.542973	0.464812	0.380205
ENSG00000106366	SERPINE1	protein_coding	3190	0.9542	2.74306e-15	2.41415e-13	162.507	150.082	147.262	265.639	315.849	309.511
ENSG00000140263	SORD	protein_coding	6159	-0.983619	2.92865e-15	2.57358e-13	11.5941	10.3867	11.2184	5.31512	5.63651	5.84557
ENSG00000167693	NXN	protein_coding	5880	-1.3654	3.05078e-15	2.67687e-13	6.15897	6.942	5.4588	2.59642	2.73666	1.86179
ENSG00000196562	SULF2	protein_coding	6657	0.938958	3.07349e-15	2.69273e-13	6.89158	6.59266	7.27091	13.4956	13.4236	12.9011
ENSG00000168542	COL3A1	protein_coding	6811	2.44164	3.09163e-15	2.70455e-13	0.0576692	0.191124	0.0858793	0.592708	0.539676	0.633865
ENSG00000141068	KSR1	protein_coding	11750	0.971367	3.14311e-15	2.74546e-13	4.88056	4.1545	4.41804	8.54549	8.68968	9.15941
ENSG00000180914	OXTR	protein_coding	4514	-1.57689	3.37904e-15	2.94711e-13	2.61044	2.59541	2.89935	0.731711	1.2124	0.785627
ENSG00000162512	SDC3	protein_coding	7067	0.98348	3.39239e-15	2.95432e-13	3.94619	3.52612	3.90046	7.57149	7.58229	7.36357
ENSG00000104321	TRPA1	protein_coding	6377	-1.79807	3.49874e-15	3.04238e-13	0.985503	1.03524	1.22681	0.264728	0.281798	0.38686
ENSG00000116962	NID1	protein_coding	5864	1.36836	3.84889e-15	3.34187e-13	3.55007	3.17127	3.60341	7.10956	8.60847	10.9777
ENSG00000005249	PRKAR2B	protein_coding	4318	1.5687	3.88367e-15	3.36704e-13	0.727716	0.732139	0.609578	2.14179	1.81602	2.16034
ENSG00000104833	TUBB4A	protein_coding	3466	-1.31087	3.92409e-15	3.39702e-13	5.37161	6.97497	5.80115	2.47768	2.66306	2.15756
ENSG00000138696	BMPR1B	protein_coding	6312	-1.30147	3.95723e-15	3.42062e-13	2.96206	2.53372	3.30132	1.11633	1.21645	1.24581
ENSG00000145819	ARHGAP26	protein_coding	13347	-1.21501	4.16192e-15	3.59222e-13	4.52025	3.79673	3.91681	1.5398	1.64015	2.09096
ENSG00000101236	RNF24	protein_coding	7668	1.15775	4.21444e-15	3.63216e-13	3.3398	3.44377	3.00357	6.54731	6.80692	8.46545
ENSG00000172382	PRSS27	protein_coding	5921	2.1119	4.2259e-15	3.63665e-13	0.172478	0.157037	0.271667	1.0289	0.896706	0.729143
ENSG00000182870	GALNT9	protein_coding	6969	1.4785	4.44356e-15	3.81831e-13	0.586162	0.600398	0.650475	1.95899	1.71125	1.46024
ENSG00000163545	NUAK2	protein_coding	3441	-1.00025	4.49485e-15	3.85668e-13	29.1078	30.5615	27.8141	14.0996	16.2132	13.4203
ENSG00000106804	C5	protein_coding	6533	-1.14663	4.59219e-15	3.9344e-13	5.19464	4.56867	4.71172	2.02231	2.03801	2.47814
ENSG00000179046	TRIML2	protein_coding	3050	-1.09528	4.63372e-15	3.96415e-13	17.5916	19.9072	19.3696	9.0485	9.8823	7.68411
ENSG00000117115	PADI2	protein_coding	5984	-1.66549	5.17454e-15	4.42032e-13	1.56221	1.14984	1.53953	0.417038	0.477758	0.450917
ENSG00000197324	LRP10	protein_coding	7112	0.906951	5.52823e-15	4.71554e-13	19.584	18.0159	17.7443	34.8107	36.2589	32.715
ENSG00000163683	SMIM14	protein_coding	6721	1.04438	5.56603e-15	4.74082e-13	5.83245	5.1741	6.11381	11.3467	10.9867	13.0191
ENSG00000135318	NT5E	protein_coding	4533	0.97107	6.14505e-15	5.21872e-13	14.02	14.7072	15.1296	26.7493	27.516	31.7185
ENSG00000124191	TOX2	protein_coding	3223	1.27663	6.26258e-15	5.31078e-13	3.36359	2.683	2.72227	7.83406	7.24832	6.19526
ENSG00000228594	FNDC10	protein_coding	2085	1.49296	6.6391e-15	5.62188e-13	3.73004	4.32577	4.59383	14.7502	11.3612	9.5027
ENSG00000135362	PRR5L	protein_coding	6616	1.25231	6.6791e-15	5.64753e-13	1.92355	1.86919	1.37036	4.03826	3.90142	4.32313
ENSG00000113916	BCL6	protein_coding	5938	1.38064	6.89053e-15	5.81785e-13	1.24358	0.861231	1.02199	2.99133	2.43481	2.75243
ENSG00000158457	TSPAN33	protein_coding	2750	-2.09377	6.94142e-15	5.85232e-13	2.28529	2.33299	1.78136	0.480428	0.267326	0.728888
ENSG00000140678	ITGAX	protein_coding	7074	2.22246	7.14845e-15	6.01815e-13	0.0888402	0.15773	0.227388	0.881947	0.762097	0.599401
ENSG00000129474	AJUBA	protein_coding	5979	-0.956534	7.62906e-15	6.41349e-13	24.228	22.5962	23.5036	11.159	13.3474	11.7465
ENSG00000113739	STC2	protein_coding	6128	-0.974604	8.43916e-15	7.08427e-13	9.48631	9.80192	8.82922	4.62335	5.02521	4.65482
ENSG00000256043	CTSO	protein_coding	2954	2.00928	8.60448e-15	7.21264e-13	0.292528	0.377718	0.569281	1.56538	1.76971	1.74857
ENSG00000054793	ATP9A	protein_coding	8317	1.03732	8.6266e-15	7.22077e-13	7.04623	6.73019	6.35596	12.6641	12.8952	15.758
ENSG00000130762	ARHGEF16	protein_coding	5563	-1.3742	9.0754e-15	7.57464e-13	2.17468	2.47372	2.72064	1.02914	0.822263	0.983941
ENSG00000031081	ARHGAP31	protein_coding	9384	1.62699	9.21683e-15	7.68166e-13	1.6659	1.18902	1.24664	3.19125	4.15204	5.34826
ENSG00000133794	ARNTL	protein_coding	6726	1.07875	9.24841e-15	7.69696e-13	3.5506	3.70489	3.72861	6.89682	7.55379	8.75702
ENSG00000135245	HILPDA	protein_coding	2070	-1.19069	9.4516e-15	7.85482e-13	10.0189	10.2415	10.6671	5.07054	3.82766	4.61818
ENSG00000124006	OBSL1	protein_coding	9611	0.924868	9.55212e-15	7.92704e-13	4.13587	4.16971	4.07	8.18681	7.70001	7.60431
ENSG00000170006	TMEM154	protein_coding	11587	2.08361	9.57728e-15	7.93659e-13	0.0949165	0.0561726	0.107272	0.37374	0.380675	0.372595
ENSG00000114805	PLCH1	protein_coding	7173	-1.37029	1.0332e-14	8.54981e-13	4.86258	3.62957	4.41364	1.37117	1.63981	1.98834
ENSG00000163513	TGFBR2	protein_coding	4704	0.950763	1.11389e-14	9.2045e-13	49.0146	44.2177	45.4951	79.999	90.4868	97.6949
ENSG00000185697	MYBL1	protein_coding	7239	-1.08221	1.14318e-14	9.43309e-13	7.63974	6.79477	7.11056	2.90999	3.62208	3.65288
ENSG00000136826	KLF4	protein_coding	3659	-1.82727	1.2478e-14	1.02818e-12	1.56727	1.82965	2.29797	0.541614	0.491125	0.568881
ENSG00000093009	CDC45	protein_coding	2846	-1.08797	1.28054e-14	1.05366e-12	15.5955	15.5187	14.1812	7.76283	7.40485	6.122
ENSG00000164136	IL15	protein_coding	7860	1.10154	1.29519e-14	1.06421e-12	1.36925	1.52604	1.55347	3.33376	3.23199	2.98175
ENSG00000171867	PRNP	protein_coding	2851	0.853726	1.33226e-14	1.09313e-12	89.0551	85.5458	86.9641	152.848	154.055	165.815
ENSG00000239306	RBM14	protein_coding	3937	-0.914679	1.36109e-14	1.11521e-12	31.3869	32.9463	34.8028	18.4942	17.3657	16.7229
ENSG00000277443	MARCKS	protein_coding	4275	0.906296	1.37908e-14	1.12837e-12	38.6813	34.8002	36.2756	64.5737	67.5246	73.6495
ENSG00000132141	CCT6B	protein_coding	4334	1.77143	1.48201e-14	1.21087e-12	0.416892	0.364718	0.472366	1.33791	1.33814	1.6543
ENSG00000103005	USB1	protein_coding	8265	-0.861483	1.4929e-14	1.2173e-12	18.9525	18.3151	18.7101	10.2749	10.387	10.1486
ENSG00000124140	SLC12A5	protein_coding	8909	1.72883	1.49406e-14	1.2173e-12	0.361526	0.521841	0.42676	1.80428	1.37529	1.14226
ENSG00000111801	BTN3A3	protein_coding	5658	1.36094	1.54013e-14	1.25308e-12	0.860822	0.98602	0.710738	2.16642	2.20882	2.15285
ENSG00000100342	APOL1	protein_coding	3519	1.30276	1.55694e-14	1.26499e-12	3.34855	3.88415	3.01272	9.86576	8.05456	7.27342
ENSG00000167642	SPINT2	protein_coding	5199	-1.15079	1.62172e-14	1.31578e-12	55.1515	62.8999	62.0758	32.2452	27.0234	21.8425
ENSG00000187772	LIN28B	protein_coding	6002	-1.95794	1.67854e-14	1.35999e-12	1.75385	1.36328	1.35219	0.244581	0.340232	0.565167
ENSG00000177989	ODF3B	protein_coding	2301	1.78269	1.73146e-14	1.40092e-12	1.7753	2.1821	2.66915	9.60149	7.66776	5.59525
ENSG00000120093	HOXB3	protein_coding	7456	1.06571	1.74793e-14	1.41228e-12	2.70777	2.6812	2.84382	5.06979	5.94875	6.23493
ENSG00000132170	PPARG	protein_coding	4046	-0.974654	1.75389e-14	1.41513e-12	11.3195	11.4676	11.186	6.13168	5.71337	5.43049
ENSG00000185070	FLRT2	protein_coding	34899	1.2984	1.85943e-14	1.4982e-12	0.760831	0.738013	0.86945	1.55214	1.90521	2.37474
ENSG00000261236	BOP1	protein_coding	3716	-1.08955	1.91467e-14	1.54058e-12	44.0562	51.0699	49.3077	26.1123	22.8167	18.9208
ENSG00000103460	TOX3	protein_coding	5031	-7.20313	1.93849e-14	1.55759e-12	0.359135	0.184817	0.305193	0	0	0
ENSG00000166106	ADAMTS15	protein_coding	5673	1.11809	2.25428e-14	1.80386e-12	1.96635	2.13073	1.92036	3.94617	4.59314	4.51175
ENSG00000104324	CPQ	protein_coding	3457	2.16776	2.26245e-14	1.80791e-12	0.295412	0.188276	0.35955	1.29515	1.55947	1.04814
ENSG00000129988	LBP	protein_coding	1961	2.4633	2.27659e-14	1.81672e-12	0.400596	0.284493	0.372848	2.54519	1.58284	1.80842
ENSG00000130021	PUDP	protein_coding	3168	-1.23048	2.38072e-14	1.89721e-12	6.99276	5.89941	5.97756	2.43272	3.06827	2.55519
ENSG00000185480	PARPBP	protein_coding	4745	-1.06765	2.41207e-14	1.91956e-12	10.9102	10.5425	9.84633	4.28482	5.42258	5.23166
ENSG00000145390	USP53	protein_coding	11950	-1.3341	2.44578e-14	1.94373e-12	2.25481	2.01525	2.20264	0.651068	0.874931	1.04512
ENSG00000143375	CGN	protein_coding	6616	-2.55841	2.45881e-14	1.95142e-12	0.558068	0.660541	0.397847	0.122035	0.0617314	0.0815685
ENSG00000105429	MEGF8	protein_coding	11372	0.839314	2.46385e-14	1.95151e-12	13.9126	13.4174	13.6047	23.8423	24.3282	25.0765
ENSG00000114019	AMOTL2	protein_coding	5984	-0.9918	2.46564e-14	1.95151e-12	14.5325	15.6316	13.5137	6.62355	7.88983	7.44657
ENSG00000104738	MCM4	protein_coding	6824	-0.85272	2.51351e-14	1.9867e-12	49.3283	45.6597	48.0651	25.4164	26.6571	27.1478
ENSG00000130713	EXOSC2	protein_coding	4240	-0.975971	2.61994e-14	2.06801e-12	21.7884	21.7981	22.1071	11.633	12.0213	9.74583
ENSG00000176771	NCKAP5	protein_coding	9552	1.50988	2.63509e-14	2.07715e-12	1.73529	1.38227	1.57682	3.34259	4.38687	5.66582
ENSG00000169902	TPST1	protein_coding	2871	1.21322	2.80787e-14	2.21035e-12	5.44508	3.78922	4.99152	10.5586	10.6407	11.9226
ENSG00000135049	AGTPBP1	protein_coding	4939	-1.08072	2.83704e-14	2.2303e-12	6.01225	5.55367	5.38855	2.46693	2.6296	2.91892
ENSG00000124098	FAM210B	protein_coding	3577	1.03316	2.84198e-14	2.23117e-12	5.40257	5.43281	6.45919	12.2297	11.3493	11.8755
ENSG00000164933	SLC25A32	protein_coding	3654	-0.986172	2.97415e-14	2.33178e-12	13.4798	14.2755	13.4465	6.30739	7.01928	7.46887
ENSG00000106571	GLI3	protein_coding	9239	3.96214	2.98214e-14	2.3349e-12	0.0170055	0.0301921	0.00791379	0.158889	0.353644	0.358809
ENSG00000175040	CHST2	protein_coding	4582	1.946	3.04558e-14	2.38137e-12	0.308604	0.64937	0.319142	1.84218	1.49746	1.48063
ENSG00000137507	LRRC32	protein_coding	4459	3.59184	3.15996e-14	2.46749e-12	0.0528528	0.0208526	0.0491919	0.543207	0.714428	0.34579
ENSG00000164070	HSPA4L	protein_coding	11621	-1.11398	3.24774e-14	2.53263e-12	4.30606	3.98459	3.6303	1.67375	1.71505	2.11625
ENSG00000152377	SPOCK1	protein_coding	6222	1.26923	3.47262e-14	2.70436e-12	9.41875	7.69617	8.60183	16.5153	19.8497	25.6608
ENSG00000162105	SHANK2	protein_coding	18604	-1.38012	3.5449e-14	2.75696e-12	1.65948	1.42441	1.62313	0.445821	0.627858	0.737622
ENSG00000213889	PPM1N	protein_coding	2571	1.46853	3.60367e-14	2.79893e-12	1.4972	1.66362	1.93382	5.4528	4.70209	3.98813
ENSG00000162039	MEIOB	protein_coding	2307	-2.29707	3.61971e-14	2.80764e-12	1.46422	1.81369	2.18681	0.477235	0.424879	0.200504
ENSG00000213030	CGB8	protein_coding	882	1.58952	3.69148e-14	2.8595e-12	3.65174	3.37349	3.89618	12.8989	11.2986	8.82821
ENSG00000170624	SGCD	protein_coding	10584	-1.66912	4.09626e-14	3.16883e-12	3.28063	2.27535	3.00503	0.610269	0.972417	1.11445
ENSG00000197147	LRRC8B	protein_coding	8213	-1.37414	4.20411e-14	3.24648e-12	2.55384	2.16236	2.29682	0.697078	0.895102	1.11703
ENSG00000123096	SSPN	protein_coding	6821	2.18733	4.52055e-14	3.47396e-12	0.184271	0.449845	0.25726	1.04379	1.26937	1.69536
ENSG00000204442	FAM155A	protein_coding	8503	5.32689	4.5827e-14	3.51707e-12	0	0	0.00859879	0.198538	0.144096	0.172267
ENSG00000168439	STIP1	protein_coding	4657	-0.873475	4.61646e-14	3.53831e-12	107.099	103.204	103.778	62.0036	56.5309	52.8913
ENSG00000184661	CDCA2	protein_coding	3908	-1.03647	4.99055e-14	3.82e-12	15.0561	12.6101	13.2461	6.46089	6.18684	7.29906
ENSG00000116161	CACYBP	protein_coding	4511	-0.873551	5.08316e-14	3.88452e-12	47.1411	50.7679	45.918	27.0588	26.781	24.6441
ENSG00000144554	FANCD2	protein_coding	8378	-0.971554	5.08819e-14	3.88452e-12	7.8857	6.93645	6.85076	3.51312	3.67564	3.86482
ENSG00000121152	NCAPH	protein_coding	3278	-0.938095	5.29402e-14	4.03636e-12	19.9628	18.0687	20.6767	10.2328	10.2415	10.1835
ENSG00000103342	GSPT1	protein_coding	8018	-0.858503	5.36588e-14	4.08579e-12	35.5064	34.3376	34.1504	18.0979	18.8162	20.4417
ENSG00000119865	CNRIP1	protein_coding	3548	1.82227	5.69462e-14	4.33044e-12	0.885648	0.759997	0.391543	2.66867	2.34827	2.12943
ENSG00000107104	KANK1	protein_coding	11908	-1.18477	5.71737e-14	4.34206e-12	1.99889	1.67879	1.73149	0.690348	0.871157	0.822214
ENSG00000186854	TRABD2A	protein_coding	8771	1.13357	5.7909e-14	4.39218e-12	1.15538	1.11311	1.07535	2.56908	2.17921	2.58415
ENSG00000171206	TRIM8	protein_coding	2916	0.88171	5.88015e-14	4.45406e-12	18.6425	18.3668	19.5577	36.2463	34.2027	33.8145
ENSG00000128805	ARHGAP22	protein_coding	6783	1.32569	6.05582e-14	4.58116e-12	0.602235	0.69911	0.732988	1.81793	1.61367	1.67077
ENSG00000156587	UBE2L6	protein_coding	2197	1.01481	6.06383e-14	4.58127e-12	12.7293	12.6543	13.3452	28.4641	26.8807	22.9492
ENSG00000113532	ST8SIA4	protein_coding	7794	-1.66277	6.43671e-14	4.85667e-12	0.856728	0.870883	0.825528	0.226016	0.241046	0.336309
ENSG00000001617	SEMA3F	protein_coding	4826	1.83786	6.4713e-14	4.87644e-12	0.618559	0.36607	0.46966	2.11405	1.79411	1.34187
ENSG00000146410	MTFR2	protein_coding	2450	-1.26892	6.95959e-14	5.23084e-12	5.13025	5.23734	4.77489	2.27686	2.0004	1.98241
ENSG00000100302	RASD2	protein_coding	3412	1.51859	7.04171e-14	5.28574e-12	1.17421	1.0628	0.728584	2.58143	2.94461	2.93734
ENSG00000182742	HOXB4	protein_coding	3757	2.03361	7.10585e-14	5.32701e-12	0.334552	0.321736	0.272456	1.0159	1.30449	1.49796
ENSG00000197822	OCLN	protein_coding	6761	-1.95119	7.50521e-14	5.61915e-12	1.05734	0.893922	1.37342	0.184555	0.374526	0.307874
ENSG00000015133	CCDC88C	protein_coding	12426	-1.58122	8.04602e-14	6.01632e-12	1.43509	1.18229	1.02383	0.307157	0.394413	0.514952
ENSG00000138798	EGF	protein_coding	6127	2.11649	8.17464e-14	6.10464e-12	0.115393	0.21246	0.2148	0.646896	0.746572	0.968864
ENSG00000137070	IL11RA	protein_coding	4271	1.51275	8.44436e-14	6.29798e-12	0.698938	1.00144	0.804596	2.73247	2.25675	2.11191
ENSG00000109743	BST1	protein_coding	2980	0.998176	8.48944e-14	6.32349e-12	8.77834	8.08129	9.0045	18.9162	16.967	15.8327
ENSG00000124731	TREM1	protein_coding	4329	4.74316	8.54113e-14	6.35386e-12	0	0	0.0337794	0.542564	0.320769	0.302748
ENSG00000114735	HEMK1	protein_coding	19425	1.14102	8.73856e-14	6.49113e-12	0.598529	0.545684	0.647406	1.3225	1.46756	1.17476
ENSG00000197558	SSPO	protein_coding	21144	1.91233	8.74797e-14	6.49113e-12	0.0594453	0.0527705	0.0622436	0.242996	0.216338	0.204184
ENSG00000137501	SYTL2	protein_coding	11258	1.06413	8.82101e-14	6.53699e-12	2.07243	1.67661	2.14969	3.85314	4.36784	4.14984
ENSG00000125430	HS3ST3B1	protein_coding	5367	2.03534	9.40841e-14	6.96342e-12	0.409837	0.173247	0.29971	0.957315	1.50673	1.23534
ENSG00000134369	NAV1	protein_coding	22453	1.56159	9.42709e-14	6.96838e-12	2.15172	1.5488	1.72914	4.00125	4.74389	7.2929
ENSG00000205517	RGL3	protein_coding	4358	2.14073	9.60859e-14	7.09353e-12	0.126181	0.277366	0.234882	0.858957	1.06836	0.88451
ENSG00000215784	FAM72D	protein_coding	2397	-1.10464	9.97338e-14	7.34396e-12	9.50418	8.88311	8.2968	4.13385	3.81664	4.43845
ENSG00000179041	RRS1	protein_coding	1706	-1.03558	9.98569e-14	7.34396e-12	66.2162	62.5692	64.544	37.1726	29.3503	27.7466
ENSG00000117461	PIK3R3	protein_coding	7410	1.304	1.00478e-13	7.38028e-12	0.731502	0.94111	0.799239	2.22871	2.07239	1.77909
ENSG00000178033	FAM26E	protein_coding	9784	2.352	1.02384e-13	7.51085e-12	0.104379	0.133048	0.0224189	0.442613	0.475872	0.370341
ENSG00000133119	RFC3	protein_coding	2874	-0.912105	1.05172e-13	7.70564e-12	27.689	25.2998	26.0509	13.5611	13.557	14.8876
ENSG00000123933	MXD4	protein_coding	7058	0.991235	1.06297e-13	7.76944e-12	6.38873	6.42888	6.56776	13.8104	13.6794	11.054
ENSG00000089199	CHGB	protein_coding	4535	1.80379	1.07334e-13	7.83442e-12	0.588961	0.615094	1.03184	3.23699	2.1614	2.48196
ENSG00000176438	SYNE3	protein_coding	18164	3.01628	1.14767e-13	8.36652e-12	0.034599	0.010238	0.0120759	0.177799	0.10343	0.195239
ENSG00000071967	CYBRD1	protein_coding	5176	1.04523	1.1521e-13	8.38827e-12	10.4722	9.05386	9.85986	17.8108	19.4739	23.3992
ENSG00000120438	TCP1	protein_coding	4929	-0.812304	1.18484e-13	8.61589e-12	69.4246	67.1754	65.6838	38.181	38.9109	38.1012
ENSG00000186871	ERCC6L	protein_coding	4364	-1.14487	1.2007e-13	8.72027e-12	9.77461	8.60784	8.37712	3.38065	4.08041	4.64613
ENSG00000103642	LACTB	protein_coding	3972	-0.868469	1.2537e-13	9.08251e-12	21.261	22.6602	21.9604	11.8081	12.2566	12.0144
ENSG00000134698	AGO4	protein_coding	7267	1.17408	1.30538e-13	9.44516e-12	1.29721	1.17715	1.43877	2.58567	3.09107	3.19324
ENSG00000159259	CHAF1B	protein_coding	5118	-1.0129	1.34919e-13	9.75004e-12	8.85646	7.73939	8.37157	4.48883	4.13363	3.75076
ENSG00000062822	POLD1	protein_coding	4858	-0.952105	1.37782e-13	9.9446e-12	21.4261	21.9152	21.1159	11.528	12.1062	9.68038
ENSG00000135407	AVIL	protein_coding	5889	2.0647	1.44236e-13	1.03975e-11	0.240113	0.142101	0.136572	0.623185	0.776744	0.798561
ENSG00000113140	SPARC	protein_coding	4831	1.04897	1.49305e-13	1.07496e-11	2.76437	2.90628	2.55776	5.92538	5.2246	5.84069
ENSG00000116106	EPHA4	protein_coding	7554	1.19507	1.55821e-13	1.12049e-11	0.987941	0.935479	1.00662	2.34169	1.95719	2.41875
ENSG00000171056	SOX7	protein_coding	3216	2.1956	1.6028e-13	1.14979e-11	0.293123	0.289122	0.181879	1.02703	1.32074	1.15065
ENSG00000059804	SLC2A3	protein_coding	6159	1.02009	1.60385e-13	1.14979e-11	4.24736	3.41189	4.09561	8.19911	7.38714	8.29895
ENSG00000100246	DNAL4	protein_coding	2430	1.2973	1.6049e-13	1.14979e-11	3.78237	3.59682	3.06905	9.03137	9.64733	6.97969
ENSG00000150990	DHX37	protein_coding	6618	-0.917914	1.62097e-13	1.15988e-11	18.3038	15.6374	17.0912	9.22752	8.42996	9.35424
ENSG00000139192	TAPBPL	protein_coding	3188	1.47812	1.64044e-13	1.17237e-11	1.67562	1.66247	2.01825	6.03214	5.04754	3.89339
ENSG00000185010	F8	protein_coding	9609	1.13983	1.71031e-13	1.22081e-11	1.259	1.18054	0.935915	2.4978	2.36319	2.55937
ENSG00000101000	PROCR	protein_coding	1696	-1.02573	1.73399e-13	1.23619e-11	45.5315	47.697	48.3701	26.1829	23.8403	19.5008
ENSG00000179409	GEMIN4	protein_coding	5751	-0.869218	1.77605e-13	1.26308e-11	24.0411	22.1177	21.2443	12.4692	12.4563	11.9709
ENSG00000147874	HAUS6	protein_coding	7932	-0.970084	1.80695e-13	1.28349e-11	10.8942	9.92883	10.029	4.86734	4.95329	5.9288
ENSG00000187244	BCAM	protein_coding	5024	0.983628	1.86359e-13	1.3221e-11	22.0629	20.8209	21.8153	47.1891	44.9387	35.8309
ENSG00000198554	WDHD1	protein_coding	6385	-1.03993	1.86678e-13	1.32275e-11	8.85842	8.30064	8.49675	3.73604	3.87626	4.86591
ENSG00000035499	DEPDC1B	protein_coding	3806	-0.991717	1.87007e-13	1.32347e-11	10.6504	9.18579	9.75898	4.70554	5.04348	5.14499
ENSG00000112759	SLC29A1	protein_coding	3333	-0.918218	1.90489e-13	1.34648e-11	21.2125	21.9552	20.6865	12.134	11.2489	10.3856
ENSG00000166197	NOLC1	protein_coding	3970	-0.830298	2.22438e-13	1.5704e-11	89.7765	84.433	81.9741	45.7587	48.8452	49.4799
ENSG00000095397	WHRN	protein_coding	5542	1.32305	2.2763e-13	1.60317e-11	0.85049	0.838882	0.659649	1.93364	2.00449	1.9197
ENSG00000103326	CAPN15	protein_coding	7987	-0.885659	2.3857e-13	1.67615e-11	11.8814	11.0246	11.7267	6.6534	5.9112	6.17755
ENSG00000005243	COPZ2	protein_coding	1851	1.43651	2.48705e-13	1.74525e-11	3.81962	4.72192	3.67355	12.8874	11.606	8.45492
ENSG00000004399	PLXND1	protein_coding	9738	0.880087	2.49306e-13	1.74736e-11	6.96186	6.17777	7.05777	12.3914	12.8254	11.986
ENSG00000174792	C4orf26	protein_coding	2054	2.94736	2.51369e-13	1.75971e-11	0.152983	0.0452686	0.21358	1.0363	1.03396	1.35121
ENSG00000128944	KNSTRN	protein_coding	3654	-0.96075	2.65128e-13	1.85379e-11	10.8354	12.5197	11.3455	6.10652	5.81214	5.88648
ENSG00000167191	GPRC5B	protein_coding	6667	-0.923981	2.70925e-13	1.89205e-11	8.57799	8.39583	8.37862	4.49178	4.79047	4.08192
ENSG00000130347	RTN4IP1	protein_coding	1974	-1.29503	2.82135e-13	1.96797e-11	8.47651	11.0221	9.3339	4.57348	3.88967	3.24154
ENSG00000129514	FOXA1	protein_coding	3982	1.97444	2.98247e-13	2.07787e-11	0.434016	0.723865	0.661014	1.95386	1.96925	3.21386
ENSG00000128641	MYO1B	protein_coding	9533	-0.93518	3.05256e-13	2.12416e-11	17.6759	16.9714	16.5666	7.84573	8.92832	10.0118
ENSG00000100626	GALNT16	protein_coding	10802	1.11985	3.09999e-13	2.15459e-11	1.19995	1.06737	1.33343	2.86066	2.68445	2.30525
ENSG00000149243	KLHL35	protein_coding	5041	1.87847	3.14988e-13	2.18664e-11	0.264921	0.276676	0.232067	1.07747	0.875001	0.887015
ENSG00000075399	VPS9D1	protein_coding	3428	1.17423	3.19787e-13	2.21732e-11	3.0937	3.1464	3.60459	8.47897	7.41056	6.36452
ENSG00000205336	ADGRG1	protein_coding	8659	0.886563	3.25281e-13	2.25273e-11	6.31431	7.31268	7.33773	12.7488	12.9897	13.0167
ENSG00000138613	APH1B	protein_coding	5494	1.05889	3.41331e-13	2.36107e-11	4.77576	4.29875	4.0324	8.3766	8.50431	10.4261
ENSG00000134326	CMPK2	protein_coding	4302	5.24773	3.43305e-13	2.3719e-11	0	0.0216136	0	0.392415	0.322783	0.250887
ENSG00000123975	CKS2	protein_coding	613	-0.9351	3.48581e-13	2.4055e-11	251.433	280.31	263.24	154.58	138.181	122.872
ENSG00000166664	CHRFAM7A	protein_coding	6837	1.55961	3.73504e-13	2.57444e-11	0.425129	0.353594	0.320823	0.944726	1.09914	1.20653
ENSG00000171148	TADA3	protein_coding	4234	0.974738	3.75277e-13	2.58359e-11	21.1143	21.9168	21.8967	47.5861	44.179	35.8339
ENSG00000171298	GAA	protein_coding	5156	1.009	3.7952e-13	2.60971e-11	17.5976	17.0779	19.1297	40.5572	37.6889	30.069
ENSG00000119669	IRF2BPL	protein_coding	4157	0.867518	3.80147e-13	2.61094e-11	10.2802	10.893	10.2717	18.3276	19.6495	19.3801
ENSG00000164418	GRIK2	protein_coding	7375	3.84	3.83317e-13	2.62961e-11	0.0106518	0.0252154	0.00991397	0.209	0.232589	0.240428
ENSG00000154175	ABI3BP	protein_coding	10978	2.37272	4.05916e-13	2.78008e-11	0.121649	0.0423491	0.0666019	0.287497	0.498521	0.442423
ENSG00000182621	PLCB1	protein_coding	17412	1.83669	4.06206e-13	2.78008e-11	0.13535	0.0694212	0.155368	0.370956	0.412825	0.531316
ENSG00000070950	RAD18	protein_coding	6983	-0.964475	4.07206e-13	2.78364e-11	5.54612	5.3528	5.33996	2.60674	2.66701	3.0471
ENSG00000006071	ABCC8	protein_coding	6778	2.01047	4.55094e-13	3.10371e-11	0.13908	0.164618	0.161808	0.508962	0.71102	0.671074
ENSG00000090006	LTBP4	protein_coding	8108	0.870822	4.86783e-13	3.31594e-11	12.5761	12.2592	12.8592	23.8356	24.4404	20.6712
ENSG00000148175	STOM	protein_coding	3198	-0.893021	4.95285e-13	3.36991e-11	33.776	32.8547	34.8888	18.6825	16.4234	19.5507
ENSG00000113013	HSPA9	protein_coding	4751	-0.786641	5.08584e-13	3.45635e-11	125.466	122.71	122.608	70.6952	69.6308	74.6112
ENSG00000120051	CFAP58	protein_coding	3548	2.82214	5.16826e-13	3.50827e-11	0.0885648	0.0524136	0.144253	0.558559	0.690668	0.890882
ENSG00000102316	MAGED2	protein_coding	2940	0.988365	5.25856e-13	3.5654e-11	30.4074	31.658	32.703	70.5027	65.2353	52.2875
ENSG00000241839	PLEKHO2	protein_coding	3726	1.05612	5.73884e-13	3.88199e-11	3.24685	3.34395	2.94346	7.15076	6.57673	6.0624
ENSG00000145349	CAMK2D	protein_coding	7363	-1.16745	6.59644e-13	4.44145e-11	5.3239	4.64719	5.10409	1.78438	2.2964	2.63855
ENSG00000148346	LCN2	protein_coding	1598	-1.42081	6.81178e-13	4.58114e-11	9.43863	14.7211	11.3013	4.68503	4.70265	3.81127
ENSG00000004478	FKBP4	protein_coding	5180	-0.909049	7.18188e-13	4.8189e-11	63.528	65.0513	66.1851	38.5556	35.1962	29.9595
ENSG00000069482	GAL	protein_coding	1300	-1.5766	7.36665e-13	4.93719e-11	5.01556	4.57756	4.6119	1.80674	1.57083	1.36397
ENSG00000064042	LIMCH1	protein_coding	10862	1.02149	7.4124e-13	4.96213e-11	14.4501	12.9003	13.3617	22.7319	27.8769	32.0527
ENSG00000147324	MFHAS1	protein_coding	6883	-0.936788	7.47057e-13	4.99532e-11	11.7556	10.4154	9.74095	5.2679	5.57766	5.82432
ENSG00000177432	NAP1L5	protein_coding	2321	1.48422	8.17419e-13	5.45953e-11	1.35385	1.68256	1.22857	4.58545	3.80085	3.45444
ENSG00000120694	HSPH1	protein_coding	8390	-0.86472	8.65976e-13	5.77531e-11	30.1119	30.643	28.1656	15.0997	15.7622	17.9641
ENSG00000124766	SOX4	protein_coding	5852	0.873992	8.66683e-13	5.77531e-11	22.4046	21.6883	22.6643	36.9753	40.1157	45.2788
ENSG00000165271	NOL6	protein_coding	5906	-0.835246	8.81802e-13	5.86933e-11	18.9941	17.7273	18.6812	10.079	10.7878	10.1948
ENSG00000165105	RASEF	protein_coding	6649	-1.66194	8.94678e-13	5.94823e-11	1.84312	1.2446	1.28659	0.419484	0.380835	0.57974
ENSG00000182481	KPNA2	protein_coding	3140	-0.778024	9.66526e-13	6.41125e-11	223.012	228.16	217.996	132.445	132.93	124.848
ENSG00000121068	TBX2	protein_coding	6029	1.52829	1.05471e-12	6.98826e-11	0.364836	0.616896	0.606365	1.66788	1.32774	1.57282
ENSG00000108639	SYNGR2	protein_coding	4074	-1.0261	1.10148e-12	7.28983e-11	33.6094	35.8552	36.2168	20.0162	17.8243	14.0412
ENSG00000120162	MOB3B	protein_coding	7087	1.13342	1.1448e-12	7.56788e-11	6.39585	6.17954	5.55047	10.8332	12.8166	16.1106
ENSG00000116791	CRYZ	protein_coding	4085	-0.810065	1.15074e-12	7.59854e-11	32.4035	30.8877	30.7497	17.5726	17.7763	18.2874
ENSG00000137807	KIF23	protein_coding	6377	-0.806866	1.16389e-12	7.67664e-11	33.4086	33.9295	31.5875	17.944	19.1238	19.476
ENSG00000089060	SLC8B1	protein_coding	6768	1.0359	1.21949e-12	8.03427e-11	1.39285	1.47001	1.55565	2.97152	3.18622	2.91608
ENSG00000146049	KAAG1	protein_coding	1382	-5.30229	1.27146e-12	8.36719e-11	1.36423	0.740086	0.899395	0.0531105	0	0
ENSG00000138944	KIAA1644	protein_coding	6751	1.67398	1.326e-12	8.71627e-11	0.837817	0.537148	0.563177	1.52212	2.25049	2.4438
ENSG00000184347	SLIT3	protein_coding	14260	0.955906	1.32758e-12	8.71678e-11	2.99684	2.94725	2.50213	5.14203	5.2355	5.99559
ENSG00000214021	TTLL3	protein_coding	10365	1.11272	1.34873e-12	8.83568e-11	0.659378	0.744571	0.719516	1.43752	1.60765	1.54708
ENSG00000137440	FGFBP1	protein_coding	1359	-4.26289	1.35051e-12	8.83739e-11	1.73415	0.88945	1.02222	0.0540094	0.0601052	0.0567284
ENSG00000131067	GGT7	protein_coding	2966	1.33165	1.39342e-12	9.10798e-11	3.46964	3.8246	4.41257	11.3092	10.7405	7.45986
ENSG00000162595	DIRAS3	protein_coding	1973	1.20046	1.44699e-12	9.4475e-11	7.12706	9.09552	6.4481	19.2704	17.678	14.9655
ENSG00000141480	ARRB2	protein_coding	4372	-1.13462	1.51341e-12	9.87007e-11	16.405	17.248	16.6734	8.61243	8.51954	5.7838
ENSG00000143067	ZNF697	protein_coding	5041	1.36072	1.5279e-12	9.95344e-11	2.0882	1.45716	1.60996	3.97498	3.88889	5.41385
ENSG00000137834	SMAD6	protein_coding	8563	-0.937039	1.53509e-12	9.97795e-11	12.8711	12.7588	12.8847	5.78584	6.75366	7.58064
ENSG00000142173	COL6A2	protein_coding	5386	1.02829	1.56192e-12	1.0141e-10	8.00738	8.80443	8.02289	19.6239	16.7582	14.2422
ENSG00000167535	CACNB3	protein_coding	7153	1.01112	1.56671e-12	1.01607e-10	3.11899	2.71679	2.95406	6.54668	5.97235	5.21647
ENSG00000163938	GNL3	protein_coding	3318	-0.820864	1.65783e-12	1.07397e-10	32.6018	35.6738	34.0457	19.6217	19.3252	18.9598
ENSG00000105447	GRWD1	protein_coding	5763	-0.802744	1.75174e-12	1.13355e-10	28.5984	28.364	27.6324	16.9774	15.5202	15.986
ENSG00000124104	SNX21	protein_coding	4066	1.09949	1.75621e-12	1.13518e-10	2.31845	2.53836	2.64338	6.08347	4.94196	5.04352
ENSG00000070814	TCOF1	protein_coding	11278	-0.79609	1.90516e-12	1.23009e-10	22.4707	20.6278	20.7197	12.5086	12.385	11.8601
ENSG00000137266	SLC22A23	protein_coding	8898	0.9641	1.91783e-12	1.23689e-10	1.88049	1.64061	1.88171	3.33256	3.55263	3.68228
ENSG00000170558	CDH2	protein_coding	4950	0.831535	2.02482e-12	1.30445e-10	24.7256	22.3344	23.5004	38.8791	42.2441	44.4808
ENSG00000270629	NBPF14	protein_coding	12116	0.937496	2.05526e-12	1.32259e-10	1.75061	1.68067	1.87073	3.31978	3.1821	3.66508
ENSG00000173482	PTPRM	protein_coding	9900	-1.05169	2.07611e-12	1.33454e-10	7.02251	6.33966	6.97921	2.72094	3.24257	3.85469
ENSG00000170323	FABP4	protein_coding	1396	3.46287	2.08451e-12	1.33846e-10	0.112546	0.199817	0.052375	1.26187	1.63834	1.15972
ENSG00000173531	MST1	protein_coding	5084	1.98723	2.14283e-12	1.37439e-10	0.154518	0.256047	0.215722	0.895107	0.899734	0.682381
ENSG00000198286	CARD11	protein_coding	4707	1.08825	2.31494e-12	1.48314e-10	2.03611	1.60007	1.864	3.69567	3.93925	4.11102
ENSG00000112096	SOD2	protein_coding	18985	0.783744	2.49276e-12	1.59531e-10	13.0342	13.2383	12.7476	21.2754	22.2009	23.6987
ENSG00000112576	CCND3	protein_coding	5802	-0.864826	2.53874e-12	1.62295e-10	46.3462	50.7217	48.6933	29.7542	26.0592	24.2098
ENSG00000214595	EML6	protein_coding	14426	1.51953	2.65585e-12	1.69595e-10	0.163365	0.161136	0.136845	0.468091	0.413341	0.438216
ENSG00000125510	OPRL1	protein_coding	3549	1.86968	2.7562e-12	1.7581e-10	0.265619	0.41919	0.412035	1.53043	1.10476	1.36853
ENSG00000171714	ANO5	protein_coding	6900	-1.4142	2.81425e-12	1.79317e-10	2.12901	1.91354	1.61066	0.5957	0.615582	0.905015
ENSG00000152413	HOMER1	protein_coding	6154	-1.52483	2.87793e-12	1.83174e-10	2.73175	2.49301	2.59005	0.667912	0.75657	1.29033
ENSG00000095209	TMEM38B	protein_coding	4511	-1.11059	2.88871e-12	1.83659e-10	5.79904	4.98816	4.74902	2.05015	2.55316	2.59771
ENSG00000168490	PHYHIP	protein_coding	4170	1.69757	2.99791e-12	1.90394e-10	0.26374	0.490551	0.47341	1.42573	1.21447	1.33112
ENSG00000143476	DTL	protein_coding	4916	-0.961205	3.07542e-12	1.95103e-10	14.286	12.4076	13.7724	6.03196	7.19462	7.57452
ENSG00000104312	RIPK2	protein_coding	3117	-0.903068	3.08209e-12	1.95313e-10	14.5168	13.5132	12.7841	7.06436	7.31137	7.44474
ENSG00000084764	MAPRE3	protein_coding	3459	1.10163	3.24029e-12	2.05115e-10	4.95097	4.65043	5.51696	12.5196	10.8155	9.16033
ENSG00000119655	NPC2	protein_coding	2749	1.00124	3.29433e-12	2.08309e-10	40.0929	43.9371	39.6563	94.9992	85.3081	67.2223
ENSG00000085840	ORC1	protein_coding	3157	-0.958809	3.30792e-12	2.08942e-10	11.2722	10.6324	11.4873	5.51014	6.39078	5.29914
ENSG00000197461	PDGFA	protein_coding	4151	0.943107	3.4345e-12	2.16701e-10	5.60175	6.56315	5.98874	12.6781	11.3542	10.8277
ENSG00000065911	MTHFD2	protein_coding	4870	-0.790959	3.4704e-12	2.18729e-10	31.2131	32.4959	31.6183	17.5283	18.5841	18.9806
ENSG00000004468	CD38	protein_coding	6855	-1.00345	3.57126e-12	2.24765e-10	4.14845	3.97427	4.50106	1.85237	2.22826	2.22678
ENSG00000115946	PNO1	protein_coding	2674	-0.86959	3.57389e-12	2.24765e-10	28.3205	26.4619	25.019	15.1519	14.8459	13.6659
ENSG00000112877	CEP72	protein_coding	3658	-1.12948	3.74052e-12	2.3499e-10	3.90852	4.24493	4.57722	2.14698	1.76407	1.89679
ENSG00000080493	SLC4A4	protein_coding	9437	1.7828	3.77566e-12	2.36942e-10	0.948976	0.985289	0.798018	1.99889	3.02081	4.37876
ENSG00000113569	NUP155	protein_coding	9233	-0.906803	3.79194e-12	2.37527e-10	9.10386	8.68084	8.79794	4.25304	4.59152	5.33553
ENSG00000073350	LLGL2	protein_coding	7909	-0.97995	3.79314e-12	2.37527e-10	5.97943	5.2081	5.97201	3.24814	2.84016	2.61236
ENSG00000177409	SAMD9L	protein_coding	7135	2.20713	3.87779e-12	2.42566e-10	0.517474	0.338826	0.225444	1.08015	1.75158	2.17181
ENSG00000196083	IL1RAP	protein_coding	11558	1.49949	3.96339e-12	2.47389e-10	0.774831	0.925151	0.923591	1.74638	2.48766	3.18834
ENSG00000129757	CDKN1C	protein_coding	2586	2.98345	4.03105e-12	2.51342e-10	0.0911333	0.0719116	0.113094	0.794727	0.758079	0.7453
ENSG00000089820	ARHGAP4	protein_coding	5580	1.94465	4.06269e-12	2.53044e-10	0.253409	0.383258	0.183444	1.07862	1.24427	0.787518
ENSG00000152953	STK32B	protein_coding	5324	-1.08131	4.15885e-12	2.58756e-10	7.33336	5.62361	6.13874	3.35009	2.74629	2.92505
ENSG00000172986	GXYLT2	protein_coding	3667	1.91519	4.20889e-12	2.6159e-10	1.02829	0.862115	0.917184	2.40192	3.16307	5.06671
ENSG00000143819	EPHX1	protein_coding	2508	0.971857	4.30715e-12	2.67411e-10	58.8551	62.9517	65.1276	142.788	121.71	102.146
ENSG00000146674	IGFBP3	protein_coding	4571	-0.858353	4.34582e-12	2.69524e-10	19.6607	18.7753	21.9778	10.7585	11.401	11.1821
ENSG00000163002	NUP35	protein_coding	4046	-0.987783	4.45042e-12	2.75717e-10	6.64026	7.56079	6.34294	3.31981	3.59357	3.42978
ENSG00000221914	PPP2R2A	protein_coding	7865	-0.813967	4.48519e-12	2.77576e-10	9.83835	9.69421	9.60309	5.34742	5.62901	5.59703
ENSG00000164134	NAA15	protein_coding	9712	-1.04545	4.6371e-12	2.86672e-10	11.8741	10.9525	11.0516	4.67811	5.01267	6.72349
ENSG00000115226	FNDC4	protein_coding	1982	1.92653	4.68102e-12	2.8908e-10	0.673798	0.703696	0.774685	3.48107	2.80244	1.94485
ENSG00000065361	ERBB3	protein_coding	8658	-2.47234	4.69239e-12	2.89475e-10	0.344787	0.300703	0.26179	0.0593429	0.0188688	0.0801392
ENSG00000164951	PDP1	protein_coding	5603	1.15502	4.74551e-12	2.92442e-10	3.96781	3.26921	3.87566	7.03465	7.72657	10.0306
ENSG00000166250	CLMP	protein_coding	5097	0.95439	4.98602e-12	3.06614e-10	5.03985	4.41467	4.36082	8.74103	8.23721	9.80122
ENSG00000163393	SLC22A15	protein_coding	5292	2.59058	5.04506e-12	3.09917e-10	0.0890668	0.105421	0.0690812	0.402223	0.493926	0.699264
ENSG00000160818	GPATCH4	protein_coding	4437	-0.87424	5.08548e-12	3.1207e-10	20.8919	22.9468	22.6251	13.1843	12.1319	10.929
ENSG00000019144	PHLDB1	protein_coding	21722	1.0375	5.14039e-12	3.15107e-10	1.77207	1.52815	1.74357	2.94987	3.35426	4.06019
ENSG00000135919	SERPINE2	protein_coding	8891	0.767646	5.22142e-12	3.19738e-10	13.0855	13.6685	13.8813	22.6776	22.9128	23.5938
ENSG00000186470	BTN3A2	protein_coding	7042	1.01548	5.25259e-12	3.21308e-10	1.47252	1.61087	1.58857	2.88717	3.14344	3.41569
ENSG00000147010	SH3KBP1	protein_coding	5780	0.795372	5.33894e-12	3.26247e-10	25.4019	25.2241	25.4386	40.9408	43.8657	47.2167
ENSG00000130204	TOMM40	protein_coding	3610	-0.911085	5.37536e-12	3.27983e-10	82.3651	89.556	85.5107	52.0907	45.661	39.1235
ENSG00000186951	PPARA	protein_coding	13219	1.46527	5.37861e-12	3.27983e-10	0.481361	0.400935	0.381645	0.927271	1.08136	1.48717
ENSG00000162174	ASRGL1	protein_coding	4586	-1.14613	5.65517e-12	3.44486e-10	4.21391	3.832	3.60316	2.08064	1.63865	1.52977
ENSG00000179528	LBX2	protein_coding	2389	1.59129	5.71534e-12	3.47787e-10	0.920718	0.934098	1.31602	3.31815	3.79523	2.54936
ENSG00000113361	CDH6	protein_coding	12379	1.29993	5.86704e-12	3.56645e-10	0.552101	0.555832	0.744208	1.42303	1.3197	1.8372
ENSG00000012171	SEMA3B	protein_coding	5768	1.3059	6.10585e-12	3.70774e-10	2.98266	3.48198	3.15634	9.79838	8.12865	5.84085
ENSG00000101868	POLA1	protein_coding	6336	-0.840578	6.18661e-12	3.75287e-10	10.9107	9.86169	10.0165	5.61843	5.73689	5.84045
ENSG00000076382	SPAG5	protein_coding	5472	-0.802998	6.80813e-12	4.12559e-10	22.8407	21.4952	22.0202	12.6758	13.3451	12.0177
ENSG00000139266	MARCH9	protein_coding	4005	1.07166	6.9733e-12	4.21689e-10	3.55026	3.57533	3.76075	8.94347	7.34229	6.60255
ENSG00000148459	PDSS1	protein_coding	1955	-1.05851	7.31353e-12	4.41804e-10	8.92053	8.8939	9.64901	4.24249	4.01103	4.92928
ENSG00000108679	LGALS3BP	protein_coding	3584	0.96456	7.45682e-12	4.49993e-10	52.1886	55.4673	56.7543	123.533	109.739	87.5695
ENSG00000198758	EPS8L3	protein_coding	3477	-5.23919	7.73699e-12	4.66416e-10	0.293713	0.294161	0.546737	0.0211098	0	0
ENSG00000160360	GPSM1	protein_coding	5138	0.911363	7.77109e-12	4.67987e-10	3.42483	3.60128	3.52913	6.81417	6.89965	6.1369
ENSG00000118898	PPL	protein_coding	7686	-1.51047	7.91608e-12	4.76225e-10	0.725676	0.846828	0.732487	0.27694	0.244433	0.280852
ENSG00000118985	ELL2	protein_coding	7328	1.08574	8.11988e-12	4.87981e-10	4.23444	3.87001	4.29035	7.15157	8.68328	10.4994
ENSG00000091622	PITPNM3	protein_coding	10609	1.41125	8.30154e-12	4.98384e-10	0.918188	0.525865	0.578915	1.57743	1.88635	1.94025
ENSG00000156970	BUB1B	protein_coding	4476	-0.927497	8.59433e-12	5.15429e-10	16.2519	14.5414	15.0119	7.16605	7.84711	9.07696
ENSG00000081923	ATP8B1	protein_coding	6652	-1.06457	8.68652e-12	5.19887e-10	4.14514	3.4945	3.60522	1.63304	1.67001	2.07453
ENSG00000205213	LGR4	protein_coding	6340	-1.29349	8.80812e-12	5.26082e-10	14.2741	12.6127	13.5506	3.95936	5.29522	7.24731
ENSG00000107949	BCCIP	protein_coding	4498	-0.829139	9.00167e-12	5.37091e-10	23.0361	22.739	20.9528	12.8913	13.0206	11.6378
ENSG00000160209	PDXK	protein_coding	11912	-0.776472	9.2316e-12	5.50245e-10	32.0572	30.9341	32.3041	19.2555	19.2413	17.1377
ENSG00000247077	PGAM5	protein_coding	3952	-0.794138	9.40081e-12	5.59757e-10	28.8426	28.4686	26.7708	16.7339	15.9976	15.7426
ENSG00000145014	TMEM44	protein_coding	4561	1.02319	9.43663e-12	5.60974e-10	3.0658	3.38412	3.97559	7.6923	7.02033	6.5076
ENSG00000166206	GABRB3	protein_coding	13886	1.03086	9.44054e-12	5.60974e-10	12.7289	11.0016	12.2789	20.4455	23.1884	29.9581
ENSG00000140563	MCTP2	protein_coding	12978	6.78879	9.45473e-12	5.61244e-10	0	0	0	0.0848344	0.0818215	0.0831649
ENSG00000167107	ACSF2	protein_coding	5797	1.03907	9.56827e-12	5.67405e-10	4.58034	4.97228	5.01983	11.522	10.2016	8.21874
ENSG00000101665	SMAD7	protein_coding	3692	0.897925	1.00738e-11	5.96774e-10	9.06426	7.47984	7.96112	15.805	14.3808	15.5148
ENSG00000051341	POLQ	protein_coding	9400	-1.07697	1.03249e-11	6.11031e-10	5.1062	4.17428	4.66695	1.83497	2.21587	2.56706
ENSG00000129353	SLC44A2	protein_coding	5216	0.963122	1.03603e-11	6.12503e-10	3.26819	3.54742	3.56046	7.54251	6.51459	6.16337
[truncated: 18,879 more rows]

## Sheet: Table S3
Table S3
[truncated: 52 more rows]

## Sheet: Table S4
Table S4
[truncated: 19,771 more rows]

## Sheet: Table S5
Table S5
[truncated: 52 more rows]

## Sheet: Table S6
Table S6
[truncated: 447 more rows]

[truncated: 3 more sheets: Table S7, Table S8, Table S9]
